# Supplementary material for: Hydrologically driven ecosystem processes determine the distribution and persistence of ecosystem-specialist predators under climate change
Source: Nat Commun. 2015 Jul 31;6:7851. doi: 10.1038/ncomms8851 (PMC4532857; doi:10.1038/ncomms8851)
Supplement: Supplementary Data 1 — Data for comparison of modelled and observed WTDs [file ncomms8851-s2.xlsx]

## Sheet: info
Supplementary Data 1: comparison of modelled and observed WTDs
Moor House weather station data used to drive MILLENNIA model, and Moor House dipwell data provided by the Environmental Change Network
(Environmental Change Network 2012. Dataset accessed 25/06/2012 at http://data.ecn.ac.uk - data citation code: ‘ECN:AH2/12’)
We thank the Environmental Change Network and Rob Rose for provision of these data.
Automatic dipwell data calibrated against mean of weekly manual readings of 5 dipwells in 2000, resulting in correction of 2.8 cm being applied across all months (i.e., 2.8 cm shallower)
For Oughtershaw Moss and Lake Vyrnwy, MILLENNIA model driven with climate data from UK Met Office, available http://www.metoffice.gov.uk/climatechange/science/monitoring/ukcp09/download/monthly/gridded_monthly.html
Ref: Perry, M. & Hollis, D. The generation of monthly gridded datasets for a range of climatic variables over the UK. International Journal of Climatology 25, 1041-1054, doi:10.1002/joc.1161 (2005).
Oughtershaw Moss dipwell data ref: Holden, J., Wallage, Z. E., Lane, S. N. & McDonald, A. T. Water table dynamics in undisturbed, drained and restored blanket peat. Journal of Hydrology 402, 103-114 (2011).
Lake Vyrnwy dipwell data provided by EU LIFE Active Blanket Bog in Wales project and the RSPB.
The LIFE Active blanket bog in Wales Project was a partnership between EU LIFE-Nature, RSPB, Countryside Council for Wales (now Natural Resources Wales), the Environment Agency and the Forestry Commission Wales (now NRW).
We thank Fiona Walker for her role in collecting and processing Lake Vyrnwy dipwell data, and all others involved in data collection.
More positive WTD values imply deeper WTDs, whilst negative WTD values imply ponding on the peat surface.

## Sheet: WTD_comparison_data
Year	Month	Moor_House_observed	Moor_House_predicted	Vyrnwy_observed_mean	Vyrnwy_observed_sd	Vyrnwy_predicted	Oughtershaw_intact_observed	Oughtershaw_intact_predicted	Oughtershaw_blocked_observed	Oughtershaw_blocked_predicted	Oughtershaw_drained_observed	Oughtershaw_drained_predicted
1999	1	-0.31	-0.14	NA	NA	NA	NA	NA	NA	NA	NA	NA
1999	2	0.76	1.35	NA	NA	NA	NA	NA	NA	NA	NA	NA
1999	3	0.31	0.54	NA	NA	NA	NA	NA	NA	NA	NA	NA
1999	4	1.49	3.16	NA	NA	NA	NA	NA	NA	NA	NA	NA
1999	5	3.51	5.5	NA	NA	NA	NA	NA	NA	NA	NA	NA
1999	6	2.42	6.7	NA	NA	NA	NA	NA	NA	NA	NA	NA
1999	7	8.38	10.84	NA	NA	NA	NA	NA	NA	NA	NA	NA
1999	8	11.16	11.19	NA	NA	NA	NA	NA	NA	NA	NA	NA
1999	9	2.58	5.92	NA	NA	NA	NA	NA	NA	NA	NA	NA
1999	10	1.63	3.7	NA	NA	NA	NA	NA	NA	NA	NA	NA
1999	11	1.63	2.39	NA	NA	NA	NA	NA	NA	NA	NA	NA
1999	12	0.81	1.56	NA	NA	NA	NA	NA	NA	NA	NA	NA
2000	1	1.49	-0.25	NA	NA	NA	NA	NA	NA	NA	NA	NA
2000	2	0.43	-0.33	NA	NA	NA	NA	NA	NA	NA	NA	NA
2000	3	1.81	1.35	NA	NA	NA	NA	NA	NA	NA	NA	NA
2000	4	0.97	1.2	NA	NA	NA	NA	NA	NA	NA	NA	NA
2000	5	5.31	4.36	NA	NA	NA	NA	NA	NA	NA	NA	NA
2000	6	3.19	6.24	NA	NA	NA	NA	NA	NA	NA	NA	NA
2000	7	10.96	9.85	NA	NA	NA	NA	NA	NA	NA	NA	NA
2000	8	5.27	11.5	NA	NA	NA	NA	NA	NA	NA	NA	NA
2000	9	0.72	1.31	NA	NA	NA	NA	NA	NA	NA	NA	NA
2000	10	-0.06	1.85	NA	NA	NA	NA	NA	NA	NA	NA	NA
2000	11	-0.49	0.69	NA	NA	NA	NA	NA	NA	NA	NA	NA
2000	12	0.45	-0.5	NA	NA	NA	NA	NA	NA	NA	NA	NA
2001	1	2.09	-0.18	NA	NA	NA	NA	NA	NA	NA	NA	NA
2001	2	4.19	1.1	NA	NA	NA	NA	NA	NA	NA	NA	NA
2001	3	4.11	1.14	NA	NA	NA	NA	NA	NA	NA	NA	NA
2001	4	1.44	1.16	NA	NA	NA	NA	NA	NA	NA	NA	NA
2001	5	9.3	6.47	NA	NA	NA	NA	NA	NA	NA	NA	NA
2001	6	5.48	7.52	NA	NA	NA	NA	NA	NA	NA	NA	NA
2001	7	9.39	10.3	NA	NA	NA	NA	NA	NA	NA	NA	NA
2001	8	5.39	10.82	NA	NA	NA	NA	NA	NA	NA	NA	NA
2001	9	3.46	5.46	NA	NA	NA	NA	NA	NA	NA	NA	NA
2001	10	-0.02	3.07	NA	NA	NA	NA	NA	NA	NA	NA	NA
2001	11	0.44	2.24	NA	NA	NA	NA	NA	NA	NA	NA	NA
2001	12	0.87	1.43	NA	NA	NA	NA	NA	NA	NA	NA	NA
2002	1	2.86	0.77	NA	NA	NA	NA	NA	NA	NA	NA	NA
2002	2	0.85	0.33	NA	NA	NA	NA	NA	NA	NA	NA	NA
2002	3	3.08	1.3	NA	NA	NA	NA	NA	NA	NA	NA	NA
2002	4	8.35	2.89	NA	NA	NA	NA	NA	NA	NA	NA	NA
2002	5	1.5	4.85	NA	NA	NA	NA	NA	NA	NA	NA	NA
2002	6	3.27	5.84	NA	NA	NA	NA	NA	NA	NA	NA	NA
2002	7	4.7	7.28	NA	NA	NA	NA	NA	NA	NA	NA	NA
2002	8	7.58	9.86	NA	NA	NA	NA	NA	NA	NA	NA	NA
2002	9	10.62	12.71	NA	NA	NA	NA	NA	NA	NA	NA	NA
2002	10	7.62	4.61	NA	NA	NA	NA	NA	NA	NA	NA	NA
2002	11	0.9	1.15	NA	NA	NA	NA	NA	NA	NA	NA	NA
2002	12	1.55	0.49	NA	NA	NA	NA	NA	NA	NA	NA	NA
2003	1	0.69	0.36	NA	NA	NA	NA	NA	NA	NA	NA	NA
2003	2	1.96	0.23	NA	NA	NA	NA	NA	NA	NA	NA	NA
2003	3	6.47	2.01	NA	NA	NA	NA	NA	NA	NA	NA	NA
2003	4	11.54	4.33	NA	NA	NA	NA	NA	NA	NA	NA	NA
2003	5	2.65	3.55	NA	NA	NA	NA	NA	NA	NA	NA	NA
2003	6	10.11	8	NA	NA	NA	NA	NA	NA	NA	NA	NA
2003	7	8.98	11.52	NA	NA	NA	NA	NA	NA	NA	NA	NA
2003	8	20.36	21.06	NA	NA	NA	NA	NA	NA	NA	NA	NA
2003	9	22.92	18.26	NA	NA	NA	NA	NA	NA	NA	NA	NA
2003	10	4	12.8	NA	NA	NA	NA	NA	NA	NA	NA	NA
2003	11	1.53	7.5	NA	NA	NA	NA	NA	NA	NA	NA	NA
2003	12	1.58	2.03	NA	NA	NA	NA	NA	NA	NA	NA	NA
2004	1	0.68	0.8	NA	NA	NA	NA	NA	NA	NA	NA	NA
2004	2	1.68	0.64	NA	NA	NA	NA	NA	NA	NA	NA	NA
2004	3	1.89	0.02	NA	NA	NA	NA	NA	NA	NA	NA	NA
2004	4	2.02	2.01	NA	NA	NA	NA	NA	NA	NA	NA	NA
2004	5	8.89	5.13	NA	NA	NA	NA	NA	NA	NA	NA	NA
2004	6	4.26	5.31	NA	NA	NA	NA	NA	NA	NA	NA	NA
2004	7	3.07	6.34	NA	NA	NA	NA	NA	NA	NA	NA	NA
2004	8	1.44	2.79	NA	NA	NA	NA	NA	NA	NA	NA	NA
2004	9	1.84	5.67	NA	NA	NA	NA	NA	NA	NA	NA	NA
2004	10	0.44	0.44	NA	NA	NA	NA	NA	NA	NA	NA	NA
2004	11	0.58	1.77	NA	NA	NA	NA	NA	NA	NA	NA	NA
2004	12	1.3	0.24	NA	NA	NA	NA	NA	NA	NA	NA	NA
2005	1	0.69	-0.02	NA	NA	NA	2	1.48	4.7	1.37	5.9	1.53
2005	2	-0.3	1.35	NA	NA	NA	3.2	1.81	9.3	1.56	7.9	1.85
2005	3	-1.2	1.09	NA	NA	NA	2.5	3.51	5.9	3.26	6.7	3.57
2005	4	-1.7	1.57	NA	NA	NA	3.9	4.11	7.3	4.01	9.8	4.16
2005	5	2.82	5.75	NA	NA	NA	5.5	6.39	9.5	6.24	11.1	6.43
2005	6	4.37	8.29	NA	NA	NA	7.5	9.36	9.5	9.07	12.7	9.4
2005	7	9.67	11.35	NA	NA	NA	14.1	18.62	14.6	17.91	19.2	18.51
2005	8	5.66	11.81	NA	NA	NA	8.5	13.76	11.2	12.72	14.5	13.66
2005	9	3.4	9.91	NA	NA	NA	5	9.63	7	8.65	11.4	9.56
2005	10	1.3	5	NA	NA	NA	3.3	6.47	5.4	5.64	10.1	6.44
2005	11	1.12	0.81	NA	NA	NA	2.7	2.35	5.7	1.7	9.6	2.33
2005	12	1.23	0.42	NA	NA	NA	3.9	2.65	5.9	2.26	9.4	2.67
2006	1	1.85	0.1	NA	NA	NA	3.9	1.57	6.4	1.34	8.5	1.59
2006	2	2.5	1.14	NA	NA	NA	4.8	1.27	8.2	1.01	11	1.29
2006	3	1.97	1.43	NA	NA	NA	5.3	1.31	7.9	1.11	13	1.44
2006	4	3.72	2.11	NA	NA	NA	7	2.82	9.5	2.66	13.6	2.97
2006	5	4.1	3.36	NA	NA	NA	8.3	6.44	11.7	6.39	15.9	6.51
2006	6	9.68	7.01	NA	NA	NA	14.2	11.64	15.3	11.26	19.1	11.57
2006	7	19.06	10.35	NA	NA	NA	NA	NA	NA	NA	NA	NA
2006	8	7.48	10.61	NA	NA	NA	NA	NA	NA	NA	NA	NA
2006	9	4.12	9.69	NA	NA	NA	NA	NA	NA	NA	NA	NA
2006	10	1.41	3.92	NA	NA	NA	NA	NA	NA	NA	NA	NA
2006	11	1.16	1.81	NA	NA	NA	NA	NA	NA	NA	NA	NA
2006	12	0.89	1.08	NA	NA	NA	NA	NA	NA	NA	NA	NA
2007	1	0.7	0.58	NA	NA	NA	NA	NA	NA	NA	NA	NA
2007	2	2.52	0.11	NA	NA	NA	NA	NA	NA	NA	NA	NA
2007	3	1.98	0.41	NA	NA	NA	NA	NA	NA	NA	NA	NA
2007	4	8.37	6.59	NA	NA	NA	NA	NA	NA	NA	NA	NA
2007	5	5.5	3.11	NA	NA	NA	NA	NA	NA	NA	NA	NA
2007	6	3.89	6.38	NA	NA	NA	NA	NA	NA	NA	NA	NA
2007	7	1.43	3.32	NA	NA	NA	NA	NA	NA	NA	NA	NA
2007	8	5.85	7.27	NA	NA	NA	NA	NA	NA	NA	NA	NA
2007	9	5.45	4.22	NA	NA	NA	NA	NA	NA	NA	NA	NA
2007	10	3.47	7.47	NA	NA	NA	NA	NA	NA	NA	NA	NA
2007	11	1.68	1.32	1.47	-10.85	-0.74	NA	NA	NA	NA	NA	NA
2007	12	1.95	0.38	NA	NA	-0.44	NA	NA	NA	NA	NA	NA
2008	1	0.15	-0.11	0.45	-4.98	-0.34	NA	NA	NA	NA	NA	NA
2008	2	3.73	1.06	-0.38	-4.34	1.71	NA	NA	NA	NA	NA	NA
2008	3	1.55	0.23	-0.97	-5.15	1.73	NA	NA	NA	NA	NA	NA
2008	4	1.43	1.19	0.97	-3.92	3.75	NA	NA	NA	NA	NA	NA
2008	5	13.59	9.12	7.48	-3.87	12.59	NA	NA	NA	NA	NA	NA
2008	6	8.1	6.19	NA	NA	6.61	NA	NA	NA	NA	NA	NA
2008	7	5.36	4.32	3.51	-3.4	3.93	NA	NA	NA	NA	NA	NA
2008	8	1.29	4.92	-0.15	-3.65	7.65	NA	NA	NA	NA	NA	NA
2008	9	2.82	1.32	NA	NA	2.07	NA	NA	NA	NA	NA	NA
2008	10	0.84	1.64	-2.74	-3.97	2.1	NA	NA	NA	NA	NA	NA
2008	11	0.86	0.39	1.38	-6.66	4.02	NA	NA	NA	NA	NA	NA
2008	12	3.07	0	-1.65	-3.02	-0.17	NA	NA	NA	NA	NA	NA
2009	1	3.23	0.83	-2.01	-3.88	0.18	NA	NA	NA	NA	NA	NA
2009	2	4.26	1.74	2.16	-3.17	2.53	NA	NA	NA	NA	NA	NA
2009	3	3.31	0.59	1.87	-3.03	3.89	NA	NA	NA	NA	NA	NA
2009	4	7.53	3.34	2.75	-3.36	5.22	NA	NA	NA	NA	NA	NA
2009	5	5.18	5.5	0.12	-3.65	6.32	NA	NA	NA	NA	NA	NA
2009	6	11.81	8.27	6.14	-3.01	9.1	NA	NA	NA	NA	NA	NA
2009	7	3.38	4.47	-0.23	-3.32	4.76	NA	NA	NA	NA	NA	NA
2009	8	3.23	5.49	NA	NA	4.44	NA	NA	NA	NA	NA	NA
2009	9	6.81	6.99	6.47	-4.34	8.16	NA	NA	NA	NA	NA	NA
2009	10	2.75	2.19	NA	NA	3.11	NA	NA	NA	NA	NA	NA
2009	11	-0.2	1.56	-0.39	-3.43	2.72	NA	NA	NA	NA	NA	NA
2009	12	1.79	1.43	1.55	-4.84	0.69	NA	NA	NA	NA	NA	NA
2010	1	2.03	4.54	NA	NA	2.93	NA	NA	NA	NA	NA	NA
2010	2	2.72	7.43	2.47	-4.01	3.73	NA	NA	NA	NA	NA	NA
2010	3	0.9	4.2	4.63	-4.84	2.68	NA	NA	NA	NA	NA	NA
2010	4	9.72	5.59	3.44	-5.97	5.25	NA	NA	NA	NA	NA	NA
2010	5	21.91	8.36	6.18	-3.47	8.02	NA	NA	NA	NA	NA	NA
2010	6	13.78	11.93	8.74	-6.46	13.5	NA	NA	NA	NA	NA	NA
2010	7	8.87	9.27	0.84	-5.77	10.6	NA	NA	NA	NA	NA	NA
2010	8	6.07	8.43	3.26	-4.02	8.02	NA	NA	NA	NA	NA	NA
2010	9	4.07	6.46	0.37	-3.3	6.34	NA	NA	NA	NA	NA	NA
2010	10	2.94	4.12	0.6	-3.76	4.17	NA	NA	NA	NA	NA	NA
2010	11	2.3	2.8	-1.72	-3.2	2.98	NA	NA	NA	NA	NA	NA
2010	12	4.57	5.4	NA	NA	3.82	NA	NA	NA	NA	NA	NA
