# Supplementary material for: Hydrologically driven ecosystem processes determine the distribution and persistence of ecosystem-specialist predators under climate change
Source: Nat Commun. 2015 Jul 31;6:7851. doi: 10.1038/ncomms8851 (PMC4532857; doi:10.1038/ncomms8851)
Supplement: Supplementary Data 2 — Data for analysis of relationships between cranefly abundance, moisture and modelled WTD [file ncomms8851-s3.xlsx]

## Sheet: info
Supplementary Data 2: analysis of relationships between cranefly abundance, moisture and modelled WTD
Cranefly abundances are field observations of emerging adult abundance. Counts aggregated from 4 traps.
Moisture values are field observations of mean volumetric soil moisture. Values averaged from 4 trap locations.
Ref: Carroll, M. J., Dennis, P., Pearce-Higgins, J. W. & Thomas, C. D. Maintaining northern peatland ecosystems in a changing climate: effects of soil moisture, drainage and drain blocking on craneflies. Glob. Change Biol. 17, 2991-3001, doi:10.1111/j.1365-2486.2011.02416.x (2011).
WTD values are modelled summer WTDs for each combination of slope, aspect and elevation for each site.
Mean WTD is the mean of July, August and September of the year preceding cranefly sampling; minimum WTD is the minimum monthly WTD from the same period.
Topographic values derived from 10 m x 10 m resolution NEXTMap digital elevation models
(Intermap Technologies. NEXTMap Britain: Digital terrain mapping of the UK. NERC Earth Observation Data Centre, 2007, accessed 04/04/2011. Available from http://badc.nerc.ac.uk)
MILLENNIA model driven with climate data from UK Met Office, available http://www.metoffice.gov.uk/climatechange/science/monitoring/ukcp09/download/monthly/gridded_monthly.html
Ref: Perry, M. & Hollis, D. The generation of monthly gridded datasets for a range of climatic variables over the UK. International Journal of Climatology 25, 1041-1054, doi:10.1002/joc.1161 (2005).
Mid Wales square extent is British National Grid 290000, 295000, 320000, 325000 (xmin, xmax, ymin, ymax)
South Pennines square extent is British National Grid 400000, 405000, 370000, 375000 (xmin, xmax, ymin, ymax)
North York Moors square extent is British National Grid 460000, 465000, 500000, 505000 (xmin, xmax, ymin, ymax)

## Sheet: cranefly_wtd_moisture_data
site	cranefly_sampling_year	elevation	slope	aspect	drainage	raw_cranefly_abundance	observed_moisture	mean_summer_wtd	min_summer_wtd
mid_wales	2009	443.3	10.7	92.1	blocked	2	0.924	6.606	4.165
mid_wales	2009	449.9	8	264	blocked	22	1.001	4.453	2.847
mid_wales	2009	451.1	3.8	28.2	blocked	5	1	4.233	1.761
mid_wales	2009	451.6	7.2	10.7	open	8	0.671	4.406	2.139
mid_wales	2009	460.1	7.9	14.8	open	16	0.918	4.237	3.102
mid_wales	2009	460.4	3.3	31.5	blocked	4	0.847	4.151	1.65
mid_wales	2009	466.6	11.1	8	open	3	0.704	6.592	4.182
mid_wales	2009	467	3.4	340.6	open	13	1.001	4.157	1.646
mid_wales	2009	470	5	140.5	blocked	22	1.002	4.411	1.936
mid_wales	2009	470.5	5.9	23.6	open	3	0.444	4.478	2.053
mid_wales	2009	470.6	4.8	80.2	blocked	5	0.852	4.362	1.879
mid_wales	2009	473.6	3.8	144.9	blocked	4	1.001	4.246	1.721
mid_wales	2009	475.5	5.4	159.9	blocked	18	1.001	4.453	1.982
mid_wales	2009	475.9	3.4	112.5	blocked	4	1.001	4.161	1.627
mid_wales	2009	476.4	13.7	8.5	open	0	0.949	9.954	7.038
mid_wales	2009	478.4	5.4	90.5	open	4	0.481	4.445	1.974
mid_wales	2009	478.9	9.1	353.1	open	1	0.678	4.555	2.451
mid_wales	2009	479.5	4.3	174.7	blocked	23	1.001	4.326	1.801
mid_wales	2009	488.8	8.4	9.8	open	1	0.566	4.297	2.954
mid_wales	2009	489.1	12.2	341.1	blocked	10	0.772	7.811	5.09
mid_wales	2009	492	12.3	15.4	open	1	1.001	7.844	5.132
mid_wales	2009	493.3	5	141.2	blocked	16	1.001	4.406	1.88
mid_wales	2009	495.3	7	42.4	open	4	0.72	4.57	2.18
mid_wales	2009	498	7.6	15.5	blocked	5	0.939	4.549	2.224
mid_wales	2009	499.9	8	70.6	open	3	0.606	4.478	2.22
mid_wales	2009	502.8	2.4	191.6	open	36	1.002	3.664	0.855
mid_wales	2009	504.8	5.3	40.4	open	5	0.943	4.402	1.868
mid_wales	2009	505.3	1.8	211.8	open	17	1.002	3.343	0.462
mid_wales	2009	505.9	5.9	30.3	blocked	2	0.811	4.496	1.988
mid_wales	2009	506.9	13.2	351.8	blocked	10	0.78	8.964	6.162
mid_wales	2009	507.2	4	182.9	open	13	0.693	4.223	1.626
mid_wales	2009	508.1	2.5	196.6	open	20	1	3.604	0.772
mid_wales	2009	510.8	1.6	217.8	open	15	1.001	3.373	1.326
mid_wales	2009	511.9	8.3	295.3	open	10	0.858	4.23	2.914
mid_wales	2009	513.1	2.8	206.1	open	10	1.001	3.642	0.809
mid_wales	2009	513.5	5.2	28.6	blocked	9	0.85	4.37	1.808
mid_wales	2009	514.2	9.2	271.5	open	6	0.946	4.617	2.491
mid_wales	2009	518.9	4.9	20.6	blocked	2	0.703	4.299	1.712
mid_wales	2009	520.3	2.9	33.8	blocked	27	1.001	3.485	2.564
mid_wales	2009	522.7	3.2	34.7	blocked	21	1.001	3.538	2.793
mid_wales	2009	528.7	5.2	27.2	blocked	3	0.844	4.342	1.742
mid_wales	2009	529.3	4.3	29.4	blocked	23	0.977	3.599	0.781
mid_wales	2009	536.4	9.5	333.1	open	6	0.607	4.583	2.486
mid_wales	2009	551.4	9.4	9.5	blocked	13	0.726	4.391	2.312
mid_wales	2010	449.4	5.3	30.5	blocked	3	0.965	5.66	3.894
mid_wales	2010	452.8	3.9	8.7	blocked	23	1	5.586	4.163
mid_wales	2010	455.6	4.4	9.4	blocked	15	1.001	5.593	4.11
mid_wales	2010	458.7	3.8	42.6	blocked	15	1	5.641	4.35
mid_wales	2010	460.2	3.9	9.7	blocked	6	1.001	5.639	4.342
mid_wales	2010	461.5	1.7	89	blocked	17	1.001	5.44	3.981
mid_wales	2010	465.7	2.7	60.3	open	7	0.778	5.473	4.037
mid_wales	2010	468.4	4.8	99.1	open	6	0.716	5.63	4.15
mid_wales	2010	470.1	5.3	352.1	open	3	0.973	5.649	4.188
mid_wales	2010	471.2	4.3	59	blocked	14	0.775	5.628	4.309
mid_wales	2010	472.2	5.3	19.7	open	2	0.542	5.661	4.264
mid_wales	2010	475.3	4.9	0.3	open	4	0.869	5.682	4.409
mid_wales	2010	476.5	5.3	355.6	open	8	0.658	5.742	4.528
mid_wales	2010	477.5	4.7	11.6	open	3	0.71	5.632	4.312
mid_wales	2010	496.4	6.8	44.8	open	2	0.507	5.777	4.433
mid_wales	2010	501.8	5.5	308.2	open	0	0.478	5.668	4.338
mid_wales	2010	507.1	5.6	282.3	open	4	0.733	5.69	4.311
mid_wales	2010	508.1	4.3	291	open	4	0.679	5.429	3.887
mid_wales	2010	508.9	5.1	282.4	open	1	0.736	5.579	4.153
mid_wales	2010	509.1	5.2	140.3	blocked	2	0.932	5.627	4.243
mid_wales	2010	509.3	2.2	34.2	open	14	1.001	5.102	3.35
mid_wales	2010	512	3.9	325.6	blocked	51	1.001	5.315	3.687
mid_wales	2010	512.5	4.2	270	open	1	0.714	5.407	3.839
mid_wales	2010	513.3	2.8	107	blocked	15	0.852	5.193	3.479
mid_wales	2010	515.1	2.4	99.9	blocked	21	1.001	5.115	3.356
mid_wales	2010	518.4	3.6	62.3	blocked	2	0.942	5.228	3.532
mid_wales	2010	521	3.7	54	blocked	29	0.926	5.219	3.512
mid_wales	2010	526.7	4.3	39	blocked	15	0.984	5.25	3.552
south_pennines	2010	416	4.1	213.5	open	3	0.626	10.101	1.869
south_pennines	2010	416.5	4.6	225.1	open	1	0.598	10.326	2.116
south_pennines	2010	416.8	4.4	221.6	open	4	0.612	10.202	1.989
south_pennines	2010	418.9	4.3	212.5	open	9	0.735	10.13	1.909
south_pennines	2010	419	4.8	222.9	open	3	0.698	10.367	2.172
south_pennines	2010	419.4	4.7	226.7	open	2	0.732	10.311	2.109
south_pennines	2010	421.8	4.5	218.1	open	21	0.826	10.155	1.948
south_pennines	2010	422.7	4.8	228.2	open	2	0.796	10.293	2.1
south_pennines	2010	422.9	5.3	221.8	open	2	0.637	10.517	2.368
south_pennines	2010	425.7	5.2	226.4	open	5	0.737	10.42	2.263
south_pennines	2010	427.7	4.6	218.8	open	17	0.828	10.088	1.889
south_pennines	2010	427.7	5.7	229.4	open	5	0.655	10.605	2.509
south_pennines	2010	429.1	4.6	216.1	open	8	0.777	10.069	1.87
south_pennines	2010	431	6.1	237.6	open	5	0.831	10.719	2.677
south_pennines	2010	447.8	1.9	112.1	blocked	23	0.883	8.313	0.334
south_pennines	2010	450.3	4.1	87.8	blocked	32	0.948	8.894	0.926
south_pennines	2010	451.1	5	85.4	blocked	40	0.886	9.257	1.308
south_pennines	2010	453.4	5.8	72.5	blocked	16	0.87	9.739	1.783
south_pennines	2010	455.9	6.5	84	blocked	50	0.839	10.188	2.258
south_pennines	2010	456.5	4.6	81.6	blocked	35	0.915	8.959	1.017
south_pennines	2010	456.5	6.4	83.3	blocked	16	0.851	10.103	2.165
south_pennines	2010	458.1	5.1	90.5	blocked	28	0.896	9.198	1.259
south_pennines	2010	460.2	4.2	84.4	blocked	50	0.908	8.734	0.803
south_pennines	2010	460.2	4.6	84.3	blocked	45	0.881	8.907	0.975
south_pennines	2010	460.6	3.9	88.9	blocked	35	0.842	8.616	0.682
south_pennines	2010	460.7	4.3	83.7	blocked	42	0.811	8.758	0.827
south_pennines	2010	461.4	3.8	76.5	blocked	48	0.883	8.522	0.608
south_pennines	2010	462.3	1.8	83.9	blocked	41	0.9	7.962	0.078
north_york_moors	2010	407.7	3.9	100.3	open	2	0.767	10.721	3.598
north_york_moors	2010	409.1	3.4	208.3	open	3	0.441	10.769	3.563
north_york_moors	2010	410.3	2.5	163.5	open	2	0.409	10.441	3.164
north_york_moors	2010	413	2.4	203.3	blocked	26	0.826	10.406	3.114
north_york_moors	2010	413.6	2.5	213.1	blocked	1	0.767	10.411	3.123
north_york_moors	2010	413.9	2.4	206.2	blocked	4	0.667	10.391	3.096
north_york_moors	2010	414.4	2.4	198.5	blocked	10	0.494	10.385	3.089
north_york_moors	2010	414.8	5.4	216.2	open	8	0.438	11.184	4.361
north_york_moors	2010	414.9	1.7	165	open	2	0.504	10.221	2.897
north_york_moors	2010	415.5	1.4	165.1	blocked	19	1	10.176	2.845
north_york_moors	2010	416.5	2.3	193.6	blocked	2	0.476	10.34	3.036
north_york_moors	2010	417	1	196	blocked	6	0.954	10.124	2.782
north_york_moors	2010	417.8	1.1	195.6	blocked	21	1	10.122	2.78
north_york_moors	2010	419	0.9	172.1	blocked	9	1	10.087	2.743
north_york_moors	2010	419.7	1	172.5	blocked	8	1	10.085	2.742
north_york_moors	2010	422	3.4	230.9	blocked	24	0.625	10.591	3.354
north_york_moors	2010	422.3	8.1	76	open	23	0.644	11.462	5.574
north_york_moors	2010	422.6	6.6	226.3	open	5	0.314	11.4	4.982
north_york_moors	2010	425	6	223.5	open	2	0.309	11.196	4.507
north_york_moors	2010	426.6	2.7	207.6	blocked	12	0.71	10.242	2.963
north_york_moors	2010	428.2	5.6	74.5	open	0	0.345	10.714	3.87
north_york_moors	2010	429.2	3	231.5	blocked	10	0.887	10.282	3.014
north_york_moors	2010	430.3	3.6	95.8	open	0	0.374	10.207	3.029
north_york_moors	2010	430.4	3.9	236.9	open	0	0.384	10.584	3.385
north_york_moors	2010	431.8	4.2	197.3	open	2	0.554	10.658	3.5
north_york_moors	2010	433.6	1.5	114.1	open	2	0.375	9.851	2.539
north_york_moors	2010	436.4	2.5	192.2	open	0	0.431	10.048	2.753
north_york_moors	2010	436.6	2	169	blocked	9	0.773	9.935	2.623
