# Supplementary material for: Hydrologically driven ecosystem processes determine the distribution and persistence of ecosystem-specialist predators under climate change
Source: Nat Commun. 2015 Jul 31;6:7851. doi: 10.1038/ncomms8851 (PMC4532857; doi:10.1038/ncomms8851)
Supplement: Supplementary Data 3 — Landscape-scale modelled estimates of WTD and cranefly abundance [file ncomms8851-s4.xlsx]

## Sheet: info
Supplementary Data 3: landscape-scale modelled estimates of WTD and cranefly abundance
Each sheet gives WTD or cranefly abundance, averaged across one of two time periods:
	Baseline (1961 - 1990 WTD, which drives 1962 - 1991 craneflies)
	Future (2051 - 2080 WTD, which drives 2052 - 2081 craneflies)
Each file represents a 5 km x 5 km focal grid square.
Each cell represents a 10 m x 10 m grid cell from NEXTMap digital elevation models (Intermap Technologies. NEXTMap Britain: Digital terrain mapping of the UK. NERC Earth Observation Data Centre, 2007, accessed 04/04/2011. Available from http://badc.nerc.ac.uk).
Mid Wales square extent is British National Grid 290000, 295000, 320000, 325000 (xmin, xmax, ymin, ymax)
South Pennines square extent is British National Grid 400000, 405000, 370000, 375000 (xmin, xmax, ymin, ymax)
North York Moors square extent is British National Grid 460000, 465000, 500000, 505000 (xmin, xmax, ymin, ymax)
To produce baseline predictions, MILLENNIA model driven by UK Met Office gridded climate data, available http://www.metoffice.gov.uk/climatechange/science/monitoring/ukcp09/
Ref: Perry, M. & Hollis, D. The generation of monthly gridded datasets for a range of climatic variables over the UK. International Journal of Climatology 25, 1041-1054, doi:10.1002/joc.1161 (2005).
To produce future projections, MILLENNIA model driven by stochastic UKCP09 weather generator projections, available http://ukclimateprojections.metoffice.gov.uk/
Ref: Jones, P. D., Kilsby, C. G., Harpham, C., Glenis, V. & Burton, A. UK Climate Projections science report: Projections of future daily climate for the UK from the Weather Generator. (University of Newcastle, UK, 2009)
WTD values are modelled WTD depth (cm). More positive values indicate a deeper WTD; negative values indicate surface ponding.
Cranefly values are modelled cranefly abundance (craneflies m^-2).
'NA' values indicate areas unsuitable for predictions (i.e., <250 m altitude, or not moorland vegetation).

## Sheet: mid_wales_wtd_baseline
10.819	11.397	11.34	11.34	11.34	NA	NA	NA	NA	NA	NA	NA	NA	NA	NA	NA	NA	NA	NA	NA	NA	NA	NA	NA	NA	NA	NA	NA	NA	NA	NA	NA	NA	NA	NA	NA	NA	NA	NA	NA	NA	NA	NA	NA	NA	NA	NA	NA	NA	NA
12.135	16.021	16.021	15.889	15.889	15.889	NA	NA	NA	NA	NA	NA	NA	NA	NA	NA	NA	NA	NA	NA	NA	NA	NA	NA	NA	NA	NA	NA	NA	NA	NA	NA	NA	NA	NA	NA	NA	NA	21.88	25.472	NA	NA	NA	NA	NA	NA	NA	NA	NA	NA
12.135	16.021	16.021	16.021	15.889	15.889	15.889	NA	NA	NA	NA	NA	NA	NA	NA	NA	NA	NA	NA	NA	NA	NA	NA	NA	NA	NA	NA	NA	NA	NA	NA	NA	NA	NA	NA	NA	21.845	20.24	21.88	23.728	21.88	18.77	18.799	20.275	20.342	20.342	18.799	17.389	17.389	21.845
12.135	16.021	16.021	16.021	15.889	15.889	15.889	NA	NA	NA	NA	NA	NA	NA	NA	NA	NA	NA	NA	NA	NA	NA	NA	NA	NA	NA	NA	NA	NA	NA	NA	NA	NA	NA	17.389	18.77	18.77	20.275	21.954	20.342	18.878	16.196	15.142	16.256	17.463	17.463	17.419	17.389	17.379	18.77
12.135	16.021	16.021	16.021	16.021	15.889	14.775	14.775	NA	NA	NA	NA	NA	NA	NA	NA	NA	NA	NA	NA	NA	NA	NA	NA	NA	NA	NA	NA	NA	16.761	NA	NA	NA	12.074	14.194	16.166	17.419	18.878	22.046	20.432	17.526	16.256	14.285	15.212	15.142	16.166	16.145	16.145	16.145	17.419
12.927	16.021	16.021	16.021	16.021	16.021	14.775	14.775	14.775	NA	NA	NA	NA	NA	NA	NA	NA	NA	NA	NA	NA	NA	NA	NA	NA	NA	NA	NA	18.169	13.694	10.55	10.912	11.205	11.579	12.708	14.211	15.142	17.526	22.046	22.133	19.044	16.344	14.285	14.285	14.248	14.211	14.194	15.07	15.07	16.166
12.927	16.021	16.021	16.021	16.021	16.021	16.021	14.775	14.775	13.686	NA	NA	NA	NA	NA	NA	NA	NA	NA	NA	NA	NA	NA	NA	NA	NA	NA	16.761	16.761	11.366	10.727	10.927	11.234	11.19	11.579	12.723	14.285	16.344	19.044	22.133	19.044	16.344	14.285	14.248	14.211	13.377	13.35	14.194	14.211	16.196
12.135	14.866	14.866	14.866	14.866	14.866	14.866	14.866	14.866	13.686	NA	NA	NA	NA	NA	NA	NA	NA	NA	NA	NA	NA	NA	NA	NA	NA	NA	16.93	13.087	10.545	11.268	11.234	11.234	10.895	11.188	12.751	14.338	15.344	17.687	20.595	19.044	15.212	14.248	14.211	14.211	14.194	13.35	14.194	14.211	15.142
12.927	16.101	16.021	14.866	14.866	14.866	14.866	14.866	14.866	16.021	NA	NA	NA	NA	NA	NA	NA	NA	NA	NA	NA	NA	NA	NA	NA	NA	17.107	13.925	10.583	11.666	12.144	12.138	11.624	11.187	11.188	12.821	14.406	15.253	16.344	19.044	17.526	15.142	14.211	15.122	15.07	14.194	13.35	13.35	14.211	16.196
13.845	17.465	17.465	16.101	14.866	14.866	14.866	16.021	17.361	17.361	18.906	NA	NA	NA	NA	NA	NA	NA	NA	NA	NA	NA	NA	NA	17.363	15.108	12.547	10.696	12.138	13.439	13.498	12.723	12.092	11.578	12.092	13.439	15.253	15.212	17.526	18.954	NA	16.166	15.07	16.145	16.145	15.07	14.194	14.194	15.122	16.196
15.023	19.035	19.035	17.465	16.101	16.021	16.021	17.361	17.361	18.906	18.906	17.361	NA	NA	NA	NA	NA	NA	NA	NA	NA	NA	NA	12.014	10.85	10.696	12.723	16.256	16.196	16.196	15.212	13.419	12.708	12.078	12.723	13.439	14.285	15.212	17.526	17.463	17.419	NA	17.379	17.389	17.389	17.389	16.145	15.07	15.122	16.166
16.211	22.43	20.784	19.155	17.654	17.465	16.021	16.021	17.208	15.889	13.686	12.777	14.03	NA	NA	NA	NA	NA	NA	10.997	10.9	11.579	12.703	14.211	17.419	20.342	21.954	21.954	20.342	18.878	15.142	13.35	12.703	12.092	12.751	12.751	13.439	15.142	16.196	18.799	20.24	20.226	20.226	NA	NA	18.77	17.389	16.145	16.166	17.419
17.654	21.672	22.43	20.784	19.155	17.654	14.957	12.867	10.713	9.876	10.467	11.483	15.122	17.526	16.256	14.248	13.35	15.071	17.389	20.24	23.661	23.661	23.661	23.661	23.661	23.728	21.954	20.342	17.419	16.166	14.211	13.345	12.699	12.723	12.751	12.723	13.419	15.122	16.145	18.77	21.832	23.599	23.599	23.599	NA	NA	NA	NA	17.419	17.419
9.808	9.555	9.52	9.714	9.579	9.568	9.496	9.81	10.92	13.955	16.101	17.541	19.063	24.358	25.456	25.445	23.615	25.456	25.472	25.472	25.472	25.472	25.472	23.661	23.661	21.88	20.275	17.419	15.122	14.211	14.194	14.194	14.211	14.248	14.248	13.377	14.194	16.138	17.379	20.226	21.832	23.599	25.445	26.053	25.807	25.807	NA	NA	NA	18.799
13.975	19.099	20.689	20.689	19.063	17.565	16.126	16.126	15.046	14.988	14.988	14.968	16.101	22.492	24.345	24.333	23.615	23.661	23.661	23.661	23.615	23.661	23.661	23.661	21.88	20.275	17.419	16.145	14.194	14.194	14.192	14.194	15.122	15.122	15.122	14.194	15.07	17.389	20.24	23.615	25.456	24.143	23.781	23.157	23.124	23.781	24.143	NA	NA	NA
12.976	16.126	16.101	17.541	19.063	19.063	17.541	14.988	13.975	12.976	12.188	12.188	13.955	17.541	19.063	19.046	19.063	19.063	17.541	16.101	16.101	17.565	19.099	19.099	17.541	16.101	14.968	16.145	15.07	14.194	14.192	15.07	16.166	16.166	15.07	15.071	16.166	18.799	21.88	25.364	23.675	22.395	22.15	21.407	21.365	22.032	22.483	23.781	NA	NA
10.92	12.202	11.483	12.188	12.188	12.96	13.955	12.96	12.188	11.483	11.483	10.905	12.188	13.955	16.101	16.094	17.541	17.541	16.101	14.968	14.968	14.988	14.988	16.126	16.101	16.101	14.968	14.968	14.968	13.955	13.95	15.07	16.166	16.166	16.138	17.389	18.799	21.954	23.728	24.855	23.675	22.395	22.15	22.035	21.365	21.365	22.008	23.124	23.781	23.781
10.089	10.91	10.91	10.91	10.91	11.483	11.477	12.184	11.477	10.905	10.905	10.905	11.477	12.188	12.956	14.968	14.968	14.968	14.968	14.968	14.968	13.975	13.975	14.988	14.968	14.968	14.968	14.968	14.968	13.95	13.95	13.975	16.166	15.07	16.138	17.419	18.878	21.954	23.728	24.855	23.05	22.6	22.62	23.157	22.15	21.24	21.24	22.15	22.483	23.124
10.089	10.422	10.425	10.425	10.425	10.91	10.91	11.477	11.477	10.905	10.905	10.905	10.905	10.905	12.188	12.96	12.96	12.96	13.955	13.955	13.955	13.975	13.975	13.975	13.955	14.968	14.968	14.951	14.951	13.95	13.955	13.975	13.975	13.955	15.07	16.166	17.604	19.229	20.876	22.664	22.572	22.492	22.497	24.378	22.162	22.008	21.24	21.365	22.032	22.15
9.812	10.422	10.425	10.425	10.425	10.467	10.425	10.905	10.905	10.905	10.905	10.422	10.422	10.91	11.483	11.483	12.188	12.188	12.96	12.96	13.975	13.975	13.975	13.975	13.955	13.955	13.955	14.951	14.951	13.955	13.955	13.975	13.955	13.95	14.988	16.159	19.229	20.876	22.664	22.664	20.799	20.74	20.689	24.333	22.62	21.173	21.365	21.365	21.365	21.365
9.812	10.087	10.425	10.425	10.425	10.089	10.089	10.422	10.422	10.905	10.91	10.905	10.91	10.92	11.494	11.483	11.483	11.483	12.188	12.96	12.976	13.975	13.975	13.975	13.955	13.955	14.968	14.951	14.951	14.968	14.968	14.968	14.968	13.955	15.046	19.15	22.664	24.287	24.287	24.287	22.572	22.492	24.345	22.62	21.728	20.735	20.21	20.21	21.365	21.365
9.812	10.089	10.089	10.425	10.425	10.425	10.425	10.422	10.422	10.422	10.905	11.477	11.483	10.92	10.92	10.91	11.483	11.483	12.188	12.202	12.976	12.976	13.975	13.975	13.975	13.955	14.968	14.951	14.968	14.968	16.101	16.101	16.094	16.101	19.15	22.664	23.298	23.017	23.017	23.05	23.05	23.05	22.162	20.62	20.209	20.236	20.236	20.236	20.236	20.21
9.812	10.089	10.089	10.089	10.425	10.425	10.425	10.425	10.425	10.91	11.477	11.483	11.483	10.91	10.92	10.92	11.494	12.202	12.202	12.976	12.984	12.976	12.976	13.975	13.975	14.968	14.968	14.951	14.968	16.101	16.094	19.046	20.689	22.492	24.302	23.298	23.017	22.414	22.414	22.566	21.972	21.38	20.433	20.133	20.209	20.236	20.236	20.236	20.236	20.21
9.812	10.089	10.099	10.099	10.467	10.425	10.425	10.425	10.425	10.91	10.91	10.91	10.91	10.91	10.92	10.92	11.494	12.202	12.976	12.976	13.988	13.975	13.975	13.975	13.975	13.955	13.95	14.951	16.094	17.533	19.046	20.689	22.497	23.988	23.05	23.017	22.414	22.414	21.719	21.972	21.972	21.38	20.2	20.62	20.773	20.735	20.236	20.236	20.236	20.21
9.818	10.089	10.467	10.467	10.467	10.425	10.425	10.425	10.425	10.425	10.91	10.91	10.91	11.483	11.494	11.494	12.225	12.225	12.984	13.988	13.988	13.975	13.975	12.976	12.976	13.955	13.955	16.101	17.533	19.063	20.689	22.497	23.988	23.07	23.05	22.414	21.719	21.41	21.719	22.414	22.566	21.719	21.719	23.988	22.278	22.296	21.728	21.215	20.773	20.21
10.099	10.467	10.467	10.467	10.467	10.467	10.91	10.91	10.91	10.91	10.91	11.483	11.483	12.202	12.202	12.225	12.225	12.984	12.984	13.988	13.988	12.976	12.976	12.976	12.976	13.975	14.968	17.541	19.063	20.689	24.358	23.988	23.07	23.07	22.566	22.414	21.719	21.719	23.017	23.298	23.017	23.017	23.298	22.492	23.11	22.624	22.278	21.173	20.773	20.236
10.099	10.91	10.92	10.92	10.92	11.494	11.494	12.188	12.188	11.483	12.202	12.202	12.976	12.976	12.976	13.988	13.988	13.988	13.988	13.988	12.984	12.976	12.976	13.975	14.988	14.988	16.126	17.565	20.74	24.358	23.988	23.988	23.07	23.05	22.566	22.414	22.414	23.017	23.298	23.298	23.298	23.298	23.298	24.358	23.139	23.139	22.62	21.688	20.209	20.236
10.467	11.483	11.494	12.202	12.202	12.976	13.975	13.955	13.955	13.975	13.975	13.975	13.975	13.975	14.988	15.046	16.159	15.046	15.046	13.988	13.975	13.975	14.988	16.159	17.604	17.565	19.099	19.099	22.492	24.358	23.988	23.988	23.534	23.05	23.05	23.017	23.298	23.298	23.298	23.017	23.017	23.017	23.534	22.497	24.488	24.378	22.6	21.571	20.209	20.209
10.467	12.202	13.975	15.046	15.046	14.988	14.988	14.988	14.968	14.988	14.988	14.988	14.988	14.988	16.159	16.159	16.159	16.159	14.988	14.988	15.046	16.159	19.15	19.15	20.799	20.74	20.74	22.572	22.572	24.302	24.358	24.358	24.302	24.302	23.534	23.298	23.298	23.017	22.414	22.414	22.414	23.298	24.302	20.689	24.333	23.988	23.07	22.6	21.571	20.737
11.53	15.046	16.159	17.604	16.126	16.126	14.988	14.988	16.126	17.565	17.565	17.565	17.565	17.565	17.604	17.604	17.604	17.565	16.126	17.604	19.15	20.799	22.572	22.572	22.572	22.492	22.492	22.572	22.572	22.572	22.492	22.492	22.572	22.572	22.572	24.287	23.298	23.017	22.414	22.414	23.017	24.302	20.74	20.689	22.497	24.358	23.988	24.358	24.358	24.488
12.984	17.604	19.15	19.15	19.099	16.126	16.126	16.126	17.565	19.099	20.74	22.492	22.492	22.492	20.74	19.15	19.15	19.099	20.74	22.572	24.302	24.302	24.302	22.572	22.492	22.492	22.572	22.572	22.572	22.572	22.492	22.492	22.572	22.572	24.302	24.287	23.017	22.129	22.129	23.298	22.664	20.799	19.099	19.063	20.689	20.74	20.74	19.099	17.565	17.541
13.988	19.15	19.15	19.15	19.099	19.063	19.099	20.74	22.572	24.302	23.988	23.988	23.988	24.358	22.492	20.74	20.799	22.572	23.534	23.05	23.05	23.534	24.302	24.358	22.492	20.74	20.799	22.572	22.572	24.302	24.302	23.988	23.534	23.534	23.534	23.017	23.017	22.931	24.127	19.229	16.159	15.046	14.988	14.968	16.126	16.126	14.988	14.988	13.955	13.975
13.988	19.229	19.15	19.099	19.099	20.74	22.492	23.534	23.05	22.566	22.6	23.07	23.07	23.07	23.988	24.358	24.302	23.05	22.566	21.972	22.566	23.07	24.358	20.74	19.099	19.099	20.799	22.572	24.302	23.534	23.05	22.566	21.972	21.972	22.566	23.05	23.298	22.664	19.229	15.092	13.988	12.984	12.976	12.976	12.976	12.976	12.202	12.202	12.188	13.975
13.988	19.229	19.15	19.15	20.74	24.358	23.05	22.566	21.972	21.972	22.6	22.6	22.62	23.11	24.378	23.988	23.05	21.972	21.972	22.566	23.988	24.358	20.74	19.099	17.565	19.099	20.799	24.287	23.298	23.05	22.566	21.972	21.972	21.972	22.566	23.05	24.302	19.229	13.944	11.902	11.117	10.406	10.412	10.412	10.404	9.832	9.376	9.368	10.404	12.984
15.046	19.229	19.15	19.15	22.572	23.534	22.566	21.972	21.38	21.972	22.162	22.6	22.62	23.11	24.378	23.07	22.566	22.414	23.05	24.358	22.492	20.689	19.063	19.063	19.099	22.572	24.302	23.017	23.017	22.566	22.566	21.243	21.243	22.273	22.731	21.437	17.933	13.91	11.117	10.406	9.859	9.385	9.376	9.376	9.368	9.366	9.027	8.781	9.035	11.175
15.046	20.799	20.799	22.572	24.302	23.017	21.972	21.38	21.38	21.972	22.162	22.6	22.62	23.11	23.11	23.05	23.05	23.534	22.572	20.74	19.063	19.063	20.689	22.492	24.358	23.534	23.017	22.414	21.04	21.04	21.243	22.13	22.607	21.437	19.659	16.307	13.855	11.865	10.412	9.842	9.034	9.034	8.785	8.781	8.78	9.027	8.781	8.616	8.82	10.497
16.159	22.572	24.302	23.534	22.414	21.719	21.131	20.035	20.493	22.273	22.273	22.774	22.774	22.365	24.378	23.988	23.291	19.675	17.933	17.933	17.933	21.437	23.296	22.731	22.13	21.243	20.323	20.323	21.04	21.928	22.607	21.491	17.933	14.98	14.98	13.855	12.803	11.084	9.828	9.368	8.781	8.781	8.611	8.611	8.78	8.814	8.835	8.642	8.869	10.582
19.15	23.05	22.566	21.972	19.964	19.964	19.964	21.243	22.273	22.731	23.296	21.414	23.29	22.774	22.731	23.296	21.491	19.675	19.659	21.437	23.296	22.731	22.273	21.243	20.493	20.035	20.035	20.493	22.13	23.291	19.675	16.307	14.98	13.855	12.803	11.857	11.087	10.404	9.832	9.027	8.78	8.78	8.61	8.471	8.632	8.852	8.877	8.899	9.628	11.428
21.437	20.035	20.035	19.708	19.964	20.323	21.04	22.607	23.296	23.296	21.437	23.29	22.774	22.774	22.731	22.731	23.296	23.296	23.296	22.731	22.273	21.376	20.14	19.795	19.795	19.795	20.493	22.13	21.491	17.933	14.991	13.873	12.809	12.803	11.857	11.865	11.1	10.412	9.842	9.034	8.78	8.781	8.616	8.487	8.681	9.189	9.592	10.119	10.821	13.486
23.296	19.795	19.795	20.035	20.323	21.243	22.607	23.291	23.296	23.296	23.296	22.731	22.365	21.48	22.273	21.376	21.376	20.629	20.629	20.493	20.035	20.035	20.035	19.795	20.035	21.243	22.731	19.659	16.307	13.873	12.809	11.087	11.084	11.087	11.087	11.117	11.117	10.436	9.401	8.814	8.624	8.487	8.642	8.669	9.205	9.628	10.751	10.821	12.711	14.672
23.296	19.795	20.035	20.493	21.243	22.607	23.291	21.491	23.296	22.731	22.273	21.376	20.629	20.211	20.14	19.834	19.834	19.769	19.769	19.769	19.834	20.14	20.493	21.243	22.731	21.437	17.933	14.98	13.855	12.809	11.857	10.401	9.832	9.842	10.406	11.175	10.467	10.467	9.494	8.852	8.669	8.694	8.92	9.628	10.821	10.821	11.497	12.37	14.672	15.783
23.296	20.035	20.035	20.493	22.13	22.607	22.607	22.607	22.607	21.376	20.493	20.14	20.14	19.862	19.769	19.769	19.294	19.294	19.294	19.769	20.14	21.376	22.731	19.659	16.307	14.98	13.855	12.809	11.857	11.857	11.087	10.412	9.842	9.859	10.467	11.195	11.195	10.582	9.991	9.189	8.92	9.258	10.202	11.581	12.498	12.498	12.498	14.672	15.783	17.026
21.437	20.035	20.035	20.493	21.376	21.376	22.13	21.243	21.243	20.493	20.493	20.629	20.629	20.629	20.14	19.834	19.795	19.834	20.629	21.376	22.731	21.414	17.965	14.98	12.809	11.865	11.857	11.084	11.087	10.404	10.412	10.406	9.859	10.436	11.195	12.087	12.087	11.328	10.69	10.119	10.164	11.581	12.498	13.49	12.498	13.49	14.775	14.775	15.783	18.581
21.491	20.493	20.035	20.629	20.629	20.629	20.493	20.493	20.493	20.493	21.243	22.273	22.731	22.273	21.376	21.376	22.273	22.731	21.414	19.63	16.294	14.974	12.803	11.865	10.401	10.401	10.404	10.412	9.842	9.842	10.406	10.436	9.89	10.497	12.087	13.138	13.138	12.214	11.428	11.497	11.497	12.498	12.498	12.498	13.686	13.686	14.775	15.889	17.026	20.161
21.491	20.493	20.493	21.376	21.376	20.629	20.493	21.243	22.13	22.607	21.437	19.659	19.659	21.437	21.491	21.437	19.659	16.294	14.974	12.803	11.865	11.1	11.1	10.412	9.376	9.034	9.385	9.385	9.385	9.401	9.89	10.497	11.272	12.143	14.231	14.231	14.337	13.225	12.306	12.37	12.37	11.497	11.497	12.711	13.587	14.672	14.672	15.889	18.581	20.161
21.491	21.243	21.243	21.376	22.273	22.273	22.273	23.291	21.491	17.933	16.307	14.991	16.307	16.35	16.35	13.873	12.809	11.857	11.867	10.412	10.406	10.406	10.436	9.882	9.401	9.054	9.054	9.087	9.418	9.494	9.991	11.328	12.143	13.225	15.506	15.506	14.337	14.337	13.313	12.306	11.428	11.428	11.497	12.711	13.587	14.672	15.783	15.783	18.581	20.161
21.437	21.243	21.376	21.376	21.376	22.273	23.296	21.437	17.933	16.307	14.98	14.991	13.873	13.873	12.825	11.087	11.087	11.1	11.117	10.406	10.436	10.467	10.467	9.89	9.418	9.087	9.11	9.11	9.528	10.035	11.379	13.225	13.225	15.506	16.942	15.614	15.614	14.451	13.313	11.428	10.751	11.428	12.616	13.587	13.587	15.783	15.783	17.026	18.581	20.161
21.437	20.493	21.376	21.376	22.273	22.731	21.414	17.965	16.294	14.98	14.98	14.98	13.873	11.867	11.087	10.401	10.412	10.406	11.151	10.436	10.467	10.497	10.497	9.89	9.418	9.494	9.159	9.567	10.647	11.379	13.313	14.451	15.614	17.21	17.21	17.21	15.614	14.451	12.306	11.428	11.428	12.616	13.486	14.672	14.672	15.783	17.026	17.026	18.581	18.581
21.437	21.376	21.376	22.273	22.731	23.29	21.402	17.965	14.98	14.98	14.98	14.98	13.855	11.865	11.084	10.404	10.406	11.117	11.151	11.175	11.175	11.195	10.497	9.951	9.991	9.991	9.567	10.06	12.306	13.313	15.614	15.614	17.21	17.21	17.21	17.21	14.451	13.313	12.306	11.428	12.306	14.672	15.783	15.783	17.026	17.026	18.581	18.581	18.581	18.581
19.659	22.273	22.731	23.296	21.414	19.619	17.959	16.275	14.98	13.855	13.855	13.855	12.803	11.857	11.087	11.1	11.117	11.151	11.943	11.975	11.975	11.195	10.497	9.991	9.991	10.647	10.69	11.428	13.313	15.614	15.614	17.21	17.21	17.21	17.21	17.21	14.553	13.406	12.37	12.37	15.783	15.783	17.026	17.026	18.581	18.581	20.161	18.581	20.161	18.581
15.329	22.484	20.531	17.965	16.275	14.98	16.294	14.974	13.852	12.809	12.809	11.857	11.865	11.865	11.087	11.1	11.902	11.943	11.943	12.934	12.969	12.027	11.195	10.582	10.647	11.328	12.214	13.313	15.614	17.21	17.21	17.21	17.21	17.21	18.76	17.21	14.553	13.406	14.662	17.208	18.746	18.746	20.342	20.342	22.026	22.026	22.026	20.342	20.342	20.342
14.102	18.677	16.905	15.302	15.302	14.037	14.98	13.855	12.803	11.865	11.084	11.087	11.1	11.1	10.412	11.117	11.943	11.943	12.934	12.934	12.969	12.969	12.087	11.272	12.143	12.214	14.337	15.614	17.21	18.76	18.921	18.921	18.921	18.921	18.921	17.341	15.729	15.845	18.746	20.342	22.026	22.026	22.026	22.15	22.026	22.026	22.026	20.342	20.342	20.342
11.885	15.31	15.302	14.046	14.037	14.037	14.037	13.855	12.803	11.857	11.087	10.412	10.412	10.406	10.436	10.436	11.175	11.975	12.934	14.087	14.087	12.969	13.037	13.037	13.138	14.337	15.506	17.21	18.76	20.461	20.635	20.635	20.635	18.921	18.921	17.341	17.341	18.746	18.746	20.342	22.026	22.026	22.15	22.026	22.026	22.026	20.342	20.342	20.342	22.026
10.936	14.046	14.046	14.037	14.037	14.102	12.911	12.911	11.885	11.865	11.1	11.1	10.406	10.436	10.436	11.175	11.195	12.027	12.969	14.087	14.087	14.156	13.037	14.156	14.231	15.414	18.614	20.461	21.669	21.669	21.076	20.635	18.921	17.341	17.341	17.341	18.581	18.581	18.581	20.161	20.161	21.835	20.342	20.342	20.342	18.746	18.746	20.342	20.342	22.026
10.934	14.046	12.911	14.037	14.102	14.102	12.911	12.911	11.885	10.923	10.923	11.117	11.117	11.151	11.151	11.175	12.027	12.969	12.969	14.156	14.156	14.156	14.156	14.231	15.414	18.488	20.299	21.954	21.954	21.669	20.461	18.921	17.341	15.729	15.729	18.42	18.42	18.581	18.581	18.581	20.161	18.581	18.581	17.026	17.026	17.026	17.026	18.581	20.161	20.161
10.176	12.911	12.911	12.911	14.102	12.925	12.925	12.911	11.888	11.888	11.888	10.935	11.902	11.943	11.943	11.975	12.969	12.969	14.087	14.156	15.313	15.313	15.313	15.414	16.807	18.488	22.006	22.006	21.954	20.299	16.942	15.506	14.451	14.451	14.451	16.863	16.863	16.863	16.863	16.863	18.42	16.863	15.646	15.646	15.646	15.783	17.026	17.026	18.581	18.581
10.176	12.911	12.911	12.911	14.102	12.925	12.925	12.925	11.888	12.925	11.903	11.903	11.903	12.904	12.904	12.934	14.018	14.087	14.087	15.313	15.313	16.68	16.807	16.807	16.807	20.186	22.006	21.621	22.006	20.186	16.807	15.506	14.337	13.225	14.426	15.519	15.519	15.519	15.519	15.519	15.519	15.519	14.426	15.519	15.519	15.646	15.646	15.646	15.646	16.863
10.934	14.037	14.037	14.037	14.102	14.102	12.925	12.925	11.888	11.903	11.903	11.903	12.984	12.904	12.904	14.018	15.128	15.196	15.196	16.68	16.68	16.68	16.68	16.807	16.807	20.186	22.006	21.621	22.006	18.488	16.807	15.414	14.231	13.138	14.339	14.339	14.339	14.339	15.312	15.312	15.312	14.339	14.339	15.406	15.406	15.519	15.519	14.426	13.379	15.406
10.934	15.31	14.037	14.102	14.102	14.102	12.925	12.925	11.903	11.903	11.903	11.916	11.916	12.984	13.944	15.128	15.128	15.196	16.574	18.373	18.373	18.373	16.68	16.68	18.373	20.071	21.882	21.882	20.071	18.373	16.68	15.313	14.156	13.037	14.257	14.257	14.257	14.257	14.257	15.23	15.23	14.181	14.181	15.23	15.312	15.312	14.257	13.298	12.415	14.257
10.934	15.31	14.037	15.329	15.329	14.102	14.102	12.953	12.953	12.953	12.984	11.916	11.916	12.984	15.128	16.498	16.498	16.574	18.252	20.071	20.071	18.373	16.68	16.68	18.373	20.071	21.882	21.882	19.972	18.252	16.574	15.196	14.087	14.156	14.257	14.257	13.235	13.152	14.181	15.23	15.23	14.181	14.181	15.23	16.411	16.411	15.23	13.152	12.415	14.257
10.936	15.329	15.329	15.329	15.329	14.12	14.12	14.12	12.953	12.953	12.984	12.984	12.984	13.029	14.229	16.498	16.498	18.252	19.972	21.882	20.071	18.373	16.68	16.68	18.373	18.373	19.972	19.972	19.972	18.252	18.252	16.574	15.196	14.087	14.181	14.257	13.235	13.235	14.257	14.181	NA	NA	NA	15.23	15.23	16.411	15.23	14.181	13.235	15.312
10.185	15.329	14.102	15.329	15.367	15.367	14.12	14.12	14.12	14.12	14.165	14.165	14.165	14.229	14.229	16.498	16.498	19.972	22.123	21.882	21.882	18.373	16.574	16.574	18.252	18.252	18.252	18.252	18.252	18.252	18.252	16.574	15.196	15.196	15.23	14.181	13.152	13.152	14.181	14.181	14.181	14.181	14.181	NA	15.23	16.411	15.23	14.181	14.181	15.312
10.185	15.329	14.102	14.102	15.367	15.367	15.367	14.12	14.12	14.12	14.165	14.165	14.165	15.465	15.465	16.498	18.149	21.773	21.935	21.788	21.882	16.574	15.196	16.574	18.252	18.252	18.252	18.149	18.149	19.972	18.252	18.252	16.574	15.196	15.23	14.181	13.152	14.181	14.181	14.181	14.181	14.181	14.181	14.181	NA	15.23	15.23	15.23	15.23	15.23
9.46	14.102	14.12	14.12	15.367	15.367	15.367	14.12	15.367	15.367	15.395	15.395	15.395	15.395	15.465	17.121	19.854	22.123	21.935	22.123	21.773	16.574	15.196	16.574	16.498	18.149	18.149	18.149	18.149	19.854	19.854	18.149	16.498	15.128	16.411	15.23	14.181	14.181	14.181	14.181	14.181	14.181	14.181	14.181	15.23	NA	15.23	15.23	15.23	15.23
9.46	12.953	14.12	12.953	14.12	15.367	14.12	14.12	15.367	15.395	15.395	15.395	17.009	17.009	17.121	18.868	21.655	21.935	21.935	22.123	21.655	18.149	16.498	15.128	16.498	18.149	18.149	19.854	19.854	19.854	19.854	19.854	18.149	16.498	16.498	15.163	14.181	14.181	14.181	NA	14.095	14.095	15.163	15.163	15.163	16.281	NA	15.163	15.163	16.281
9.46	14.12	14.12	14.12	14.12	14.12	14.12	14.12	14.165	15.395	15.395	15.395	15.465	17.121	17.121	18.868	21.655	21.67	22.209	23.11	21.655	19.854	18.149	16.498	16.498	16.498	18.149	19.76	21.655	21.655	21.655	19.854	19.854	18.149	18.149	16.281	15.163	14.095	14.095	NA	14.095	15.163	15.092	15.092	16.281	16.281	16.281	NA	16.281	16.281
9.46	14.12	14.12	14.12	14.12	14.12	14.12	14.165	14.165	15.395	15.465	15.465	15.465	15.465	17.121	17.121	20.683	22.209	22.209	23.11	21.655	19.854	18.149	16.498	16.498	16.408	18.047	19.76	21.541	23.236	21.541	21.541	19.76	19.76	19.76	19.229	16.23	15.092	15.092	NA	14.026	15.092	16.23	16.23	16.23	17.717	17.717	16.23	16.23	NA
9.46	14.12	14.12	14.12	15.367	14.165	14.165	14.165	14.165	15.395	15.465	15.465	15.465	17.121	17.121	18.868	20.683	22.209	22.209	23.11	21.655	19.854	18.149	16.498	16.408	16.408	16.408	19.76	21.541	23.236	21.655	19.76	21.541	21.541	21.541	19.675	19.15	19.15	17.604	NA	15.046	16.159	16.159	17.717	17.717	17.717	17.717	17.717	17.717	19.229
9.46	14.12	14.12	14.12	15.395	14.165	14.165	14.165	14.229	15.465	15.465	15.465	15.465	17.121	17.121	18.868	20.683	23.11	22.209	23.11	21.655	18.149	18.047	16.408	16.408	16.35	16.35	19.76	21.541	23.11	21.655	19.76	19.76	21.491	23.291	23.291	21.437	22.492	22.572	NA	17.565	17.565	19.15	19.15	19.229	19.229	17.604	17.604	19.229	20.876
9.46	14.12	14.165	14.165	14.165	14.165	14.165	15.395	15.465	15.465	15.465	15.465	15.465	17.121	18.868	18.868	20.683	22.089	22.209	23.11	21.655	18.047	18.047	17.992	17.992	17.992	17.992	21.491	22.431	22.431	23.236	21.491	19.675	19.675	23.296	23.296	23.296	23.296	24.358	NA	20.74	19.099	20.799	20.799	20.799	20.799	19.15	19.15	20.876	22.664
9.46	14.12	14.165	14.165	14.165	15.395	15.395	15.465	15.465	15.465	15.465	15.465	15.465	17.121	17.121	18.868	20.683	22.089	23.11	23.236	21.541	19.675	17.992	17.992	19.659	19.659	19.659	21.491	21.928	21.928	22.607	23.291	19.675	19.659	21.437	23.296	23.296	23.296	23.291	NA	20.74	20.74	20.799	22.572	22.572	22.572	20.799	19.15	20.876	22.664
9.46	14.12	15.367	15.395	15.395	15.395	15.465	15.465	15.465	15.465	15.465	15.465	15.465	17.121	17.121	18.868	20.683	20.683	23.236	23.236	21.541	19.675	17.992	17.992	17.933	17.933	19.675	21.491	22.607	21.243	22.13	23.291	21.437	19.659	17.933	19.675	21.491	21.491	21.491	19.675	19.15	19.15	20.799	20.799	20.799	20.799	20.799	20.876	20.876	22.78
9.46	14.12	15.367	17.009	17.009	17.009	15.465	15.465	15.465	15.465	15.465	15.465	15.465	17.121	17.121	18.868	18.868	20.683	20.622	21.541	19.76	17.992	17.992	16.35	16.35	16.35	17.992	19.675	23.236	22.431	22.607	23.291	19.675	17.992	17.992	17.992	17.992	19.76	19.675	17.992	17.992	19.15	19.15	20.799	20.799	20.876	20.876	20.876	20.98	22.78
9.46	14.12	15.395	17.009	17.009	18.775	17.121	15.465	15.465	15.465	15.465	15.465	15.465	15.465	17.121	17.121	17.121	18.868	18.775	19.76	18.047	18.047	16.408	15.077	15.077	15.077	15.077	16.408	19.76	23.236	23.236	21.541	19.675	17.992	16.408	16.408	18.047	18.047	18.047	16.35	16.35	17.992	19.15	20.799	20.876	22.664	22.664	22.78	22.78	22.78
8.944	12.953	15.395	17.009	17.009	18.775	18.775	17.121	17.121	15.465	15.465	15.465	15.465	15.465	15.465	15.465	17.121	17.121	17.121	17.121	18.047	16.408	15.077	15.077	13.944	13.944	15.077	16.408	19.76	23.236	21.541	19.76	18.047	18.047	16.408	16.408	16.408	16.408	16.408	15.077	15.015	16.35	17.992	20.799	22.664	22.664	22.78	22.78	22.78	22.78
8.944	12.984	14.165	15.395	17.009	18.775	18.775	18.868	18.868	17.121	15.465	15.465	15.465	15.465	15.465	15.465	15.465	15.465	17.121	17.121	16.498	16.498	15.128	15.077	13.944	13.944	12.904	15.077	19.76	21.541	21.541	19.76	18.047	18.047	16.408	16.408	16.498	16.498	15.077	13.944	13.91	15.015	16.35	19.76	22.664	22.78	22.78	22.78	22.78	24.127
8.961	12.984	14.229	15.465	15.465	17.009	18.775	18.868	18.868	17.121	17.121	17.121	15.465	15.465	15.465	15.465	15.465	15.465	17.121	15.465	15.465	16.498	15.128	14.018	14.018	12.934	11.943	12.904	16.498	21.655	21.655	19.854	18.149	18.149	16.498	16.498	16.498	15.128	14.018	12.904	12.904	12.904	15.077	18.149	22.78	22.78	22.78	22.78	22.78	22.78
8.978	13.029	14.229	14.229	14.229	15.395	18.868	20.683	20.683	18.868	17.121	17.121	15.465	15.465	17.121	15.465	15.465	15.465	15.465	15.465	15.465	15.128	15.128	14.018	12.934	11.975	11.975	11.975	15.128	19.972	19.972	18.252	18.149	16.498	16.498	16.498	16.498	15.128	14.018	12.934	11.943	11.975	14.087	18.252	22.912	22.912	22.912	22.912	22.912	22.912
7.899	13.029	14.229	14.229	14.229	14.229	17.121	18.868	20.683	18.868	17.121	17.121	15.465	15.465	17.121	17.121	15.539	15.539	15.539	15.539	15.539	15.196	15.196	14.087	12.969	12.027	12.027	12.027	15.196	18.252	19.972	18.252	16.574	16.574	16.574	16.574	15.196	14.018	12.934	11.975	11.975	12.027	15.196	18.373	21.078	21.078	21.078	22.912	22.912	22.912
7.899	13.029	13.029	13.029	13.029	14.229	17.121	18.966	20.801	18.966	17.221	15.539	15.539	15.539	17.221	17.221	15.539	15.539	15.539	15.539	15.539	14.282	15.196	14.087	12.969	12.027	12.027	12.969	15.196	18.373	18.252	18.252	16.574	15.196	15.196	15.196	15.196	14.087	12.969	12.027	12.027	13.037	15.313	16.68	19.528	19.443	21.078	22.912	22.912	22.912
8.32	13.029	13.029	13.029	13.029	14.229	17.121	20.801	20.801	18.966	17.221	15.539	15.539	15.539	15.539	17.221	15.539	15.539	15.539	15.539	15.539	14.282	15.196	14.087	12.969	12.027	12.027	12.969	15.196	18.252	18.252	18.252	16.574	15.196	15.196	15.196	15.196	14.087	12.969	12.027	12.969	14.156	15.313	16.68	18.03	19.528	21.209	22.955	22.955	22.955
8.336	12.225	13.029	11.95	11.95	14.229	17.221	20.801	20.801	20.801	17.221	17.221	15.539	14.282	15.539	17.221	17.221	15.539	17.221	15.625	15.625	14.32	14.156	14.087	12.027	11.195	12.027	12.969	16.574	18.252	18.252	18.373	16.68	15.313	15.313	15.313	14.156	13.037	12.969	12.969	12.969	14.087	15.313	16.68	19.528	19.528	21.209	21.209	22.955	22.955
8.336	13.501	13.096	11.993	11.993	13.096	15.539	18.966	20.801	20.801	18.966	17.221	15.625	15.625	15.625	17.335	17.335	17.335	17.335	15.625	15.625	14.32	14.156	12.969	12.027	11.195	11.195	12.969	16.574	18.252	18.252	18.373	16.68	16.68	16.68	15.313	14.156	13.037	NA	12.087	12.969	14.156	15.313	16.68	18.373	19.528	21.209	21.209	22.955	23.312
8.357	13.501	13.096	11.993	11.993	13.096	15.625	19.086	20.919	20.919	19.086	17.335	15.625	15.625	15.625	15.625	17.335	17.335	17.335	15.625	15.625	14.32	14.156	13.037	12.087	11.272	11.272	13.037	15.313	18.373	20.071	18.373	18.373	16.68	16.68	15.313	14.156	13.037	NA	12.087	13.037	14.156	15.313	18.373	18.373	21.299	21.299	21.299	22.97	22.723
8.357	13.501	13.096	13.146	12.063	13.146	14.32	19.086	20.879	20.919	19.086	17.335	17.335	15.625	15.625	15.625	17.335	17.335	17.335	15.625	14.32	14.32	13.037	13.037	12.087	11.272	11.272	12.087	15.313	18.373	20.071	20.071	18.373	18.373	16.68	15.414	14.231	13.138	NA	12.143	13.138	15.414	16.807	18.488	21.299	21.299	21.299	22.97	22.738	22.723
8.357	13.56	14.32	13.146	13.246	13.246	14.447	19.086	20.879	20.919	19.086	17.335	17.335	15.625	15.625	15.711	17.442	17.335	17.335	15.625	14.32	14.32	13.037	13.037	12.087	12.087	11.328	12.087	15.313	16.68	20.071	21.882	20.071	18.488	16.807	15.414	14.231	13.138	12.143	13.225	14.337	16.942	18.614	20.299	21.459	21.459	22.97	22.97	22.738	22.723
8.865	14.849	14.32	14.447	14.447	14.447	15.711	19.209	21.03	21.03	19.209	17.335	17.335	15.625	15.625	17.335	17.335	17.335	15.625	15.625	15.625	14.32	13.037	13.037	12.143	12.143	12.143	13.138	15.414	16.807	20.186	22.006	22.006	20.186	16.807	15.414	15.414	NA	14.337	14.451	15.614	18.76	20.299	20.299	23.032	23.032	21.459	23.032	22.738	22.723
8.904	14.938	15.711	14.447	14.447	15.816	15.816	19.209	19.209	19.209	17.442	17.442	17.335	15.625	15.625	17.335	17.335	17.335	15.625	15.625	14.32	14.32	14.156	13.138	13.138	12.143	12.143	13.138	16.807	18.614	20.299	22.006	22.006	20.186	16.807	16.807	15.506	15.506	15.506	15.614	17.21	20.461	20.461	21.652	21.459	21.459	21.459	21.459	22.97	22.083
8.91	14.938	15.711	15.711	15.711	15.711	15.711	17.442	17.442	17.442	17.442	17.442	15.711	15.625	15.625	17.335	17.335	17.442	15.711	15.711	14.447	14.447	14.231	14.231	13.138	13.225	13.225	14.337	18.614	20.299	21.954	21.954	20.299	18.488	18.488	16.942	NA	16.942	16.942	17.21	18.76	18.76	20.461	21.459	21.459	21.459	19.812	19.812	23.032	20.847
8.377	14.938	15.711	15.711	15.711	15.711	15.711	17.442	17.442	17.442	17.442	17.442	15.711	15.711	15.711	17.442	17.442	17.442	15.711	15.711	14.447	15.414	14.231	14.231	14.231	14.337	14.337	16.942	18.614	20.299	20.299	20.299	20.299	18.614	18.614	16.942	16.942	16.942	16.942	16.942	18.614	18.614	21.459	21.459	21.459	19.812	19.812	19.812	23.032	21.152
8.394	15.625	14.447	15.711	15.711	15.711	15.711	17.442	17.442	17.442	17.442	17.442	15.711	15.711	17.442	17.442	17.442	17.442	15.711	15.711	15.711	15.414	15.414	15.414	15.414	15.506	15.506	18.614	20.299	20.299	20.299	20.299	20.299	18.614	18.614	NA	16.942	16.942	16.942	18.614	18.614	18.614	21.459	21.459	21.459	21.652	20	18.285	21.459	20.444
8.385	15.625	14.32	15.625	15.625	15.625	15.711	17.442	17.442	17.442	17.442	17.442	17.442	17.442	17.442	17.442	17.442	17.442	17.442	15.711	15.711	15.414	15.414	15.414	15.414	16.942	16.942	18.614	18.614	20.299	20.299	20.299	18.614	18.614	18.614	18.614	18.614	16.942	18.614	18.614	18.614	18.614	21.459	21.459	21.459	21.459	20	16.863	19.812	20.444
8.385	15.625	15.625	15.625	15.625	15.625	17.442	17.442	17.442	17.442	17.442	17.442	17.442	17.442	17.442	17.442	17.442	17.442	17.442	15.711	15.711	15.414	15.414	15.506	16.942	16.942	18.614	18.614	20.299	20.299	20.299	18.614	18.614	18.614	NA	18.614	18.614	16.942	18.614	18.614	18.614	19.812	21.459	21.459	21.459	21.459	20	16.863	18.285	20.444
8.385	15.625	15.625	15.625	17.335	17.442	17.442	17.442	17.442	17.442	17.442	17.442	17.442	17.442	17.442	17.442	17.442	17.442	17.442	15.711	15.711	16.807	16.807	16.942	16.942	16.942	18.614	20.299	20.299	20.299	20.299	18.614	18.614	18.614	18.614	18.614	18.614	16.942	18.614	20.299	20.299	21.459	21.459	23.032	21.459	21.459	20	16.863	20	20.234
8.385	15.625	15.625	15.625	17.335	17.442	17.442	17.442	17.442	17.442	17.442	17.442	17.442	17.442	17.442	17.442	17.442	17.442	17.442	15.711	15.711	16.807	16.807	18.614	18.614	18.614	20.299	20.299	20.299	20.299	20.299	18.614	18.614	18.614	18.614	18.614	18.614	18.76	18.76	20.461	21.459	21.459	23.032	23.032	22.972	21.652	20	18.42	18.42	20.847
8.385	15.625	15.625	15.625	17.335	17.335	17.442	17.442	17.442	17.442	17.442	17.442	17.442	17.442	17.442	17.442	17.442	17.442	17.442	17.442	16.807	18.614	18.614	18.614	18.614	20.299	20.299	20.299	20.299	20.299	20.299	18.614	20.299	20.299	18.614	18.614	18.614	18.76	20.461	20.461	21.652	22.972	22.972	22.972	22.972	21.652	20	18.42	18.42	21.764
8.385	17.335	15.625	15.625	17.442	17.442	17.442	17.442	17.442	17.442	17.442	17.442	17.442	17.442	17.442	17.442	17.442	17.442	17.442	17.442	18.614	18.614	18.614	18.614	20.299	21.954	21.954	21.954	20.299	20.299	18.614	18.614	20.299	20.299	20.299	18.614	18.614	20.461	20.461	21.652	21.652	22.972	22.972	22.972	22.972	21.652	20	20	21.835	20.648
8.904	17.335	17.335	17.442	17.442	17.442	17.442	17.442	17.442	17.442	17.442	17.442	17.442	17.442	17.442	19.209	19.209	17.442	17.442	17.442	18.614	18.614	18.614	20.299	21.954	21.954	21.954	21.669	20.461	20.461	18.76	18.614	20.299	20.299	20.299	18.614	20.299	20.299	20.461	21.652	22.972	22.972	22.972	22.972	22.972	22.972	21.652	22.7	22.7	22.075
8.904	17.335	17.335	17.335	17.442	19.209	19.209	19.209	19.209	19.209	17.442	19.209	19.209	19.209	19.209	19.209	19.209	17.442	17.543	18.614	18.614	18.614	20.299	21.954	21.429	21.429	21.954	20.299	20.299	18.614	18.614	18.614	20.299	20.299	20.461	18.614	18.614	20.299	21.459	21.459	22.972	22.972	22.972	22.452	22.452	22.972	22.972	22.452	22.7	22.075
8.394	17.335	17.335	17.335	19.209	19.209	19.209	19.209	19.209	19.209	19.209	19.209	19.209	19.209	19.209	19.209	19.209	19.294	19.294	20.299	20.299	20.299	20.299	21.954	21.429	21.429	21.954	20.299	16.942	16.942	18.614	20.299	21.954	20.299	18.76	18.614	18.614	20.299	21.459	23.032	23.032	23.032	22.452	22.452	22.452	22.452	22.452	22.452	22.972	22.075
8.904	17.335	17.442	17.442	19.209	19.209	19.209	19.209	19.209	19.209	19.209	19.209	19.209	19.209	21.03	21.03	19.294	19.294	19.294	20.299	20.299	20.299	21.954	21.429	21.429	21.954	20.299	18.614	15.414	16.807	18.488	21.954	21.954	20.299	18.614	18.614	18.614	20.299	21.459	23.032	23.032	23.032	22.645	22.075	22.075	22.075	22.075	22.22	22.972	22.075
8.904	17.442	17.335	19.209	19.209	19.209	19.209	19.209	19.209	19.209	19.209	19.209	19.209	21.03	21.03	21.03	21.072	21.072	20.299	20.299	20.299	20.299	21.954	21.429	21.954	21.954	18.614	16.942	15.506	16.942	20.299	21.429	21.429	20.299	18.614	18.614	20.299	21.459	23.032	23.032	23.032	22.645	22.396	21.443	21.443	22.075	22.075	22.22	22.7	22.452
8.904	17.442	17.442	19.209	19.209	19.209	19.209	19.209	19.209	19.209	19.209	19.209	19.209	21.03	20.76	20.565	21.072	21.072	21.954	20.299	20.299	20.299	21.954	21.429	21.954	20.299	18.614	16.942	16.942	20.299	21.429	21.165	21.429	20.299	16.942	18.614	20.299	23.032	23.032	23.032	22.452	22.075	21.764	20.648	20.648	21.443	21.793	22.7	21.835	22.452
8.904	17.442	17.442	19.209	19.209	19.209	19.209	19.209	19.209	19.209	19.209	21.03	21.03	20.565	20.565	20.565	21.072	21.072	20.299	20.299	20.299	20.299	21.954	21.429	21.954	20.299	16.942	16.942	18.614	21.954	21.429	21.429	21.954	18.614	18.614	20.299	22.972	22.972	22.972	22.452	22.075	22.075	20.648	20.648	20.648	20.648	22.22	22.7	20.161	22.972
8.904	17.442	17.442	19.209	19.209	19.209	19.209	19.209	19.209	19.209	21.03	20.76	20.565	20.565	20.171	20.565	20.565	20.299	20.299	20.299	21.954	21.954	21.954	21.429	21.954	18.614	16.942	16.942	20.299	21.429	21.429	21.954	18.614	18.614	18.614	21.954	22.452	22.452	22.452	22.075	22.075	21.443	21.443	20.648	20.1	21.443	22.452	20.161	20.161	22.972
9.616	17.442	19.209	19.209	19.209	21.03	21.03	19.209	19.209	21.03	21.03	20.76	20.171	20.171	20.171	20.565	21.072	20.299	20.299	20.299	21.954	21.954	21.954	21.954	20.299	16.942	16.942	18.614	21.954	21.429	21.429	20.299	18.614	18.614	21.954	22.645	22.075	22.075	22.075	22.075	22.075	21.443	21.443	20.648	20.847	22.396	22.972	20	18.581	22.972
9.118	17.442	19.209	19.209	19.209	21.03	21.03	21.03	21.03	21.03	20.76	20.445	20.445	20.171	20.565	20.76	21.03	20.299	20.299	21.954	21.954	21.954	21.954	20.299	16.942	15.414	16.807	20.299	21.429	21.429	21.954	20.299	18.614	20.299	21.429	22.396	22.075	22.075	22.075	22.075	21.443	21.443	21.443	20.648	21.764	22.396	21.652	20	18.42	22.972
9.616	17.442	19.209	19.209	21.03	21.03	21.03	21.03	21.03	21.03	20.76	20.445	19.936	20.445	20.76	21.03	19.209	20.186	20.186	22.006	22.006	22.006	20.186	18.488	15.414	15.414	18.488	21.954	21.429	21.429	20.299	18.614	18.614	21.954	21.165	21.764	21.764	21.443	22.075	22.075	21.443	21.443	21.443	21.443	21.443	22.452	22.972	21.652	20	22.452
9.692	17.442	19.209	19.209	21.03	21.03	21.03	21.03	21.03	21.03	20.76	20.445	20.445	20.76	20.76	19.209	20.186	20.186	20.186	22.006	22.006	20.186	18.488	16.68	15.313	16.807	20.186	21.621	21.374	21.429	20.299	18.614	20.299	21.429	21.764	21.764	21.764	21.764	22.075	21.443	20.648	20.648	21.443	22.075	22.075	22.452	22.972	22.972	22.7	21.793
9.616	17.442	17.442	19.209	21.03	21.03	21.03	21.03	21.03	21.03	20.76	20.445	20.445	20.76	21.03	19.209	20.186	20.186	20.186	22.006	22.006	20.071	16.68	15.313	15.313	18.488	22.006	21.374	21.374	21.621	20.186	20.299	21.954	21.165	21.764	21.764	22.396	21.764	21.764	20.847	20.648	21.443	21.443	22.075	22.452	22.452	22.452	22.452	21.793	21.793
9.692	19.209	19.209	19.209	19.209	21.03	21.03	21.03	21.03	21.03	20.76	20.445	20.445	20.76	21.03	19.209	20.186	20.186	20.186	20.071	20.071	18.373	16.68	15.313	16.68	20.186	22.006	21.374	21.374	21.621	22.006	21.954	21.429	22.396	21.764	22.396	22.396	21.764	20.847	20.847	20.847	21.443	22.075	22.452	22.452	22.452	22.075	22.075	22.075	22.653
9.692	19.209	19.209	19.209	19.209	21.03	21.03	21.03	21.03	21.03	21.03	20.76	20.731	20.879	20.919	19.086	20.071	20.071	20.071	20.071	20.071	18.373	16.68	16.68	18.488	22.006	22.006	21.374	20.989	21.374	21.429	21.429	21.429	22.396	22.396	22.396	22.396	20.847	20.234	20.234	20.847	21.764	22.075	22.452	22.452	22.075	22.075	22.075	22.075	22.653
9.692	19.209	19.209	19.209	19.209	19.209	21.03	21.03	21.03	21.03	21.03	20.76	20.879	20.879	20.919	19.086	20.071	20.071	20.071	20.071	18.373	18.373	18.373	18.373	20.186	22.006	21.621	21.374	20.989	20.989	21.374	22.006	22.006	22.738	22.723	22.723	21.764	20.234	20.234	20.847	20.847	20.847	21.764	22.075	22.075	22.075	22.075	22.075	23.321	22.653
9.692	19.209	19.209	19.209	19.209	19.209	19.209	19.209	19.209	19.209	19.209	21.03	20.919	20.919	20.919	19.086	18.373	18.373	20.071	20.071	18.373	16.574	18.252	20.071	21.882	21.882	21.788	21.653	21.135	21.135	21.788	21.882	21.882	23.312	22.083	22.083	21.152	20.444	20.847	20.847	20.847	20.847	20.847	21.443	22.075	22.075	22.075	23.321	22.653	21.06
9.692	19.209	19.209	19.209	19.209	19.209	19.209	19.209	19.209	19.209	19.209	19.209	20.919	20.919	20.919	19.086	18.252	18.252	19.972	19.972	18.252	16.574	18.252	21.773	21.882	21.882	21.788	21.653	21.135	21.653	22.123	21.773	21.788	23.015	21.482	20.444	20.444	20.444	21.152	21.152	20.847	20.234	20.234	21.443	22.075	22.075	22.075	23.321	21.835	21.06
9.692	19.209	19.209	19.209	19.209	19.209	19.209	19.209	19.209	19.209	19.209	19.209	19.209	19.086	19.086	19.086	18.373	18.252	19.972	19.972	18.252	16.574	19.972	21.773	21.773	21.773	22.123	21.935	21.935	22.123	22.123	22.123	21.653	22.354	20.444	20.444	20.061	20.444	20.444	20.444	20.234	19.883	20.234	21.764	22.396	22.452	23.321	23.321	22.653	21.464
9.692	17.442	19.209	19.209	19.209	19.209	19.209	19.209	19.209	19.209	19.209	19.209	19.209	17.442	17.335	17.335	16.68	18.373	18.373	20.071	18.252	18.373	20.071	21.882	21.882	21.882	22.123	21.935	21.935	22.123	21.788	21.653	21.135	21.482	20.444	20.061	20.061	20.061	20.444	20.444	20.061	20.061	20.234	21.764	22.396	22.645	23.361	23.321	22.978	21.464
9.692	17.442	17.442	19.209	19.209	19.209	19.209	19.209	19.209	19.209	19.209	19.209	17.442	17.442	17.442	17.442	16.68	16.68	18.373	18.373	18.373	18.373	20.071	21.882	21.882	21.882	21.788	21.653	21.788	21.653	21.135	20.989	20.384	20.444	20.061	20.061	20.061	20.061	20.444	20.061	20.061	20.061	20.444	20.847	22.396	23.634	23.378	22.653	21.835	21.464
9.692	17.543	17.543	19.209	19.209	19.209	19.209	19.209	17.442	17.442	19.209	19.209	17.442	17.442	17.442	15.711	16.807	16.807	18.488	18.488	18.488	20.186	22.006	22.006	22.006	22.006	21.621	21.374	21.374	20.989	20.989	20.384	20.444	20.444	20.061	19.709	19.709	20.061	20.061	20.061	20.061	20.061	20.061	20.234	21.764	23.378	23.378	22.978	22.21	21.464
9.692	17.543	17.543	19.294	19.209	19.209	19.209	17.442	17.442	17.442	19.209	19.209	17.442	17.442	17.442	17.442	16.807	16.807	18.488	18.488	18.488	20.186	22.006	22.006	22.006	21.621	21.165	20.866	20.866	20.866	20.114	20.114	20.234	19.883	19.311	19.311	19.311	19.883	20.444	20.444	20.061	19.709	19.709	19.883	22.978	23.378	22.978	22.978	22.978	22.21
9.692	17.543	17.543	17.543	19.209	17.442	17.442	17.442	17.442	17.442	19.209	19.209	17.442	17.442	17.442	17.442	16.807	18.488	18.488	18.488	18.488	20.186	22.006	22.006	21.621	21.374	21.374	20.866	20.866	20.114	20.114	19.37	19.883	19.311	19.311	19.311	19.311	19.883	20.234	20.234	19.883	19.709	19.311	19.883	22.21	22.978	22.653	23.378	23.378	22.978
9.692	17.543	17.543	17.442	17.442	17.442	17.442	17.442	17.442	17.442	17.442	17.442	17.442	17.442	17.442	17.442	16.807	18.488	18.488	18.488	20.186	20.186	22.006	21.621	21.429	21.374	21.374	20.989	20.384	20.114	20.114	19.37	19.883	19.311	19.311	19.311	19.883	19.883	20.234	19.883	19.311	19.311	19.136	19.311	22.21	22.978	22.653	23.321	23.378	22.978
9.692	17.543	17.442	17.442	17.442	17.442	17.442	17.442	17.442	17.442	17.442	17.442	17.442	17.442	17.543	18.488	16.807	18.488	18.488	20.186	22.006	21.954	22.006	21.621	21.621	21.374	21.374	20.989	20.384	20.384	19.37	19.883	19.311	19.311	19.311	19.883	19.883	19.883	19.883	19.311	19.136	19.136	19.136	20.251	22.21	22.978	22.653	23.321	23.321	23.378
9.692	15.711	17.442	17.442	17.442	17.442	17.442	19.209	19.294	17.543	17.543	17.543	17.543	17.543	17.543	18.614	16.942	18.614	18.614	20.299	21.954	21.954	21.429	21.429	21.165	20.866	20.866	20.866	20.384	19.518	19.065	19.311	19.311	19.311	19.311	19.883	19.883	19.883	19.311	19.133	19.06	19.086	19.136	20.812	22.21	22.978	22.978	23.321	23.361	NA
9.148	15.816	17.442	17.442	17.442	17.442	19.209	19.209	19.294	19.294	17.543	17.543	17.543	17.543	17.543	18.614	18.614	18.614	20.299	20.299	21.954	21.429	21.429	21.165	21.165	20.866	20.866	20.866	19.37	19.065	18.937	19.136	19.136	19.311	19.311	19.311	19.311	19.086	19.06	19.06	19.06	19.086	20.071	21.464	22.21	22.653	22.653	23.361	24.252	NA
9.184	15.816	17.543	17.442	17.442	19.209	19.209	19.209	19.294	19.294	17.543	19.294	19.294	17.543	18.614	18.614	18.614	20.299	20.299	21.954	21.429	21.429	21.165	21.165	21.165	20.866	20.866	20.114	19.37	18.937	19.136	19.133	19.133	19.086	19.086	19.086	19.086	19.06	19.06	19.06	19.06	19.086	20.444	21.06	21.835	22.653	23.321	24.27	22.707	NA
9.184	15.816	17.543	17.442	19.209	19.294	19.294	19.294	19.294	19.294	19.294	19.294	19.294	17.543	18.614	18.614	20.299	20.299	21.954	21.429	21.429	21.165	20.866	20.866	20.533	20.114	20.866	20.114	19.065	18.943	19.133	19.06	19.06	19.06	19.06	19.086	19.06	19.06	19.06	19.06	19.086	20.071	21.06	21.835	21.835	23.321	23.361	22.707	NA	22.707
9.726	15.816	15.816	17.543	19.294	19.294	19.294	19.294	19.294	19.294	19.294	19.294	19.294	19.294	18.614	18.614	20.299	21.954	21.429	21.429	21.429	21.165	20.866	20.866	20.533	20.533	20.114	19.37	18.937	19.133	19.133	19.06	19.06	19.06	19.06	19.06	19.06	19.06	19.086	19.136	19.311	20.812	21.06	21.835	22.653	23.321	24.252	21.234	NA	24.27
9.726	15.816	15.816	17.543	19.294	19.294	19.294	19.294	19.294	19.294	19.294	19.294	19.294	20.299	20.299	20.299	21.669	21.954	21.228	21.091	21.091	20.533	20.533	20.533	20.533	20.866	20.114	19.37	18.943	19.133	19.133	19.133	19.06	19.06	19.06	19.06	19.086	19.086	19.103	19.136	20.07	20.071	21.06	21.835	22.653	23.361	24.252	NA	24.252	23.361
9.726	15.816	17.543	19.294	19.294	19.294	19.294	19.294	21.072	19.294	21.072	19.294	21.072	21.954	20.299	20.299	21.669	21.429	21.165	21.091	20.533	20.533	20.533	20.533	20.533	20.866	20.114	19.065	18.696	19.133	19.133	19.133	19.133	19.133	19.06	19.086	19.086	19.086	19.086	19.086	19.918	20.071	21.06	21.835	23.321	23.361	24.252	NA	24.123	24.252
9.773	15.946	17.647	19.294	17.543	19.294	21.072	21.072	21.072	21.072	21.072	21.072	21.072	21.954	21.954	21.954	21.669	21.228	21.165	21.165	20.533	20.533	20.533	20.533	20.533	20.533	20.114	18.937	19.133	19.133	19.133	19.133	19.133	19.133	19.133	19.06	19.086	19.086	19.086	19.312	19.918	20.444	21.06	21.835	23.321	23.361	NA	23.148	22.915	22.915
9.773	17.647	17.647	17.647	17.543	19.294	21.072	21.072	21.072	19.294	21.072	21.072	21.954	21.954	21.954	21.954	21.228	21.429	21.165	21.165	20.866	20.866	20.866	20.533	20.533	20.533	19.021	18.455	19.06	19.06	19.133	19.133	19.133	19.133	19.133	19.06	19.06	19.06	19.06	19.312	19.918	20.201	20.741	22.344	23.134	23.361	NA	23.148	19.724	19.542
10.538	17.647	17.647	17.647	17.647	21.061	20.565	21.072	21.072	21.072	21.072	20.565	21.429	21.228	21.228	21.228	21.228	21.091	20.533	21.091	20.866	20.866	20.533	19.796	19.796	19.266	18.885	19.06	19.06	19.06	19.06	19.06	19.06	19.06	19.06	19.06	19.06	19.06	19.312	19.203	19.965	20.201	21.48	22.344	23.134	NA	24.123	21.44	17.107	16.93
10.538	17.647	17.647	17.647	17.647	21.072	20.565	21.072	21.061	21.061	20.337	21.228	21.228	21.228	21.228	21.091	21.091	20.533	19.796	20.533	19.796	19.796	19.796	19.266	19.021	18.885	18.455	19.06	19.06	19.06	19.06	19.06	19.06	19.06	19.06	19.06	19.06	19.312	19.312	19.918	20.201	20.741	22.344	23.134	23.333	NA	23.148	18.544	15.936	17.107
10.538	17.647	19.428	17.647	19.428	21.061	20.337	20.337	21.061	21.061	20.337	21.091	21.228	21.091	21.091	20.533	20.533	19.796	19.796	19.796	19.266	19.266	19.266	19.021	18.885	18.455	19.06	19.06	19.06	19.06	19.06	19.06	19.06	19.06	19.06	19.06	19.06	19.312	19.312	20.071	21.06	22.653	23.134	23.134	23.333	23.148	19.904	17.107	15.936	17.107
10.592	19.428	19.428	19.428	19.428	21.061	20.337	20.337	20.337	20.337	21.091	21.091	21.091	21.091	20.533	20.533	19.796	19.796	19.796	19.796	19.266	19.266	19.266	18.885	18.455	19.06	19.06	19.06	19.06	19.06	19.06	19.06	19.06	19.133	19.06	19.06	19.312	19.312	19.918	20.444	21.835	23.321	23.361	23.361	NA	21.44	17.107	15.936	15.936	15.936
11.388	19.595	19.595	19.428	21.061	21.061	20.337	19.984	19.984	19.984	21.091	21.091	21.091	21.091	20.533	19.796	19.796	19.796	19.266	19.266	19.266	19.266	19.266	18.885	18.455	19.06	19.06	19.06	18.902	19.06	19.06	19.06	19.06	19.133	19.133	19.06	19.312	19.918	20.071	21.06	22.653	23.321	23.361	24.252	22.915	18.544	15.936	14.911	14.911	14.911
10.592	19.428	19.595	20.017	20.017	20.11	20.337	19.984	19.984	21.091	21.091	20.533	20.533	20.533	19.796	19.796	19.266	19.266	19.266	19.266	19.266	19.229	19.021	18.455	19.06	19.06	19.06	19.06	19.06	18.902	19.086	19.06	19.06	19.06	19.133	19.312	19.918	20.071	20.444	21.06	22.653	23.361	24.252	NA	21.234	17.107	14.911	14.911	14.03	14.799
10.592	19.428	19.428	21.061	20.337	20.11	20.337	19.984	21.091	21.091	21.091	20.533	20.533	19.796	19.796	19.229	18.983	18.983	18.983	18.817	18.817	18.983	18.816	18.455	19.06	19.06	19.06	19.06	19.06	18.902	18.902	18.902	19.06	19.06	19.06	19.52	19.918	20.071	20.444	21.835	23.321	23.361	24.252	NA	18.338	15.819	14.799	14.03	14.03	13.925
10.592	19.428	21.061	21.061	20.337	20.337	20.337	20.337	21.091	20.533	20.533	20.533	19.796	19.796	19.266	19.021	18.983	18.817	18.817	18.816	18.816	18.161	18.161	18.902	18.902	19.06	19.06	19.06	18.902	18.902	18.902	18.902	18.902	19.06	19.312	19.312	19.918	20.071	21.06	22.653	23.321	23.361	NA	19.724	16.93	14.799	13.925	13.925	14.03	13.925
11.388	19.595	21.061	20.337	20.337	20.337	20.337	21.091	21.091	20.533	20.533	19.796	19.796	19.266	19.266	19.021	19.021	18.885	18.816	18.161	18.161	18.161	18.902	18.902	18.902	18.902	18.902	18.902	18.902	18.902	18.902	18.902	18.902	18.902	19.312	19.312	19.918	20.444	21.835	23.321	23.361	24.252	NA	18.338	15.819	14.799	13.925	13.925	14.03	14.03
11.471	19.595	20.11	20.337	20.337	20.337	21.091	21.091	21.091	20.533	20.533	19.796	19.796	19.266	19.021	19.021	18.885	18.885	18.455	18.161	18.161	18.902	18.902	18.902	18.902	18.902	18.902	18.902	18.902	18.902	18.902	18.902	18.902	19.203	19.203	19.918	20.071	20.444	21.835	23.321	23.361	22.915	19.724	16.93	14.799	14.799	13.925	13.925	14.03	14.03
12.539	19.922	20.11	19.934	19.934	19.934	20.852	20.852	21.091	21.091	20.533	19.796	19.266	19.021	19.021	18.885	18.885	18.455	18.455	18.161	18.902	18.902	18.902	18.902	18.902	18.902	18.902	18.902	18.902	18.902	18.902	18.902	19.203	19.554	19.965	20.071	20.444	21.06	23.321	23.361	24.252	NA	18.338	15.819	14.799	14.799	13.925	14.03	14.03	14.911
13.688	20.025	19.934	19.643	19.643	20.226	20.852	20.852	20.852	21.091	19.796	19.021	19.021	18.885	18.885	18.885	18.455	18.455	18.455	18.902	18.902	18.902	18.902	18.902	18.902	18.902	18.902	18.902	18.902	18.902	18.902	19.203	19.203	19.554	20.201	20.444	21.06	22.653	23.361	24.252	22.915	NA	16.93	15.819	14.799	14.799	14.799	14.03	14.03	14.911
16.461	19.519	19.585	19.18	19.502	20.226	20.852	20.852	20.852	20.226	18.983	18.885	18.816	18.816	18.816	18.161	18.161	18.161	18.161	18.902	18.902	18.902	18.902	19.06	19.06	18.902	18.902	18.902	18.902	18.902	18.902	19.203	19.554	20.201	21.48	21.835	22.653	23.321	23.361	24.252	NA	16.93	15.819	14.799	14.799	13.925	13.925	13.925	13.925	14.799
19.841	18.242	17.973	18.949	19.502	19.954	19.954	20.852	20.226	19.561	18.817	18.161	18.161	18.161	18.161	18.161	18.161	18.161	18.902	18.902	18.902	18.902	18.902	19.06	19.06	19.06	19.06	18.902	18.902	18.902	19.203	19.554	20.444	21.835	23.321	23.361	23.361	23.361	23.361	22.915	NA	15.819	14.799	13.806	13.806	13.806	13.925	13.163	13.925	15.697
19.337	17.398	17.398	18.252	18.903	19.116	19.502	19.502	19.172	18.817	18.161	18.161	18.161	18.161	18.161	18.161	18.161	18.902	18.902	18.902	18.902	18.902	18.902	18.902	19.06	19.06	19.06	19.06	18.902	19.203	19.918	20.444	22.653	23.321	24.252	22.915	24.252	23.634	24.27	NA	18.338	14.799	13.925	13.925	13.806	14.678	13.806	13.163	13.925	15.697
16.077	18.252	17.398	17.398	17.398	17.398	18.046	18.613	17.874	17.874	17.874	18.161	18.161	18.161	18.161	18.161	18.902	18.902	18.902	18.902	18.902	18.902	18.902	18.902	18.902	19.06	19.06	19.06	19.312	20.071	20.444	22.653	23.361	24.252	22.915	22.915	24.27	24.27	24.27	NA	15.819	13.925	13.163	13.925	13.925	14.799	14.799	13.925	13.925	15.697
15.128	19.267	19.266	17.621	17.398	17.196	17.196	17.398	17.621	17.874	17.874	17.874	18.161	18.161	18.161	18.902	18.902	18.902	18.902	18.902	18.902	18.902	18.902	18.902	18.902	18.902	19.06	19.06	19.918	20.444	21.835	23.321	24.252	22.915	22.915	22.915	24.252	24.27	NA	18.169	14.678	13.925	13.163	13.925	14.799	14.799	14.799	13.925	13.925	15.819
23.291	19.154	19.128	19.097	18.885	17.621	17.196	17.196	17.398	17.621	17.874	17.874	17.874	17.874	18.719	18.719	18.902	18.902	18.902	18.902	18.902	18.902	18.902	18.902	18.902	18.902	18.902	19.203	19.965	20.741	22.653	23.361	22.915	22.915	22.915	24.252	24.252	24.252	NA	18.338	14.799	13.925	13.925	14.799	14.799	15.819	15.819	14.911	14.911	16.93
20.561	19.154	19.154	19.128	19.128	19.044	19.229	17.398	17.398	17.621	17.621	17.621	17.874	18.719	18.719	18.719	18.719	18.719	18.719	18.902	18.902	18.902	18.902	18.902	18.902	18.902	19.203	19.554	20.201	22.344	23.134	24.123	23.148	22.915	24.252	24.252	24.252	NA	19.724	16.93	14.799	14.799	14.911	15.936	17.107	17.107	17.107	15.936	17.248	20.283
17.009	19.128	19.128	19.128	19.128	19.128	19.097	19.065	17.874	17.621	17.621	17.621	18.515	18.719	18.719	18.719	18.719	18.719	18.719	18.719	18.719	18.719	18.902	18.902	18.902	19.203	19.203	19.965	21.48	23.134	24.123	23.148	23.148	22.915	24.252	24.252	22.915	NA	18.338	16.93	15.819	14.911	15.936	18.544	19.904	18.682	18.682	17.248	19.205	20.283
17.009	18.92	19.097	19.097	19.097	19.097	19.097	19.097	19.044	18.455	18.902	18.515	18.515	18.515	18.719	18.719	18.719	18.719	18.719	18.719	18.719	18.719	18.719	18.902	18.902	19.203	19.965	20.741	22.344	23.333	24.123	23.148	21.44	22.915	24.252	24.252	NA	19.724	16.93	16.93	15.936	17.107	18.544	19.904	21.44	20.08	17.248	19.205	19.02	20.283
14.282	18.745	19.044	19.044	19.044	19.044	19.044	19.097	19.097	19.097	19.24	19.133	18.902	18.719	18.515	18.515	18.719	18.719	18.719	18.719	18.719	18.719	18.719	18.902	19.203	19.965	20.201	22.344	23.333	23.148	21.44	21.44	21.44	22.915	24.252	22.915	NA	18.338	18.338	18.544	17.107	18.544	19.904	21.44	21.44	20.45	19.205	19.205	19.02	19.02
13.246	18.492	19.044	19.044	18.924	18.924	18.924	18.924	19.044	19.044	19.24	19.24	19.162	19.133	18.902	18.719	18.515	18.515	18.515	18.515	18.515	18.719	18.719	19.175	19.221	20.201	21.48	23.333	23.148	21.44	19.904	19.904	21.44	21.234	22.915	NA	19.724	18.338	18.544	18.544	18.544	19.904	21.44	21.44	21.664	19.205	19.205	19.205	19.205	16.638
13.246	18.232	18.924	18.924	18.924	18.924	18.924	18.924	18.924	18.924	19.162	19.162	19.24	19.24	19.162	19.133	18.902	18.719	18.515	18.515	18.515	19.116	19.221	19.632	20.741	22.344	23.333	23.148	19.904	19.904	19.904	19.904	19.904	21.234	21.234	NA	21.234	19.904	19.904	19.904	19.904	19.904	19.904	19.904	20.283	17.727	17.727	17.851	15.875	13.175
15.816	18.924	18.924	18.924	18.924	18.696	18.696	18.696	18.696	18.696	19.133	19.133	19.133	19.162	19.162	19.24	19.24	20.061	20.1	19.554	19.116	19.161	19.947	20.465	23.134	24.123	21.44	19.904	19.904	19.904	19.904	19.904	19.904	19.724	NA	22.915	23.148	21.44	21.44	21.44	21.44	20.08	19.904	20.283	19.02	17.727	16.638	14.3	12.134	12.728
15.946	18.696	18.696	18.696	18.696	18.696	18.696	18.696	18.696	19.133	19.133	19.133	19.133	19.133	19.162	19.162	19.24	19.718	19.932	21.225	22.21	23.134	22.842	22.842	23.309	23.969	23.366	21.646	21.646	20.08	19.904	19.904	21.44	NA	24.123	23.333	24.123	23.148	23.148	21.44	19.904	18.544	20.283	20.283	17.727	15.731	13.097	12.188	15.061	16.78
17.816	18.455	18.696	18.696	18.696	18.696	18.696	18.696	18.696	19.133	19.133	19.06	19.06	19.133	19.133	19.136	19.709	19.709	19.932	21.065	22.49	25.057	21.047	21.234	23.309	22.051	21.756	22.594	23.128	23.548	23.366	23.366	NA	NA	23.333	23.333	24.123	23.148	19.904	18.544	18.544	19.02	19.02	19.02	14.973	12.134	13.203	16.78	17.985	16.78
21.05	18.455	18.455	18.696	18.696	18.696	18.696	18.696	18.696	19.133	19.133	19.06	19.06	19.06	19.136	19.311	19.311	20.061	20.061	21.881	22.712	23.169	24.067	22.329	24.27	24.252	24.123	22.842	21.532	22.365	NA	NA	23.309	23.309	24.123	24.123	23.148	19.904	17.107	15.819	17.543	17.543	18.87	14.895	12.058	15.886	19.196	17.985	16.78	NA
20.598	18.161	18.455	18.455	18.696	18.696	18.696	18.696	19.133	19.133	19.06	19.06	19.06	19.086	19.103	19.883	19.883	19.883	20.234	22.21	23.055	23.57	24.432	24.067	24.067	22.251	24.052	22.491	21.44	NA	22.594	23.128	23.548	21.646	19.904	19.724	18.338	15.819	14.799	14.678	16.39	17.38	15.514	12.051	16.943	19.266	17.985	NA	15.886	15.061
19.954	18.161	18.455	18.455	18.455	18.455	18.455	18.696	19.133	19.06	19.06	19.06	19.06	19.103	20.1	20.234	19.883	19.883	20.234	22.21	22.978	23.378	24.27	22.707	20.866	20.72	24.067	25.298	NA	19.213	15.697	15.936	14.911	14.799	15.697	15.697	15.697	14.678	13.806	15.514	15.399	16.265	12.815	16.054	20.712	18.116	NA	15.886	13.419	13.439
19.954	18.455	18.455	18.455	18.455	18.455	18.455	19.06	19.06	19.06	19.06	19.06	19.086	19.511	20.1	20.1	19.883	19.883	21.464	22.21	22.653	23.321	24.252	22.707	21.234	21.047	21.047	20.72	NA	22.133	18.954	15.212	13.536	12.928	14.471	14.471	14.574	14.574	13.694	14.683	15.399	13.942	13.762	22.154	20.712	16.344	14.285	13.419	12.723	12.723
19.502	18.161	18.455	18.455	18.455	18.455	18.455	19.06	19.06	19.06	19.06	19.06	19.086	19.511	20.1	20.1	19.511	19.883	20.812	21.835	22.653	23.321	24.252	22.915	21.234	21.234	19.724	19.542	18.019	17.865	16.417	16.344	15.344	14.406	14.471	14.471	14.471	14.471	13.694	15.399	14.683	12.724	22.154	25.576	19.044	NA	13.419	12.723	12.723	12.751
19.172	18.161	18.161	18.455	18.455	18.455	19.06	19.06	19.06	19.06	19.06	19.06	19.086	19.511	19.737	19.737	20.1	20.444	20.812	21.835	22.653	23.361	24.252	22.915	21.234	21.234	19.724	18.338	16.761	15.697	15.697	15.521	15.521	15.521	14.574	15.521	14.574	14.574	14.574	15.399	12.815	16.943	24.067	17.687	14.338	NA	12.119	12.119	12.751	12.751
18.949	18.161	18.161	18.161	18.161	19.06	19.06	19.06	19.06	19.06	19.06	19.06	19.06	19.054	19.737	20.571	20.648	21.06	21.06	21.835	22.653	23.361	22.915	22.915	21.234	21.234	19.904	18.544	16.93	15.819	16.93	16.93	15.697	15.697	14.678	14.574	14.574	14.574	13.694	13.402	13.241	20.86	19.213	13.617	NA	11.626	11.626	12.138	12.751	13.439
18.903	18.161	18.161	18.161	18.161	18.902	18.902	19.06	19.06	19.06	19.06	19.06	19.06	19.054	19.737	21.153	21.48	21.06	21.06	21.835	22.653	23.361	22.915	23.148	23.148	23.148	21.44	18.544	18.544	17.107	17.107	17.107	15.819	15.819	15.819	14.678	14.678	14.678	14.033	12.724	19.266	22.251	16.417	13.536	12.144	11.626	11.626	12.138	12.821	12.821
18.903	18.161	18.161	18.161	18.902	18.902	18.902	18.902	18.902	18.902	18.902	18.902	19.055	19.199	20.571	22.344	22.344	21.835	21.06	21.835	22.653	23.361	24.252	24.123	24.123	23.148	21.44	18.682	18.682	18.682	18.544	18.544	17.107	15.936	15.936	15.936	14.799	12.402	12.724	17.624	23.987	20.512	15.212	13.498	12.138	11.626	11.666	12.144	12.144	12.144
18.903	18.161	18.161	18.902	18.902	18.902	18.902	18.902	18.902	18.902	18.902	18.902	19.054	19.737	22.344	23.134	22.344	21.835	21.835	22.653	22.653	23.361	24.123	24.123	23.148	21.44	19.904	20.08	20.08	20.08	20.08	18.682	17.248	16.05	14.911	13.163	11.301	12.078	18.954	22.133	19.044	14.338	12.751	11.626	11.234	11.234	11.666	12.144	12.198	12.144
18.903	18.161	18.902	18.902	18.902	18.902	18.902	18.902	18.902	18.902	18.902	19.055	19.199	21.153	23.134	23.134	22.344	22.344	21.835	22.653	22.653	23.321	23.333	24.123	23.148	21.44	19.904	21.44	23.366	21.646	17.363	13.303	11.852	11.706	12.119	13.345	16.166	20.342	20.432	16.344	13.498	11.666	11.234	10.927	10.927	11.268	11.666	12.198	12.198	11.666
19.116	18.902	18.902	18.902	18.902	18.902	18.902	18.902	18.902	18.902	19.055	19.199	20.571	23.134	23.134	23.134	22.344	22.344	22.344	21.835	22.653	23.134	23.333	23.148	21.44	21.44	23.148	23.366	20.08	13.228	10.611	11.19	13.345	16.145	18.77	20.275	20.342	18.878	15.212	13.439	12.138	11.626	11.234	11.205	11.234	11.268	11.706	12.198	12.198	11.666
19.372	18.719	18.902	18.902	18.902	18.902	18.902	18.902	18.902	19.055	19.199	20.571	22.344	22.344	22.344	21.48	20.741	21.48	21.48	21.48	21.48	23.134	23.148	21.44	21.44	23.148	21.44	14.799	10.949	12.699	15.142	16.166	16.166	16.145	17.389	16.166	15.122	14.248	13.419	12.723	12.119	11.624	11.624	11.624	11.624	12.144	12.856	12.821	12.821	12.138
19.372	18.719	18.719	18.902	18.902	18.902	18.902	18.902	18.902	19.199	20.571	21.48	21.48	20.741	20.741	20.136	20.136	20.465	21.16	21.48	22.344	24.123	21.44	21.44	23.148	19.904	11.852	12.078	16.166	17.463	16.196	15.122	15.122	15.07	15.07	14.194	14.211	13.377	12.699	12.092	12.092	11.624	11.624	12.119	12.751	13.439	14.338	14.338	14.285	13.419
20.106	18.719	18.719	18.902	18.902	18.902	18.902	18.902	19.054	19.199	20.741	20.136	20.136	19.632	19.632	19.221	19.632	20.465	21.16	22.842	24.123	23.148	21.44	21.44	16.93	11.754	12.723	15.212	16.196	15.142	15.122	14.211	14.211	14.194	14.194	14.194	13.35	13.377	12.699	12.699	12.699	12.723	12.723	13.419	15.212	15.212	16.256	17.624	16.256	15.142
20.106	18.902	18.902	18.902	18.902	18.902	18.902	19.055	19.054	19.965	19.221	19.221	19.175	19.175	19.175	19.632	20.465	22.051	22.842	23.969	23.366	23.148	NA	NA	12.092	15.122	16.256	15.212	15.142	14.248	14.211	14.211	14.194	14.194	14.194	14.194	14.194	14.194	14.194	14.211	14.211	14.248	15.142	17.526	18.954	20.432	22.046	20.432	18.878	17.419
21.012	18.902	18.902	18.902	18.902	18.902	18.902	19.055	19.203	19.203	19.175	19.175	19.175	19.175	19.632	20.465	22.051	23.309	23.366	20.08	NA	NA	NA	NA	20.275	18.799	16.196	15.142	14.248	14.248	14.211	14.211	14.194	14.194	15.122	15.122	15.07	15.07	15.07	15.122	16.166	17.463	20.432	22.046	23.849	23.849	23.849	23.849	20.342	20.275
21.546	18.902	18.902	18.902	18.902	19.055	19.055	19.203	19.203	19.203	19.175	19.175	19.175	19.632	20.465	21.756	23.969	17.107	NA	NA	NA	NA	NA	NA	21.88	17.389	16.166	14.248	14.248	14.248	14.211	14.211	14.194	15.122	16.166	16.166	17.419	17.389	17.419	17.419	18.878	21.954	23.849	25.499	24.334	24.334	25.481	25.481	23.728	21.88
21.975	18.902	18.902	18.902	19.055	19.055	19.055	19.203	19.203	19.203	19.203	19.554	19.632	22.051	18.682	12.402	NA	NA	NA	NA	NA	NA	NA	NA	NA	17.389	16.145	15.122	14.248	13.419	13.377	13.377	14.211	15.122	16.166	17.419	18.799	18.799	20.275	20.275	21.954	25.499	24.334	23.935	23.294	24.087	24.855	24.855	NA	NA
20.161	19.06	19.06	19.055	19.054	19.055	19.554	19.554	19.554	19.203	19.203	20.201	21.44	11.754	NA	NA	NA	NA	NA	NA	NA	NA	NA	NA	NA	18.758	17.389	16.166	15.142	14.248	14.211	13.377	14.211	16.196	17.463	18.799	18.799	21.88	23.661	25.472	24.855	23.935	23.935	23.294	23.294	NA	NA	NA	NA	NA
20	19.133	19.086	19.103	19.103	19.965	19.965	19.965	19.554	19.203	20.201	15.819	NA	NA	NA	NA	NA	NA	NA	NA	NA	NA	NA	NA	NA	18.758	17.389	17.419	16.166	16.166	16.166	16.166	16.196	17.463	18.878	20.342	23.661	25.481	24.855	23.503	22.903	22.903	NA	NA	NA	NA	NA	NA	NA	NA
18.285	19.133	19.311	19.311	20.071	20.444	20.444	20.071	20.071	21.835	13.694	NA	NA	NA	NA	NA	NA	NA	NA	NA	NA	NA	NA	NA	NA	NA	18.77	20.275	18.799	18.799	18.799	20.275	21.954	21.954	23.728	25.481	24.855	24.087	23.503	NA	NA	NA	NA	NA	NA	NA	NA	NA	NA	NA
19.812	19.162	19.136	19.311	20.251	20.812	20.812	20.444	21.835	13.694	NA	NA	NA	NA	21.239	NA	NA	NA	NA	NA	NA	NA	NA	NA	NA	NA	20.275	21.88	21.88	21.88	23.661	23.728	25.481	24.855	24.855	24.087	NA	NA	NA	NA	NA	NA	NA	NA	NA	NA	NA	NA	NA	NA
19.812	19.162	19.345	19.311	20.251	20.812	22.21	22.589	19.117	NA	21.853	20.549	20.549	20.8	21.239	21.407	22.008	20.275	15.122	NA	NA	NA	NA	NA	NA	NA	20.275	21.88	25.472	25.364	25.364	24.087	NA	NA	NA	NA	NA	NA	NA	NA	NA	NA	NA	NA	NA	NA	NA	NA	NA	NA
19.812	19.133	19.136	20.07	20.251	20.812	23.634	19.117	20.24	21.328	20.549	20.549	20.549	20.8	21.239	21.365	21.24	22.008	26.053	23.615	23.615	23.599	21.832	20.275	NA	NA	NA	NA	NA	NA	NA	NA	NA	NA	NA	NA	NA	NA	NA	NA	NA	NA	NA	NA	NA	NA	NA	NA	NA	NA
20	19.133	19.136	20.07	20.07	22.21	14.574	14.194	22.698	20.549	20.549	20.549	20.549	19.635	20.133	20.01	21.035	21.24	22.035	23.124	24.143	24.143	24.143	25.364	NA	NA	NA	NA	NA	NA	NA	NA	NA	NA	NA	NA	NA	NA	NA	NA	NA	NA	NA	NA	NA	NA	NA	NA	NA	NA
18.285	19.133	19.136	20.07	20.07	20.866	12.119	23.677	20.549	20.549	20.289	19.411	19.635	19.838	22.62	19.838	21.035	21.24	22.035	22.482	22.482	22.482	22.482	22.395	22.331	NA	NA	NA	NA	NA	NA	NA	NA	NA	NA	NA	NA	NA	NA	NA	NA	NA	NA	NA	NA	NA	19.838	19.838	20.01	20.209
18.285	19.162	19.52	20.07	23.055	12.708	23.677	20.289	20.289	20.289	19.411	19.411	19.635	21.972	21.38	19.838	20.01	20.21	22.154	22.15	22.15	22.031	21.365	22.031	22.118	NA	NA	NA	NA	NA	NA	NA	NA	NA	NA	NA	NA	NA	NA	NA	NA	NA	NA	NA	NA	19.838	19.838	19.838	20.01	20.209
16.607	19.162	19.756	20.64	14.338	23.987	20.289	20.289	20.289	19.411	19.411	19.411	19.635	21.173	20.133	20.01	20.133	20.21	20.236	20.209	20.209	21.365	21.365	21.365	22.008	22.118	NA	NA	NA	NA	NA	NA	NA	NA	NA	NA	NA	NA	NA	NA	NA	NA	NA	NA	20.01	20.01	20.01	20.01	20.133	20.209
18.177	19.162	19.756	24.067	16.196	20.969	20.289	20.289	19.411	19.411	19.411	19.411	19.635	21.215	20.133	20.133	20.133	20.236	20.209	20.209	20.209	20.209	20.209	20.209	20.133	20.62	NA	NA	NA	NA	NA	NA	NA	NA	NA	NA	NA	NA	NA	NA	NA	NA	20.01	20.01	20.01	20.01	20.01	20.01	20.133	20.209
19.642	19.162	21.225	13.377	22.49	20.289	19.411	19.411	19.411	19.411	19.411	19.635	19.838	22.278	20.01	20.133	20.21	20.236	20.209	20.209	20.209	20.209	20.209	20.209	20.209	20.133	NA	NA	NA	NA	NA	NA	NA	NA	NA	NA	NA	NA	NA	NA	NA	19.838	19.838	20.01	20.01	20.01	20.01	20.01	20.133	20.133
21.459	19.756	19.213	22.133	20.289	19.411	19.411	19.411	19.411	19.411	19.411	19.635	20.62	20.735	20.133	20.21	20.236	20.209	20.209	20.209	20.209	20.209	20.133	20.133	20.133	20.209	20.209	NA	NA	NA	NA	NA	NA	NA	NA	NA	NA	NA	NA	19.838	19.838	19.838	20.01	20.01	20.01	20.01	20.01	20.01	20.133	20.133
23.032	21.881	12.699	21.473	19.411	19.411	19.411	19.411	19.411	19.411	19.411	19.635	21.052	20.21	20.21	20.236	20.236	20.209	20.209	20.209	20.209	20.133	20.133	20.133	20.133	20.209	20.133	20.133	NA	NA	NA	NA	NA	NA	NA	NA	20.01	20.01	19.838	19.838	19.838	19.838	20.01	20.01	20.133	20.133	20.133	20.01	20.133	20.133
18.177	16.256	22.774	19.411	19.411	19.411	19.24	19.24	19.24	19.411	19.411	19.635	21.052	20.21	20.236	20.236	20.209	20.209	20.209	20.133	20.133	20.133	20.133	20.133	20.133	20.209	20.133	20.133	NA	NA	NA	NA	19.838	20.01	20.01	20.01	20.01	19.838	19.838	19.838	19.838	19.154	19.214	19.294	19.294	19.294	19.294	19.294	19.294	19.294
10.92	23.728	19.411	19.411	19.411	19.411	19.24	19.24	19.24	19.411	19.411	20.018	22.162	20.773	20.236	20.209	20.209	20.209	20.133	20.133	20.133	20.133	20.133	20.133	20.133	20.209	20.133	20.133	20.209	20.209	20.133	20.01	19.838	19.838	20.01	20.01	20.01	19.838	19.838	19.154	19.154	19.214	19.214	19.294	19.294	19.294	19.294	19.294	19.294	19.294
19.229	19.635	19.635	19.411	19.411	19.411	19.24	19.24	19.24	19.411	19.411	20.2	22.162	21.215	20.209	20.209	20.133	20.133	20.133	20.133	20.133	20.133	20.133	20.133	20.209	20.209	20.01	20.01	20.209	20.209	20.209	20.01	19.838	19.838	19.838	20.01	19.154	19.154	19.154	19.154	19.154	19.214	19.294	19.294	19.294	19.294	19.214	19.294	19.294	19.353
23.298	19.635	19.635	19.411	19.411	19.411	19.24	19.24	19.24	19.411	19.635	19.708	20.629	19.804	19.353	20.133	20.133	20.133	20.133	19.294	19.294	19.294	19.294	19.294	19.294	20.133	19.214	19.294	19.353	19.353	20.209	20.01	19.838	19.154	19.154	19.154	19.154	19.154	19.154	19.154	19.154	19.214	19.294	19.294	19.294	19.214	19.294	19.294	19.353	19.353
22.129	19.411	19.411	19.411	19.411	19.411	19.24	19.24	19.24	19.097	19.128	19.708	19.769	19.294	19.294	19.294	19.294	19.294	19.294	19.214	19.214	19.214	19.294	19.294	19.294	19.294	19.294	19.353	19.353	19.353	19.353	19.214	19.154	19.154	19.154	19.154	19.154	19.128	19.128	19.154	19.214	19.214	19.214	19.214	19.214	19.214	19.294	19.294	19.353	19.353
22.129	19.411	19.411	19.411	19.411	19.411	19.24	19.24	19.24	19.097	19.128	19.4	19.214	19.294	19.294	19.214	19.214	19.214	19.214	19.214	19.214	19.214	19.294	19.294	19.294	19.294	19.294	19.353	19.353	19.353	19.294	19.214	19.214	19.154	19.154	19.154	19.128	19.128	19.128	19.154	19.154	19.214	19.214	19.214	19.214	19.214	19.294	19.353	19.377	19.377
21.41	19.411	19.411	19.411	19.411	19.411	19.24	19.24	19.044	19.097	19.128	19.154	19.214	19.214	19.214	19.214	19.214	19.214	19.214	19.214	19.214	19.214	19.294	19.294	19.294	19.294	19.353	19.353	19.353	19.294	19.294	19.294	19.214	19.154	19.154	19.154	19.128	19.128	19.128	19.154	19.154	19.154	19.023	19.023	19.023	19.023	19.044	19.055	19.062	19.354
20.82	19.411	19.411	19.411	19.411	19.411	19.24	19.044	19.044	19.097	19.128	19.128	19.154	19.154	19.214	19.214	19.214	19.214	19.214	19.214	19.214	19.214	19.294	19.294	19.353	19.353	19.353	19.353	19.294	19.294	19.294	19.294	19.214	19.214	19.154	19.128	19.128	19.128	19.128	18.994	18.994	18.994	18.994	19.023	19.044	19.044	19.012	19.044	19.043	19.043
20.82	19.411	19.411	19.411	19.411	19.411	19.097	19.097	19.097	19.097	19.128	19.128	19.154	19.154	19.154	19.154	19.214	19.214	19.214	19.214	19.214	19.214	19.294	19.353	19.353	19.353	19.353	19.353	19.294	19.294	19.294	19.294	19.214	19.214	19.154	19.128	19.128	18.92	18.92	18.994	18.994	18.994	18.994	19.119	20.496	21.421	20.531	20.501	19.279	18.994
20.82	19.411	19.411	19.411	19.097	19.097	19.097	19.097	19.097	19.097	19.128	19.128	19.128	19.154	19.154	19.154	19.154	19.154	19.214	19.214	19.214	19.214	19.294	19.353	19.353	19.353	19.353	19.353	19.294	19.294	19.294	19.294	19.214	19.214	19.154	18.92	18.92	18.92	18.994	18.994	18.956	19.076	20.897	22.513	20.531	20.501	18.677	20.501	21.013	19.552
20.82	19.411	19.411	19.097	19.097	19.097	19.097	19.097	19.097	19.097	19.097	19.128	19.128	19.154	19.154	19.154	19.154	19.154	18.994	19.023	19.023	19.044	19.044	19.055	19.055	19.055	19.055	19.044	19.044	19.044	19.044	19.044	19.044	19.023	18.994	18.92	18.92	18.92	18.994	18.935	20.325	21.137	20.622	16.944	18.7	18.677	16.905	16.914	22.513	21.302
20.82	19.411	19.097	19.097	19.097	19.097	19.097	19.097	19.097	19.097	19.097	19.128	19.128	19.128	19.154	18.994	18.994	18.994	18.994	19.023	19.023	19.044	19.044	19.044	19.055	19.055	19.044	19.044	19.044	19.044	19.044	19.044	19.044	19.023	19.023	18.994	18.92	18.923	19.406	20.897	22.471	20.561	18.737	16.944	16.914	15.302	15.329	15.367	18.775	20.622
20.289	19.097	19.097	19.097	19.097	19.097	19.097	19.097	19.097	19.097	19.097	19.097	19.128	18.92	18.92	18.994	18.994	18.994	18.994	19.023	19.023	19.044	19.044	19.044	19.044	19.044	19.044	19.044	19.044	19.044	19.044	19.044	19.044	19.044	19.023	18.956	18.897	20.091	20.622	18.775	17.009	16.944	15.367	14.12	12.925	12.911	14.12	15.395	17.009	18.868
19.417	19.097	19.097	19.097	19.097	19.097	19.097	19.097	19.097	19.097	19.097	18.745	18.745	18.92	18.92	18.994	18.994	18.994	18.994	19.023	19.044	19.044	19.044	19.044	19.044	19.044	19.044	19.044	19.044	19.044	19.044	19.044	18.996	19.012	18.985	19.552	20.897	20.622	15.395	15.395	15.395	14.12	12.953	10.923	8.931	10.231	13.029	14.229	15.465	15.465
19.131	19.097	19.097	19.097	19.097	19.097	19.097	19.097	19.097	19.097	18.745	18.745	18.745	18.92	18.92	18.92	18.994	18.994	18.994	19.023	19.277	19.715	19.277	19.012	19.012	18.996	18.996	18.996	18.996	19.034	19.382	19.817	20.496	20.496	20.463	20.94	20.561	15.395	12.984	14.165	12.984	11.903	10.923	9.456	8.961	10.269	13.096	14.282	14.282	14.229
19.131	19.097	19.097	19.097	19.097	19.097	19.097	19.097	19.097	18.745	18.745	18.745	18.745	18.745	18.92	18.92	18.994	18.994	18.985	21.013	21.093	21.013	20.496	20.496	20.496	20.496	21.013	21.013	21.493	22.448	22.448	22.448	21.421	21.013	21.013	20.531	16.944	14.12	12.984	12.984	11.916	10.935	9.46	9.481	9.505	11.045	11.993	13.096	13.029	11.916
19.128	19.097	19.097	19.097	19.097	19.097	19.097	18.745	18.92	18.92	18.745	18.745	18.745	18.745	18.92	18.92	18.994	18.935	20.94	22.484	22.484	21.421	21.421	21.421	22.484	22.448	20.501	18.677	18.677	18.677	18.677	20.501	22.484	22.484	20.501	15.31	12.925	11.888	12.953	11.916	10.955	8.944	8.944	10.231	10.269	11.012	11.95	12.984	12.953	11.903
19.128	19.097	19.097	19.097	19.097	19.097	18.745	18.745	18.92	18.92	18.92	18.92	18.745	18.745	18.92	18.92	18.935	20.463	22.484	22.448	22.484	22.484	20.531	20.531	18.7	20.501	18.677	16.905	15.31	15.31	15.31	16.914	18.737	18.7	15.302	12.902	10.936	10.213	11.916	11.916	10.935	10.185	10.192	10.935	10.955	11.916	11.903	12.953	14.12	12.953
19.128	19.097	19.097	19.097	19.097	18.745	18.745	18.745	18.92	18.92	18.92	18.92	18.92	18.745	18.745	19.014	20.897	22.513	20.531	18.677	18.7	18.7	16.914	16.914	15.329	15.31	15.31	15.302	14.046	14.046	12.911	12.925	11.903	10.936	11.888	10.192	9.46	9.481	11.012	12.984	14.102	14.046	12.925	12.925	12.925	12.925	12.925	12.953	12.953	12.984
19.128	19.097	19.097	18.745	18.745	18.745	18.745	18.745	18.92	18.92	18.92	18.92	18.92	18.858	19.214	22.089	17.121	14.12	14.102	15.31	15.329	14.102	14.102	12.925	12.911	12.911	14.046	14.046	14.046	11.882	10.934	10.185	8.944	8.538	10.213	9.46	9.46	8.961	10.277	11.045	9.481	10.936	12.925	14.102	14.102	15.329	15.329	14.12	14.165	14.165
19.154	19.128	18.92	18.92	18.745	18.745	18.745	18.745	18.745	18.92	18.92	18.92	18.897	20.091	22.089	15.465	11.95	10.955	11.888	12.925	12.911	11.885	10.923	10.923	10.936	11.885	11.882	11.885	11.885	10.936	10.176	9.456	8.53	8.935	10.192	10.185	9.456	8.961	9.031	9.024	7.984	8.538	10.923	11.888	12.925	14.102	15.367	15.395	14.165	14.229
18.994	18.92	18.92	18.92	18.92	18.92	18.92	18.745	18.745	18.92	18.92	18.897	20.799	18.868	15.465	11.95	11.012	10.231	10.213	10.192	10.936	10.936	10.936	10.936	10.185	10.185	10.185	10.192	10.923	10.192	9.46	8.935	8.935	8.931	9.456	10.176	10.185	8.944	9.031	9.575	8.978	9.46	11.885	12.911	12.925	14.12	15.395	15.465	15.465	14.229
18.994	18.92	18.92	18.92	18.92	18.92	18.92	18.92	18.92	18.92	18.923	20.897	17.009	13.029	11.045	10.277	10.269	9.505	9.505	9.46	9.46	10.185	10.185	9.46	9.46	8.931	9.46	9.46	10.213	9.481	8.944	8.944	8.532	8.53	8.931	9.456	10.185	8.935	9.561	11.045	10.955	11.888	14.046	15.31	15.329	15.367	17.121	17.121	15.465	15.539
18.956	18.92	18.92	18.92	18.92	18.92	18.92	18.92	18.92	18.923	20.799	17.009	11.903	10.231	9.561	9.575	9.031	9.003	8.32	8.291	8.291	8.756	8.284	8.931	8.53	8.538	8.558	8.978	9.505	8.978	8.554	8.538	8.205	8.538	8.935	9.456	10.185	9.46	10.269	11.993	11.012	10.923	11.885	14.102	16.944	17.121	17.221	17.221	15.539	15.539
18.935	18.92	18.92	18.745	18.745	18.745	18.745	18.92	18.92	19.308	20.622	12.925	10.936	9.46	9.003	9.575	8.833	8.336	8.32	7.884	7.874	8.286	8.286	7.868	7.585	8.226	8.554	9.003	9.031	8.579	8.238	8.209	8.532	8.944	8.935	9.456	10.185	9.46	9.561	10.327	9.588	8.226	8.214	10.277	15.539	17.335	17.335	15.539	15.539	15.539
19.406	18.92	18.92	18.745	18.745	18.745	18.745	18.923	19.308	20.234	16.053	11.076	9.457	9.46	9.505	8.833	8.833	8.336	7.899	7.586	7.314	7.311	7.874	7.874	7.874	7.899	9.003	9.031	9.031	8.579	8.214	8.209	8.538	8.961	8.935	8.935	9.46	8.931	8.554	9.118	8.667	7.574	8.695	12.177	15.816	17.442	15.625	15.625	15.625	15.539
20.325	18.92	18.92	18.745	18.745	18.745	18.923	19.308	21.799	12.182	10.228	9.459	8.756	8.286	8.32	8.806	8.806	8.32	7.586	7.314	7.112	7.115	7.332	7.332	7.583	7.912	9.575	9.031	8.554	8.538	8.532	8.538	8.961	8.944	8.532	8.532	8.538	8.209	7.953	8.335	8.09	7.876	10.426	13.329	14.54	14.447	14.447	14.32	14.32	13.096
20.897	18.745	18.745	18.745	18.745	18.92	18.791	21.805	13.397	9.474	8.756	8.756	8.286	7.868	8.32	8.806	8.336	7.899	7.585	7.579	7.311	7.118	7.134	7.343	7.343	8.357	9.575	8.579	8.558	8.53	8.532	8.961	8.961	8.538	8.205	8.558	8.558	7.946	7.631	7.712	7.935	8.781	11.273	12.177	13.246	13.246	14.447	14.32	12.063	11.993
21.046	18.745	18.745	18.745	18.39	18.919	19.947	12.182	10.239	8.756	8.291	8.767	7.868	7.874	8.32	8.336	7.912	7.332	7.314	7.31	7.32	7.332	7.343	7.134	7.352	7.935	8.357	8.244	7.946	8.209	8.538	8.558	8.538	8.205	8.214	8.558	8.554	7.953	7.652	7.629	7.916	8.781	10.494	11.207	12.117	13.246	13.246	13.246	11.112	11.045
22.089	18.745	18.858	18.729	19.674	18.163	10.254	8.32	7.585	7.884	7.899	7.884	7.866	8.303	8.32	7.899	7.583	7.332	7.115	7.314	7.343	7.343	7.343	7.343	7.352	7.935	7.912	8.226	8.205	8.538	8.558	8.558	8.532	8.532	8.538	8.554	8.554	8.244	7.821	7.701	8.1	8.387	9.148	10.347	12.117	13.246	12.117	11.112	10.269	10.231
18.868	18.836	18.919	19.897	16.27	10.292	7.583	7.343	6.972	7.602	7.583	7.585	7.868	8.303	7.884	7.586	7.118	6.981	6.974	7.352	7.365	7.352	7.352	7.343	7.343	7.602	7.884	7.579	8.532	7.874	7.884	7.586	7.311	8.214	8.558	8.579	8.579	8.244	7.992	8.027	8.069	8.359	9.148	10.426	12.117	12.117	11.112	9.561	10.213	10.192
15.465	19.196	19.931	14.757	10.292	7.935	7.118	6.978	6.981	7.343	7.32	7.579	7.874	7.884	7.884	7.579	7.115	6.899	7.044	7.399	7.391	7.167	7.143	7.134	7.332	7.586	7.585	7.578	7.579	7.585	7.314	7.311	7.112	7.32	8.244	9.003	8.603	8.603	8.269	8.335	8.359	8.695	9.148	10.347	11.125	11.112	9.561	8.944	10.185	11.882
11.158	20.131	13.56	9.567	7.944	7.143	6.978	6.974	7.126	7.332	7.311	7.314	7.586	7.586	7.314	7.32	7.621	7.231	7.241	7.209	7.187	7.167	7.134	7.126	7.118	7.314	7.311	7.31	7.311	7.314	7.314	7.31	7.314	7.332	7.912	9.031	9.024	9.024	8.667	8.667	8.359	8.695	9.118	9.588	9.575	9.561	9.481	8.931	10.185	11.885
9.535	13.601	9.571	7.978	7.209	6.945	6.935	6.908	7.118	7.115	7.112	7.118	7.332	7.115	6.975	7.621	8.394	7.209	7.06	7.222	7.031	7.009	6.981	7.118	7.115	7.115	7.311	7.112	7.112	7.115	7.115	7.112	7.126	7.602	7.944	9.024	9.118	9.118	8.667	8.667	8.335	8.335	8.605	9.031	8.978	8.961	8.935	8.935	9.46	10.192
7.935	10.399	8.377	7.399	7.209	6.935	6.945	6.899	6.911	6.972	7.112	7.118	7.118	6.972	7.143	7.621	8.385	7.365	7.031	7.044	6.93	6.913	6.975	7.112	7.112	7.112	7.311	7.112	7.111	6.975	6.974	6.986	7.143	7.621	8.394	9.118	9.118	9.118	8.667	8.667	8.269	7.992	8.244	8.554	8.558	8.538	8.935	8.532	8.961	9.481
7.365	8.377	7.64	7.391	7.009	6.919	6.935	6.899	6.899	6.911	6.975	6.978	6.908	6.986	7.365	7.621	8.394	7.616	7.044	6.93	6.908	6.909	6.974	7.112	7.31	7.311	7.311	7.311	7.111	6.972	6.981	7.143	7.365	7.963	9.616	9.616	9.118	8.605	8.605	8.269	7.992	7.984	8.238	8.226	8.226	8.214	8.532	8.532	8.961	8.978
7.178	8.038	7.702	7.222	7.044	6.899	6.899	6.899	6.945	6.93	6.919	6.911	6.921	7.178	7.391	7.616	8.385	7.621	6.913	6.909	6.911	6.981	6.978	7.115	7.311	7.578	7.579	7.314	7.115	6.981	7.143	7.178	7.391	8.394	9.616	9.118	8.605	8.605	8.249	8.244	7.971	7.953	7.953	8.226	8.214	8.209	8.205	8.538	8.558	8.554
7.025	7.429	7.478	7.499	7.27	7.075	7.075	6.957	6.95	6.939	6.93	6.899	7.012	7.178	7.365	7.621	7.935	7.583	6.974	6.981	6.978	6.981	7.134	7.126	7.115	7.31	7.586	7.332	7.126	7.143	7.178	7.187	7.64	8.377	9.118	9.118	8.269	8.249	8.244	8.238	7.953	7.953	7.953	7.946	8.214	7.942	8.209	8.214	8.558	8.238
7.044	7.231	7.256	7.27	7.511	7.268	7.267	7.07	7.06	7.044	6.925	6.909	7.001	7.143	7.143	7.343	7.583	7.884	7.31	7.115	6.974	6.986	7.143	7.126	6.978	7.115	7.583	7.602	7.352	7.365	7.391	7.399	7.978	8.377	9.118	8.605	8.249	7.992	7.984	7.984	7.971	7.953	7.953	7.946	7.946	7.942	7.946	7.953	8.226	7.953
6.957	7.256	7.265	7.27	7.267	7.27	7.265	7.065	7.06	7.053	6.953	6.945	7.012	7.167	7.143	7.126	7.314	7.579	7.578	7.311	7.311	7.118	7.134	6.978	6.909	6.981	7.352	7.61	7.621	7.621	7.616	7.64	7.978	8.667	8.605	8.249	7.992	7.992	7.992	7.984	7.789	7.788	7.946	7.946	7.943	7.942	7.946	7.953	7.953	7.953
7.073	7.265	7.265	7.065	7.065	7.06	7.06	7.241	7.241	7.065	6.959	6.955	7.044	7.012	7.009	6.981	6.975	7.115	7.314	7.31	7.311	7.32	7.118	6.972	6.909	7.009	7.365	7.621	7.621	7.621	7.616	7.616	7.616	8.335	8.269	8.249	7.992	7.992	7.984	7.789	7.788	7.788	7.788	7.784	7.777	7.777	7.953	7.953	7.953	7.784
7.07	7.241	7.241	7.053	7.044	7.044	7.053	7.053	7.241	7.07	6.959	6.955	6.939	7.025	7.012	6.916	6.908	6.975	7.118	6.974	6.974	6.981	6.908	6.986	6.925	7.187	7.64	7.64	7.616	7.616	7.616	7.616	7.616	8.269	8.018	7.992	7.992	7.984	7.984	7.789	7.788	7.788	7.788	7.777	7.776	7.777	7.788	7.789	7.788	7.777
7.053	7.231	7.231	7.222	7.044	7.044	7.044	7.053	7.06	7.073	6.957	6.957	6.939	7.031	6.93	6.899	6.908	6.913	6.986	6.916	6.916	6.955	6.95	7.031	7.209	7.427	7.683	7.64	7.64	7.616	7.616	7.616	7.621	8.018	8.018	7.992	7.992	7.798	7.798	7.789	7.788	7.784	7.784	7.776	7.777	7.784	7.788	7.788	7.784	7.631
7.031	7.222	7.222	7.222	7.044	7.044	7.044	7.053	7.06	6.955	6.957	6.958	6.945	6.935	6.939	6.899	6.899	6.925	7.012	7.012	6.93	7.053	7.06	7.231	7.429	7.683	7.683	7.683	7.399	7.64	7.616	7.616	7.365	8.018	7.992	7.992	7.821	7.798	7.789	7.789	7.788	7.784	7.777	7.777	7.943	7.946	7.946	7.788	7.784	7.788
7.031	7.209	7.209	7.209	7.025	7.025	6.935	6.945	6.95	6.955	6.958	6.957	6.95	6.939	6.945	6.959	6.953	6.93	7.025	7.012	7.025	7.031	7.231	7.231	7.454	7.429	7.427	7.427	7.399	7.399	7.391	7.391	7.365	8.018	7.992	7.821	7.798	7.798	7.789	7.789	7.639	7.633	7.63	7.784	7.784	7.784	7.784	7.784	7.63	7.798
7.025	7.209	7.187	7.187	7.012	7.009	6.921	6.939	6.95	6.957	6.959	6.957	6.955	6.945	6.95	6.955	7.07	7.06	7.031	7.025	7.025	7.209	7.222	7.454	7.454	7.429	7.427	7.427	7.427	7.399	7.391	7.391	7.391	8.018	7.833	7.821	7.821	7.798	7.798	7.652	7.639	7.633	7.631	7.639	7.788	7.784	7.777	7.63	7.671	8.018
7.025	7.399	7.187	7.178	7.167	6.986	6.911	6.919	6.935	6.899	6.955	6.955	6.955	6.95	7.06	7.065	7.07	7.07	7.06	7.044	7.209	7.427	7.429	7.454	7.454	7.429	7.429	7.427	7.427	7.399	7.399	7.391	7.178	7.833	7.833	7.833	7.821	7.821	7.678	NA	NA	NA	7.633	7.652	7.639	7.574	7.631	7.652	7.821	8.018
7.025	7.399	7.399	7.178	7.009	6.916	6.908	6.909	6.899	6.899	6.95	6.953	6.955	7.065	7.06	7.06	7.065	7.265	7.265	7.241	7.429	7.702	7.429	7.429	7.231	7.222	7.222	7.209	7.209	7.187	7.187	7.178	7.178	7.848	7.833	7.833	7.833	7.821	NA	NA	NA	NA	7.578	7.581	7.576	7.574	7.576	7.652	7.821	8.018
7.025	7.399	7.399	7.178	7.009	6.911	6.908	6.909	6.925	6.945	6.945	7.065	6.955	7.06	7.053	7.241	7.256	7.265	7.499	7.491	7.73	7.702	7.429	7.454	7.231	7.222	7.222	7.209	7.209	7.209	7.187	7.187	7.178	7.848	7.848	7.833	7.833	NA	NA	NA	NA	NA	7.578	7.568	7.568	7.568	7.581	7.687	8.027	8.335
7.031	7.427	7.399	7.178	7.001	6.908	6.908	6.916	6.925	7.044	7.053	7.065	7.07	7.256	7.241	7.241	7.241	7.491	7.491	7.491	7.478	7.454	7.429	7.222	7.222	7.222	7.222	7.209	7.209	7.209	7.187	7.187	7.178	7.848	7.848	7.689	7.687	NA	NA	NA	NA	NA	7.576	7.568	7.568	7.568	7.609	7.876	8.069	8.359
7.031	7.683	7.427	7.209	6.93	6.909	6.913	7.009	7.025	7.044	7.053	7.241	7.256	7.491	7.478	7.478	7.478	7.491	7.491	7.491	7.478	7.241	7.222	7.222	7.222	7.222	7.209	7.209	7.209	7.209	7.187	7.187	7.853	7.853	7.848	7.689	NA	NA	NA	NA	NA	NA	7.568	7.568	7.568	7.614	7.725	7.853	8.069	8.027
7.044	7.454	7.454	7.241	7.075	6.955	7.053	7.209	7.209	7.222	7.231	7.241	7.241	7.256	7.478	7.478	7.478	7.478	7.491	7.256	7.241	7.241	7.231	7.044	7.044	7.209	7.209	7.209	7.209	7.209	7.209	7.187	7.853	7.853	7.701	NA	NA	NA	NA	NA	NA	NA	7.568	7.583	7.596	7.712	7.712	7.853	7.848	8.018
7.06	7.478	7.491	7.27	7.267	7.27	7.256	7.231	7.222	7.222	7.231	7.231	7.241	7.478	7.478	7.478	7.478	7.241	7.256	7.256	7.256	7.256	7.06	7.044	7.044	7.031	7.187	7.209	7.209	7.209	7.209	7.209	7.876	7.853	7.701	NA	NA	NA	NA	NA	NA	NA	7.568	7.583	7.687	7.701	7.701	7.853	7.848	7.848
7.065	7.256	7.499	7.267	7.268	7.073	7.256	7.241	7.429	7.429	7.454	7.454	7.478	7.478	7.241	7.241	7.241	7.241	7.241	7.256	7.256	7.265	7.065	7.06	7.231	7.231	7.222	7.209	7.222	7.222	7.222	7.876	7.876	7.853	NA	NA	NA	NA	NA	NA	NA	NA	7.568	7.603	7.701	7.701	7.701	7.853	7.853	7.848
7.065	7.256	7.256	7.073	7.075	7.073	7.256	7.478	7.73	7.73	7.454	7.478	7.478	7.241	7.241	7.241	7.241	7.241	7.241	7.256	7.265	7.265	7.265	7.256	7.241	7.241	7.454	7.222	7.231	7.231	7.889	7.889	7.876	7.712	NA	NA	NA	NA	NA	NA	NA	NA	7.609	7.609	7.701	7.712	7.853	7.853	7.701	7.833
7.07	7.241	7.065	7.075	7.268	7.265	7.478	7.75	7.75	7.75	7.478	7.478	7.241	7.241	7.241	7.241	7.241	7.241	7.241	7.256	7.265	7.265	7.265	7.256	7.241	7.478	7.478	7.231	7.231	7.892	7.889	7.889	7.889	NA	NA	NA	NA	NA	NA	NA	7.62	7.614	7.62	7.712	7.853	7.712	7.876	7.712	7.712	7.701
7.073	7.265	7.27	7.267	7.27	7.491	7.75	8.123	7.75	7.75	7.491	7.491	7.491	7.241	7.478	7.491	7.478	7.478	7.491	7.256	7.265	7.265	7.27	7.256	7.478	7.478	7.478	7.241	7.905	7.733	7.725	7.889	7.889	NA	NA	NA	NA	NA	7.625	7.629	7.629	7.738	7.738	7.733	7.876	7.876	7.876	7.876	7.725	7.876
7.267	7.511	7.511	7.267	7.499	7.75	8.123	8.123	7.76	7.76	7.76	7.491	7.491	7.491	7.478	7.491	7.491	7.491	7.491	7.491	7.499	7.265	7.499	7.491	7.478	7.478	8.136	7.916	7.916	7.744	7.733	7.889	7.892	NA	NA	NA	NA	7.744	7.744	7.744	7.744	7.738	7.738	7.733	7.889	7.889	7.876	7.712	7.712	7.701
7.268	7.788	7.788	8.182	8.162	8.579	8.145	8.145	7.76	7.76	7.76	7.771	7.499	7.76	7.76	7.491	7.491	7.491	7.491	7.491	7.499	7.506	7.499	7.491	8.151	8.151	8.151	8.151	7.925	7.925	7.905	7.892	7.892	NA	NA	NA	NA	7.751	7.751	7.751	7.744	7.738	7.738	7.892	7.892	7.892	7.725	7.712	7.712	7.853
7.268	7.788	8.182	8.616	8.602	8.579	8.145	8.145	7.76	7.771	7.76	7.771	7.499	7.491	7.76	7.76	7.491	7.491	7.491	8.151	8.163	8.488	8.475	8.461	8.461	8.151	8.151	8.163	8.163	8.163	8.151	7.905	7.905	NA	NA	NA	7.744	7.751	7.751	7.751	7.916	7.916	7.905	7.905	7.892	7.892	7.733	7.733	7.725	7.853
7.511	7.786	8.175	8.162	8.602	8.602	8.145	8.162	8.162	8.162	8.162	7.771	7.771	7.771	7.76	8.461	8.475	8.461	8.461	8.475	8.475	8.475	8.858	8.475	8.461	8.475	8.163	8.163	8.163	8.172	8.163	7.905	7.905	NA	NA	NA	7.916	7.751	7.751	7.925	7.916	7.916	7.916	7.905	7.905	7.905	7.905	7.738	7.738	7.876
7.506	8.175	8.162	8.162	8.162	8.162	8.162	8.162	8.162	8.162	8.162	8.858	8.875	8.475	8.461	8.461	8.475	8.475	8.461	8.475	8.475	8.475	8.475	8.475	8.475	8.475	8.163	8.163	8.172	8.172	8.163	8.151	7.916	NA	NA	7.905	7.916	7.925	7.925	7.925	7.916	7.916	7.916	7.905	7.905	7.905	7.905	7.744	7.744	7.889
7.506	8.175	8.162	8.162	8.162	8.162	8.858	8.858	8.858	8.858	8.858	8.858	8.875	8.875	8.858	8.838	8.461	8.475	8.475	8.475	8.475	8.475	8.475	8.475	8.475	8.475	8.475	8.172	8.172	8.172	8.172	7.925	7.925	7.916	NA	7.916	7.916	7.916	7.925	7.925	7.916	7.916	7.916	7.916	7.916	7.916	7.916	7.916	7.916	8.136
8.172	8.475	8.858	8.858	8.858	8.858	8.858	8.858	8.858	8.858	8.858	8.858	8.875	8.875	8.858	8.858	8.858	8.838	8.858	8.858	8.475	8.475	8.475	8.475	8.475	8.488	8.488	8.172	8.172	8.172	8.172	7.931	7.925	7.916	7.925	7.916	7.916	7.916	7.925	7.925	7.925	7.916	7.916	7.916	7.916	7.916	7.916	7.916	8.151	8.136
8.163	8.475	8.858	8.858	8.858	8.858	8.858	8.858	8.858	8.858	8.858	8.858	8.875	8.858	9.367	9.367	9.367	9.367	8.858	8.858	8.858	8.858	8.475	8.475	8.475	8.488	8.488	8.494	8.172	8.172	8.172	8.172	8.163	8.163	8.163	8.151	8.151	7.916	7.925	7.925	7.925	7.916	7.916	7.916	7.916	7.916	7.916	8.136	8.136	8.136
8.163	8.475	8.475	8.858	8.838	8.838	8.838	9.367	9.367	9.367	9.367	9.367	9.377	9.367	9.367	9.367	9.367	9.367	9.367	9.367	9.367	9.377	8.875	8.858	8.875	8.875	8.494	8.494	8.494	8.488	8.172	8.172	8.163	8.163	8.163	8.163	8.151	8.163	7.925	7.925	7.916	7.925	7.925	7.916	7.916	7.916	7.905	7.905	7.892	7.892
8.163	8.475	8.475	8.858	8.838	9.317	9.317	9.367	9.367	9.367	9.367	9.367	9.377	9.367	9.367	9.367	9.367	9.367	9.367	9.367	9.377	9.377	9.377	9.377	9.377	8.875	8.891	8.891	8.891	8.488	8.494	8.488	8.488	8.172	8.163	8.163	8.163	8.163	8.163	8.163	8.163	8.163	7.925	7.925	7.916	7.916	7.916	7.905	7.892	7.733
8.163	8.475	8.838	8.858	9.317	9.919	9.317	9.367	9.367	9.367	9.367	9.98	10.011	9.367	9.98	9.98	9.98	9.98	9.98	9.98	10.011	10.011	10.011	9.377	9.377	9.377	9.414	8.891	8.891	8.891	8.891	8.891	8.488	8.488	8.488	8.475	8.163	8.163	8.163	8.163	8.163	8.163	8.163	8.163	7.916	7.916	7.916	7.916	7.738	7.733
8.172	8.858	9.317	9.919	9.919	9.919	9.919	9.98	9.98	9.98	10.722	10.722	10.747	10.722	9.98	9.98	9.98	9.98	10.722	9.98	10.011	10.011	10.011	10.011	9.377	9.414	9.414	9.414	9.414	8.891	8.891	8.891	8.488	8.488	8.488	8.172	8.163	8.163	8.172	8.163	8.163	8.163	8.163	8.163	7.925	7.916	7.916	7.744	7.738	7.738
8.475	9.367	9.919	9.919	9.919	9.919	10.69	10.722	10.722	10.722	10.722	10.722	10.747	11.561	11.593	10.722	10.722	10.722	10.722	10.747	10.747	10.747	10.747	10.011	10.024	10.024	9.414	9.414	9.414	9.414	8.891	8.891	8.494	8.494	8.494	8.488	8.475	8.172	8.172	8.163	8.163	8.163	8.172	8.172	7.931	7.925	7.925	7.751	7.744	7.738
8.475	9.317	9.919	9.919	10.69	10.69	10.69	10.722	10.722	10.722	11.561	11.561	11.561	11.561	11.593	11.561	11.561	11.561	11.593	11.593	11.593	10.747	10.747	10.747	10.024	10.024	10.024	10.024	9.414	9.414	9.414	8.891	8.891	8.891	8.891	8.488	8.488	8.488	8.488	8.475	8.475	8.488	8.172	8.172	7.931	7.931	7.931	7.749	NA	NA
8.475	9.317	9.877	10.64	10.69	10.69	10.69	11.523	11.561	11.561	11.561	11.561	11.561	11.561	11.561	11.561	11.561	11.593	11.593	11.593	11.593	11.593	10.747	10.764	10.764	10.764	10.024	10.024	10.024	9.418	9.418	8.91	8.891	8.891	8.891	8.488	8.488	8.488	8.488	8.488	8.488	8.488	8.178	8.178	7.935	7.931	7.931	NA	NA	NA
8.858	9.919	10.64	10.64	10.64	11.523	11.523	11.523	11.561	11.561	11.561	11.561	11.561	11.561	11.561	11.561	12.645	12.692	12.692	12.692	11.593	11.593	11.609	11.609	11.609	10.764	10.769	10.024	10.024	10.028	10.028	9.414	9.414	9.414	8.891	8.875	8.875	8.875	8.875	8.488	8.488	8.494	8.18	8.18	8.178	7.935	NA	NA	NA	NA
8.858	10.69	10.64	11.471	11.471	11.523	12.596	12.596	12.645	11.561	11.561	11.561	11.561	11.561	12.645	12.645	12.645	12.692	12.692	12.692	12.692	12.714	12.714	12.714	12.714	11.609	11.619	11.619	10.769	10.769	10.769	10.024	10.024	9.418	9.414	9.414	8.875	8.875	8.875	8.488	8.494	8.178	8.18	8.18	8.18	7.936	NA	NA	NA	NA
8.858	10.69	11.471	11.471	12.539	12.539	13.771	12.596	12.645	12.645	12.645	12.645	12.645	12.645	12.645	12.645	12.645	12.645	13.906	13.906	13.906	13.929	13.929	13.929	13.929	13.938	12.72	11.619	10.769	10.769	10.769	10.769	10.028	10.028	9.414	9.414	9.377	8.875	8.875	8.891	8.494	8.497	8.497	8.18	8.18	7.936	NA	NA	NA	NA
8.838	10.64	11.471	11.471	12.539	13.688	15.037	13.842	12.645	12.645	11.561	12.645	12.645	12.645	12.645	12.645	12.645	13.842	13.842	15.155	15.155	15.155	15.19	15.19	15.19	13.938	13.938	12.72	11.619	10.769	10.769	10.769	10.028	10.028	10.028	9.414	9.377	9.414	9.414	8.891	8.891	8.497	8.494	8.494	8.178	8.178	7.935	7.931	NA	NA
8.461	10.64	11.471	12.539	13.688	13.688	13.771	12.645	12.645	12.645	12.645	12.645	12.645	12.645	12.645	12.645	13.842	13.842	15.105	16.535	16.611	18.419	16.644	16.644	16.656	15.199	15.199	13.929	12.72	11.619	10.769	10.769	10.028	10.028	10.024	10.024	9.414	9.414	9.414	8.91	8.91	8.91	8.494	8.494	8.172	8.172	7.931	7.931	7.935	7.752
8.805	10.592	11.471	12.539	13.575	13.575	12.539	12.596	12.645	12.692	12.645	12.645	12.645	12.645	12.645	13.842	13.842	15.105	16.535	18.338	20.092	20.133	18.466	18.466	18.48	16.656	15.19	13.929	13.929	11.609	11.619	10.769	10.769	10.769	10.024	10.024	10.024	10.024	9.418	8.91	8.891	8.494	8.488	8.475	8.163	8.163	7.925	7.931	7.935	7.752
8.781	11.388	12.419	13.575	14.84	13.688	13.688	12.596	12.645	12.692	12.645	12.645	12.645	12.645	13.842	13.842	13.842	15.037	18.258	19.961	19.842	19.852	20.133	18.466	18.48	18.466	16.644	15.19	13.929	12.714	11.609	11.619	10.769	10.769	10.764	10.764	10.764	10.024	10.028	9.414	8.875	8.488	8.475	8.461	8.151	7.916	7.925	7.931	7.749	7.749
9.252	12.324	13.493	14.84	14.84	14.943	14.943	13.771	13.842	12.692	12.692	12.645	12.645	13.842	13.842	13.771	15.037	16.461	18.258	19.946	19.913	19.87	19.852	20.133	20.145	20.133	16.644	15.155	13.929	12.714	12.714	11.619	11.619	12.714	12.714	12.714	11.609	10.769	10.024	9.377	9.377	8.858	8.858	8.461	8.151	8.151	7.916	7.751	7.751	7.744
9.252	13.493	14.734	16.2	16.2	16.304	16.461	15.037	13.842	13.906	13.906	13.842	13.842	13.842	13.842	15.037	15.037	16.461	19.869	19.981	19.842	19.852	19.854	19.854	20.133	20.133	20.092	16.611	15.19	13.929	13.929	12.72	13.929	15.19	15.19	15.19	13.938	11.609	10.747	9.98	9.367	8.858	8.838	8.838	8.461	8.151	7.916	7.916	7.751	7.751
9.252	14.734	16.088	17.816	19.742	17.993	16.461	15.105	15.105	13.906	13.842	15.105	15.105	13.842	15.105	16.461	18.258	19.961	19.839	19.823	19.913	19.688	19.685	19.854	19.852	19.852	19.852	20.092	16.644	15.19	15.199	15.19	16.611	18.419	16.644	15.199	13.929	11.561	10.722	9.919	9.317	9.317	8.838	8.838	8.461	8.151	8.151	7.916	7.751	7.749
8.752	14.628	15.946	17.816	19.595	17.993	16.304	15.105	15.155	13.906	13.842	15.105	15.105	15.105	16.461	18.258	19.961	19.841	19.981	19.519	19.777	19.688	19.688	19.852	19.852	19.852	19.852	20.092	18.466	16.644	16.656	18.466	20.092	20.092	18.466	16.644	15.105	12.596	11.523	9.919	9.317	9.317	8.838	8.838	8.445	8.445	8.136	7.916	7.751	7.744
8.695	14.54	17.543	19.428	19.595	17.993	16.304	15.105	13.906	13.906	13.842	15.105	15.105	18.338	19.841	19.946	19.777	19.946	19.823	19.519	19.841	20.145	19.87	19.87	19.852	19.852	19.852	20.133	20.133	20.145	18.466	20.092	19.888	19.852	18.48	18.419	18.258	13.688	11.471	9.877	9.287	9.287	9.287	8.805	8.445	8.445	8.136	7.916	7.751	7.738
9.148	15.711	19.209	21.072	20.337	19.595	16.304	13.771	13.906	15.155	15.105	16.535	18.338	19.841	19.777	19.777	19.777	19.777	19.519	19.11	19.842	20.145	19.852	19.87	19.87	19.888	19.87	19.852	19.854	19.854	19.852	19.852	20.092	16.656	15.105	18.131	19.742	14.84	11.471	9.877	9.877	9.287	9.287	8.805	8.445	8.445	8.151	7.925	7.925	7.916
9.118	17.442	21.03	20.171	19.781	20.017	14.943	13.771	13.842	15.105	16.535	18.338	19.961	19.946	19.946	19.841	19.841	19.946	19.519	19.831	20.78	20.662	20.322	19.688	19.688	19.688	19.688	19.87	19.864	19.854	19.852	18.419	12.72	13.771	14.84	17.816	17.993	14.84	11.471	10.64	9.877	9.287	9.252	8.781	8.424	8.136	8.151	7.925	7.925	8.151
9.692	19.209	20.171	19.042	19.042	20.337	14.84	13.771	13.842	15.105	15.105	16.461	19.961	19.839	19.841	19.961	18.258	20.86	20.341	20.827	17.819	21.304	20.675	19.998	19.998	19.305	19.688	19.87	19.864	19.854	20.133	16.656	13.906	16.304	17.993	17.993	16.2	13.575	11.471	10.592	9.84	9.252	9.252	9.252	8.424	8.136	7.916	7.916	7.916	8.136
11.207	20.171	19.376	18.843	18.964	20.337	16.2	13.771	13.842	13.842	15.105	16.461	19.869	19.869	19.354	19.354	19.354	20.86	20.842	19.232	16.151	19.614	20.662	20.322	19.998	20.016	19.888	19.852	19.854	19.854	20.145	15.155	16.461	19.742	19.742	17.993	16.2	13.575	11.388	10.592	9.84	9.84	9.252	9.252	8.445	8.136	7.905	7.916	7.905	8.12
12.249	19.376	18.843	18.843	19.376	21.061	13.493	12.539	12.596	12.645	13.771	16.304	20.951	20.951	19.354	19.354	21.061	20.827	20.827	20.86	21.167	20.322	20.301	20.322	20.38	20.38	20.38	19.852	18.48	16.644	15.105	14.943	19.742	20.017	20.017	17.816	14.84	12.419	11.388	10.592	9.84	9.84	9.252	8.781	8.424	8.12	7.905	7.905	7.905	8.12
14.734	18.964	18.763	19.042	20.171	19.294	13.419	11.388	10.69	11.523	12.539	15.941	19.095	20.951	21.061	20.86	20.639	20.341	20.341	20.147	19.739	19.024	18.435	19.307	20.016	20.38	20.719	21.288	19.552	15.037	14.943	17.993	20.017	20.017	20.017	17.816	14.734	12.324	11.323	11.323	10.538	9.773	9.213	8.752	8.405	8.1	7.889	7.889	7.889	8.12
16.088	18.763	18.964	19.308	20.337	15.816	13.329	11.323	10.64	12.547	13.587	17.469	20.797	20.86	20.86	20.639	19.831	19.831	19.831	19.433	18.347	17.896	16.947	18.035	19.739	20.38	20.719	21.243	21.167	20.951	19.869	19.742	20.017	20.11	20.017	17.816	13.493	12.324	11.323	11.323	10.538	9.726	9.184	8.727	8.359	8.069	7.853	7.853	7.853	7.889
16.088	18.964	19.308	20.337	17.543	14.54	13.329	12.177	11.497	12.498	15.845	20.797	21.05	20.341	20.341	20.341	19.831	19.831	19.831	18.903	17.621	18.035	17.041	17.196	19.024	20.016	20.38	20.78	20.86	20.827	20.025	19.922	20.025	20.11	20.017	17.816	14.734	12.324	12.324	11.323	11.273	10.494	9.726	9.148	8.359	8.027	7.853	7.853	7.701	7.725
14.734	19.308	20.337	17.647	13.329	13.329	13.329	14.337	13.313	15.845	20.842	20.598	19.954	19.502	19.433	19.386	19.386	19.386	19.433	18.613	18.557	19.691	17.196	17.196	18.565	19.307	19.705	19.739	19.831	19.831	19.875	20.025	19.875	19.934	20.017	17.816	14.734	13.493	12.324	12.249	11.273	10.494	9.726	9.148	8.359	7.853	7.853	7.712	7.712	7.725
14.734	19.71	19.428	13.419	12.177	12.177	13.329	16.942	18.76	20.842	19.954	19.502	19.172	18.949	19.116	19.084	19.084	19.386	19.116	18.557	18.613	19.992	17.196	17.196	18.035	19.024	19.048	19.084	19.116	19.433	19.18	19.875	19.934	19.934	20.017	17.816	16.088	13.493	13.493	12.324	11.273	10.494	9.726	8.727	8.1	7.889	7.733	7.738	7.738	7.738
13.493	20.337	15.946	12.249	12.249	13.419	15.946	21.228	20.226	19.561	19.172	18.949	18.75	18.75	18.903	19.084	19.084	19.084	18.613	17.874	18.613	19.28	17.196	17.041	17.041	18.144	18.347	18.613	18.903	18.949	19.172	19.242	19.643	20.11	20.017	17.816	16.088	14.734	13.493	13.493	11.273	10.494	9.213	8.781	8.12	7.889	7.738	7.751	7.751	7.744
13.493	21.061	14.734	12.324	14.734	16.088	21.669	19.796	18.983	18.817	18.557	18.557	18.557	18.613	18.903	18.903	18.347	18.347	18.252	17.874	17.621	17.84	17.041	17.041	17.041	17.398	17.621	18.252	18.75	18.75	18.75	18.54	19.242	20.11	19.595	17.816	16.088	14.734	13.493	13.493	12.249	9.726	8.727	8.405	8.1	7.712	7.625	7.751	7.744	7.744
14.84	20.11	16.2	14.84	16.088	18.921	20.226	18.885	18.161	18.161	18.557	18.557	18.75	18.613	18.252	18.252	18.046	18.347	18.613	17.874	17.621	16.918	17.041	17.041	17.196	17.621	17.621	17.621	18.557	18.557	18.557	18.052	18.892	20.11	20.017	19.595	16.088	13.493	14.734	14.734	12.249	9.213	8.405	8.424	8.424	7.916	7.636	7.749	7.744	7.744
16.2	19.875	19.839	19.869	21.05	19.954	18.817	18.161	18.161	18.161	18.816	18.557	18.557	18.252	17.621	17.621	18.046	18.737	18.613	17.874	17.621	16.947	17.041	17.196	17.398	17.621	17.621	17.621	17.874	17.874	17.874	17.823	18.75	19.875	20.017	19.595	16.088	14.734	14.734	14.628	11.273	9.213	8.405	8.12	8.136	7.925	7.752	7.752	7.749	7.931
18.131	19.18	19.831	19.778	19.116	18.557	17.874	18.161	18.161	18.161	17.874	17.874	17.874	17.874	17.621	17.621	18.046	18.737	18.252	18.161	18.515	18.742	17.196	17.398	17.621	17.621	17.621	17.621	17.874	17.874	17.874	17.751	18.75	19.585	20.025	19.742	16.2	16.088	16.088	15.946	11.273	8.727	8.387	8.1	7.905	7.916	7.751	7.752	7.752	7.936
19.869	18.949	19.116	18.853	18.252	17.621	17.874	17.874	17.874	18.161	17.874	17.874	17.874	17.874	17.621	17.621	17.196	17.896	18.046	18.902	18.719	18.904	18.309	17.621	17.621	17.621	17.621	17.621	17.621	17.621	17.874	17.034	17.823	19.18	20.025	19.922	17.816	17.816	17.816	16.088	10.538	8.727	8.09	7.876	7.744	7.925	7.935	7.752	7.752	7.752
19.232	18.949	18.903	18.252	17.621	17.621	17.874	17.874	17.874	17.874	17.874	17.874	17.874	17.874	17.621	17.621	18.117	17.894	18.309	18.902	18.719	18.904	18.309	17.398	17.621	17.621	17.621	17.621	17.621	17.621	17.621	17.874	17.751	18.75	19.875	20.017	20.017	19.428	17.647	14.628	10.538	8.752	8.12	7.751	7.752	7.935	7.936	7.936	7.935	7.935
19.095	18.983	18.75	18.252	17.621	17.621	17.621	17.874	17.874	17.874	17.874	17.874	17.874	17.874	18.515	18.515	18.117	17.865	18.935	18.719	18.719	18.742	18.309	18.309	17.398	17.398	17.398	17.398	17.398	17.621	17.621	17.621	17.034	18.199	19.643	19.934	20.11	19.428	17.647	12.324	9.773	8.781	7.925	7.936	7.935	7.936	7.935	7.936	7.935	7.931
17.341	18.817	18.817	17.874	17.874	17.621	17.621	17.874	17.874	17.874	17.874	17.874	17.874	18.719	18.515	18.515	17.978	17.894	19.051	18.719	18.719	17.894	18.309	18.309	17.398	17.398	17.398	17.398	17.398	17.621	17.621	17.621	17.034	17.751	18.892	19.643	20.11	19.595	16.2	12.419	10.64	8.445	7.931	7.936	7.935	7.936	7.935	7.936	7.931	8.163
17.21	18.885	18.161	18.161	17.874	17.874	17.621	17.621	17.621	17.874	17.874	18.719	18.719	18.719	18.719	18.515	17.978	17.894	18.875	18.719	18.719	17.865	18.309	18.309	18.309	17.398	17.398	17.398	17.398	17.621	17.621	17.621	17.034	17.034	17.823	19.242	20.017	16.2	14.943	13.688	11.471	8.858	8.178	7.935	7.935	7.935	7.935	7.935	8.172	8.163
18.76	18.696	18.455	18.161	18.161	17.874	17.874	17.874	17.874	17.874	18.719	18.719	18.719	18.719	18.719	18.515	17.894	17.894	17.978	18.719	18.719	17.865	18.309	18.309	18.309	17.398	17.398	17.398	17.398	17.621	17.621	17.621	17.874	17.034	17.034	18.892	20.017	14.84	13.575	12.539	11.523	9.367	8.494	8.18	7.935	7.936	8.18	8.178	8.172	8.172
18.488	18.924	18.696	18.455	18.161	18.161	17.874	17.874	17.874	18.719	18.719	18.719	18.719	18.719	18.719	18.309	17.865	17.894	18.117	18.719	18.515	17.894	18.309	18.515	18.515	18.515	17.398	17.398	17.621	17.621	17.621	17.621	17.621	17.034	17.034	18.199	19.922	14.84	12.419	11.388	10.69	9.367	8.488	8.178	7.936	7.935	8.178	8.172	8.172	8.172
21.621	18.924	18.696	18.696	18.455	18.161	18.161	18.719	18.719	18.719	18.719	18.719	18.719	18.719	18.719	18.309	17.865	17.894	18.117	18.719	18.515	18.117	18.515	18.515	18.515	18.309	17.398	17.398	17.621	17.621	17.621	17.621	17.621	17.034	17.034	17.751	20.025	14.84	12.419	10.592	9.287	8.838	8.475	8.172	7.936	7.935	8.172	8.172	8.172	8.172
21.165	18.924	18.924	18.696	18.696	18.455	18.161	18.902	18.719	18.719	18.719	18.719	18.719	18.902	18.902	18.309	17.865	17.865	18.117	18.719	18.117	18.309	18.515	18.515	18.309	18.309	18.309	17.398	17.621	17.621	17.621	17.621	17.621	17.034	17.034	17.034	19.585	16.2	13.575	9.773	8.424	8.461	8.445	7.916	7.752	7.925	7.925	8.172	8.172	8.172
20.114	18.696	18.696	18.696	18.696	18.696	19.06	19.06	18.902	18.719	18.719	18.719	18.719	18.719	18.902	18.515	17.894	17.865	18.117	18.719	18.847	18.309	18.515	18.309	18.309	18.309	18.309	17.398	17.621	17.621	17.621	17.621	17.621	17.621	16.759	16.759	17.973	19.869	14.84	10.64	8.461	8.461	8.805	8.136	7.635	7.733	7.905	7.925	7.931	8.163
19.229	18.455	18.696	18.696	18.696	18.455	19.06	19.06	18.902	18.902	18.719	18.719	18.719	18.719	18.719	19.116	18.798	17.865	18.117	19.116	18.798	18.309	18.309	18.309	18.309	18.309	18.309	18.309	17.621	17.621	17.621	17.621	17.621	17.621	16.759	16.759	16.537	18.929	19.841	15.105	9.367	8.858	9.317	8.445	7.568	7.701	7.889	7.916	8.163	8.475
18.557	18.161	18.455	18.455	18.455	19.06	19.06	19.06	18.902	18.902	18.719	18.719	18.719	18.719	19.175	19.116	18.847	18.798	18.927	19.116	18.798	19.02	18.309	18.309	18.309	18.309	18.309	18.309	17.398	17.621	17.621	17.621	17.621	17.621	16.537	16.537	16.375	16.375	18.005	19.913	15.155	10.747	9.919	9.287	7.749	8.069	8.09	8.12	8.461	8.838
17.621	17.874	18.161	18.161	18.902	18.902	19.06	19.06	18.902	18.902	18.902	18.719	18.719	19.175	19.175	19.116	18.847	18.798	18.927	19.02	18.798	19.02	19.02	18.309	18.309	18.309	18.309	18.309	18.309	17.621	17.621	17.621	17.621	17.398	17.398	16.375	16.375	16.251	16.251	17.732	19.913	13.842	11.523	9.877	7.751	8.069	8.387	8.781	8.805	9.317
17.621	17.874	17.874	18.719	18.902	18.902	18.902	18.902	18.902	18.902	18.902	18.902	19.175	19.175	19.175	19.175	18.927	18.798	18.927	19.02	18.847	19.02	19.02	18.309	18.309	18.309	18.309	18.309	18.309	17.621	17.621	17.621	17.621	17.398	17.196	17.196	16.375	16.251	16.375	16.375	19.462	16.304	12.539	10.592	7.916	8.359	9.184	9.213	9.287	9.317
17.621	17.874	18.719	18.719	18.719	18.719	18.902	18.902	18.902	18.902	18.902	19.203	19.175	19.175	19.175	19.175	18.927	18.847	18.927	18.927	18.847	19.02	18.927	19.02	18.309	18.309	18.309	18.309	18.309	18.309	17.621	17.621	17.398	17.398	17.196	17.196	17.196	16.375	16.375	16.537	17.457	19.839	13.575	10.592	8.172	8.727	10.426	10.538	9.84	9.317
17.398	18.515	18.515	18.719	18.719	18.719	18.719	18.719	18.719	18.719	19.203	19.203	19.203	19.175	19.203	19.175	18.927	18.847	18.927	18.847	18.847	18.927	18.927	19.02	19.02	18.309	18.309	18.309	18.309	18.309	17.398	17.398	17.398	17.196	17.196	17.041	17.196	17.196	16.537	16.537	16.537	17.786	18.258	12.596	8.91	9.213	11.273	10.494	9.84	9.287
18.309	18.515	18.515	18.515	18.515	18.515	18.719	18.719	18.719	19.175	19.175	19.175	19.175	19.203	19.203	19.175	19.02	18.927	18.927	18.847	18.847	18.927	18.927	19.02	19.02	18.309	18.309	18.309	18.309	18.309	18.309	17.398	17.398	17.196	17.196	17.196	17.196	17.196	16.537	16.537	16.537	16.537	19.736	16.535	10.028	9.84	11.273	11.323	9.84	9.877
18.309	18.309	18.515	18.515	18.515	18.515	18.515	18.719	19.175	19.175	19.175	19.175	19.175	19.175	19.203	19.175	19.02	18.927	18.927	18.798	18.847	18.927	19.02	19.02	19.02	19.02	18.309	18.309	18.309	18.309	18.309	17.398	17.196	17.196	17.196	17.196	17.196	17.398	17.398	16.537	16.537	16.537	18.242	16.535	10.764	9.877	11.323	11.323	9.773	9.84
18.309	18.309	18.515	18.515	18.309	18.309	19.116	19.116	19.116	19.116	19.116	19.116	19.116	19.175	19.175	19.175	19.116	18.927	19.315	19.234	18.927	19.02	19.02	19.02	19.02	19.02	18.309	18.309	18.309	18.309	18.309	18.117	17.196	17.196	17.196	17.196	17.196	17.398	17.398	17.398	16.537	16.537	16.375	19.888	15.199	13.842	12.539	10.538	10.538	10.592
18.117	18.309	18.309	18.309	19.02	19.02	19.02	19.116	19.116	19.116	19.116	19.116	19.116	19.116	19.175	19.175	19.524	19.315	19.315	19.23	19.315	19.02	19.02	19.02	19.02	19.02	19.02	18.309	18.309	18.309	18.309	18.117	18.117	17.196	17.196	17.196	17.196	17.398	17.398	17.398	16.537	16.375	16.375	16.877	19.852	19.842	18.338	12.596	11.388	12.324
18.309	19.02	19.02	19.02	19.02	19.02	19.02	19.02	19.02	19.02	19.02	19.02	19.116	19.116	19.175	19.69	19.524	19.315	19.261	19.234	19.315	19.02	19.02	19.02	19.02	19.02	19.02	18.309	18.309	18.309	18.117	18.117	18.117	18.117	17.196	17.196	17.196	17.196	17.196	17.196	17.196	16.375	16.375	16.251	17.088	17.323	16.251	17.176	19.852	16.304
19.02	19.02	19.02	19.02	19.02	19.02	19.02	19.02	19.02	19.02	19.02	19.02	19.02	19.524	19.69	19.69	19.524	19.315	19.234	19.261	19.315	19.398	19.02	19.02	19.116	19.116	19.116	19.116	18.309	18.309	18.117	18.117	18.117	18.117	18.117	17.196	17.196	17.196	17.196	17.196	17.196	17.041	16.251	16.182	16.182	16.375	NA	16.16	16.182	18.738
19.02	19.02	19.02	19.02	19.02	19.02	19.02	19.02	19.02	19.02	19.02	19.398	19.398	19.524	19.69	19.869	19.524	19.261	19.23	19.261	19.315	19.398	19.524	19.116	19.116	19.116	19.116	19.116	18.309	18.309	18.117	18.117	18.117	18.117	18.117	18.117	17.196	17.196	17.196	17.196	17.041	17.041	16.947	16.947	16.251	16.251	NA	NA	16.16	16.182
18.927	19.02	19.02	19.02	19.02	19.02	19.02	19.02	19.398	19.398	19.398	19.398	19.398	19.524	19.69	19.869	19.524	19.261	19.234	19.261	19.315	19.398	19.524	19.116	19.116	19.116	19.116	19.02	19.02	18.117	18.117	17.978	17.978	18.117	18.117	18.117	17.196	17.196	17.196	17.196	17.041	16.947	16.947	17.041	17.041	16.947	NA	NA	16.16	16.16
18.927	19.02	19.02	19.02	19.02	19.315	19.398	19.398	19.398	19.398	19.398	19.315	19.398	19.524	19.69	19.69	19.69	19.261	19.234	19.261	19.398	19.398	19.524	19.116	19.116	19.116	19.116	19.02	19.02	18.927	17.978	17.978	17.978	18.117	18.117	18.117	18.117	17.196	17.196	17.196	17.041	16.918	16.947	17.041	16.947	16.947	17.041	NA	NA	16.918
18.927	19.02	19.398	19.398	19.398	19.315	19.398	19.398	19.398	19.398	19.315	19.315	19.398	19.524	19.69	19.69	19.69	19.261	19.261	19.315	19.398	19.524	19.524	19.524	19.116	19.02	19.02	19.02	18.927	18.927	18.847	17.978	17.978	18.117	18.117	18.117	18.117	18.117	17.196	17.041	16.947	16.947	17.041	17.041	16.918	16.947	17.041	17.041	NA	16.947
19.315	19.398	19.398	19.398	19.398	19.398	19.315	19.398	19.398	19.315	19.315	19.398	19.398	19.524	19.69	19.69	20.73	19.951	20.115	19.398	19.398	19.524	19.524	19.524	19.02	19.02	19.02	18.927	18.927	18.847	18.847	18.847	17.978	18.117	18.117	18.117	18.117	18.117	18.117	17.041	16.918	16.947	17.041	16.947	16.918	16.947	17.041	16.947	NA	NA
19.315	19.398	19.398	19.398	19.398	19.398	19.315	19.315	19.315	19.315	19.315	19.398	19.398	19.524	19.69	20.73	20.47	19.939	20.252	19.398	19.524	19.524	19.524	19.398	19.398	19.02	18.927	18.927	18.847	18.847	18.847	18.847	18.927	18.117	18.117	18.117	18.117	18.117	17.978	17.894	16.947	17.041	16.947	16.918	16.947	17.041	17.041	16.947	16.947	NA
19.315	19.398	19.398	19.398	19.398	19.398	19.398	19.398	19.315	19.315	19.315	19.398	19.398	19.524	20.73	20.73	20.252	20.003	20.252	20.47	19.524	19.524	19.398	19.398	19.315	19.315	18.927	18.927	18.847	18.847	18.847	18.847	18.927	18.927	18.117	18.117	18.117	17.978	17.894	17.865	17.894	17.978	17.894	17.865	17.894	16.947	16.947	16.947	17.041	17.041
19.315	19.398	19.398	19.398	19.398	19.398	19.398	19.398	19.398	19.315	19.398	19.398	20.252	20.47	20.73	20.73	20.003	20.115	20.47	20.47	19.524	19.398	19.398	19.315	19.315	19.315	18.927	18.847	18.847	18.847	18.847	18.847	18.847	18.927	18.117	18.117	18.117	17.978	17.894	17.894	17.894	17.894	17.894	17.865	17.894	17.894	16.947	17.041	17.041	17.196
19.315	19.398	19.398	19.398	19.398	19.398	19.398	19.398	20.252	20.252	20.252	20.252	20.252	20.47	20.73	20.73	20.686	20.47	20.47	20.47	19.524	19.398	19.315	19.315	19.315	19.315	19.315	18.927	18.847	18.847	18.847	18.847	18.847	18.927	18.927	18.117	17.978	17.894	17.865	17.894	17.894	17.894	17.865	17.894	17.894	17.894	17.978	17.978	17.196	17.196
19.315	19.398	19.398	19.398	19.398	20.252	20.252	20.252	20.252	20.252	20.252	20.252	20.47	20.73	20.73	20.252	20.115	20.47	20.47	20.47	20.252	19.398	19.315	19.315	19.315	19.315	19.315	19.315	18.927	18.847	18.847	18.847	18.847	18.847	18.847	18.847	17.894	17.865	17.865	17.894	17.894	17.865	17.865	17.894	17.894	17.894	17.978	17.978	18.117	17.196
19.315	19.398	20.252	20.252	20.252	20.252	20.252	20.252	20.252	20.252	20.252	20.252	20.47	20.73	20.73	20.807	20.252	20.47	20.47	20.252	20.252	20.115	19.315	19.315	19.315	19.315	19.315	19.315	19.315	18.847	18.847	18.847	18.847	18.847	18.847	18.847	18.798	18.774	18.774	17.894	17.865	17.865	17.894	17.894	17.894	17.978	17.978	17.978	17.978	18.117
20.952	20.252	20.252	20.252	20.252	20.252	20.252	20.252	20.252	20.252	20.252	20.47	20.73	20.73	20.47	20.716	20.252	20.252	20.252	20.252	20.115	20.115	20.115	19.315	19.315	19.315	19.315	19.315	19.261	19.261	19.234	18.847	18.847	18.847	18.847	18.798	18.798	18.774	18.774	18.774	18.774	18.774	17.894	17.894	17.978	17.978	17.978	17.978	17.978	18.117
21.541	20.252	20.252	20.252	20.252	20.252	20.252	20.252	20.252	20.252	20.47	20.47	20.73	21.031	20.47	19.951	20.115	20.252	20.115	20.115	20.115	20.115	20.115	19.315	19.315	19.315	19.261	19.261	19.261	19.234	19.234	19.261	18.847	18.847	18.798	18.798	18.798	18.774	18.774	18.774	18.774	18.798	18.798	18.847	17.978	17.978	17.978	17.978	17.978	18.117
21.541	20.115	20.115	20.252	20.252	20.252	20.252	20.252	20.252	20.252	20.47	20.47	20.73	21.031	21.866	21.31	20.115	20.252	20.115	20.115	20.115	20.115	20.115	20.115	19.315	19.261	19.261	19.261	19.261	19.234	19.234	19.261	19.261	18.847	18.798	18.798	18.798	18.798	18.774	18.774	18.774	18.798	18.798	18.847	18.847	17.978	17.978	17.978	17.978	18.117
21.541	20.115	20.115	20.115	20.252	20.252	20.252	20.252	20.47	20.47	20.47	20.47	20.73	22.42	21.866	21.31	20.115	20.252	20.115	20.115	20.115	20.115	20.115	20.115	20.003	19.261	19.261	19.261	19.234	19.234	19.234	19.261	19.261	19.261	19.234	18.798	18.798	18.798	18.774	18.774	18.798	18.798	18.847	18.847	18.847	18.847	17.978	17.978	17.978	18.117
21.541	20.115	20.115	20.115	20.252	20.252	20.252	20.252	20.47	20.47	20.47	20.47	22.129	22.129	21.636	21.31	21.636	20.252	20.115	20.115	20.003	20.115	20.115	20.115	20.003	20.003	19.261	19.234	19.234	19.234	19.234	19.261	19.261	19.261	19.261	19.261	18.798	18.798	18.774	18.798	18.798	18.798	18.847	18.847	18.847	18.847	18.847	17.978	17.978	18.117
22.173	20.115	20.115	20.115	20.115	20.252	20.252	20.252	20.47	20.47	20.47	21.866	22.129	22.129	21.636	21.446	21.636	21.446	20.115	20.115	20.003	20.115	20.115	20.115	20.003	20.003	20.003	19.951	19.234	19.234	19.234	19.261	19.261	19.261	19.261	19.261	19.234	19.234	18.798	18.798	18.798	18.798	18.847	18.847	18.847	18.847	18.847	18.847	17.978	18.117
22.173	20.115	20.115	20.115	20.115	20.115	20.115	20.252	20.47	21.866	21.866	21.866	22.129	22.129	22.379	21.446	21.636	21.446	21.446	20.115	20.115	20.115	20.115	20.115	20.003	20.003	19.951	19.951	19.951	19.234	19.234	19.261	19.261	19.261	19.261	19.261	19.234	19.234	19.234	19.234	18.798	18.798	18.847	18.847	18.847	18.847	18.847	18.847	18.927	18.117
22.173	20.115	20.115	20.115	20.115	20.115	21.446	21.636	21.636	21.866	22.129	22.129	22.129	22.129	NA	21.446	21.446	21.446	21.446	21.446	20.115	20.115	20.115	20.003	20.003	20.003	20.003	19.951	20.003	20.003	20.003	19.261	19.261	19.261	19.261	19.261	19.234	19.234	19.234	19.234	19.234	19.261	18.847	18.847	18.847	18.847	18.847	18.847	18.847	18.927
22.173	20.115	21.446	21.446	21.446	21.446	21.446	21.636	21.636	21.866	22.129	22.129	22.129	NA	NA	NA	21.446	21.446	21.31	21.446	21.446	20.115	20.115	20.003	20.003	20.003	20.003	20.003	20.003	20.003	20.003	20.003	19.261	19.261	19.261	19.261	19.234	19.234	19.234	19.234	19.234	19.261	19.261	18.847	18.847	18.847	18.847	18.847	18.847	18.847
23.71	21.446	21.446	21.446	21.446	21.446	21.446	21.636	21.636	21.866	22.129	22.42	NA	NA	NA	NA	21.446	21.31	21.31	21.446	21.446	20.115	20.115	20.003	20.003	20.003	20.003	20.003	20.003	20.003	20.003	20.003	20.115	19.315	19.261	19.261	19.234	19.234	19.234	19.234	19.234	19.261	19.261	19.261	18.847	18.847	18.847	18.847	18.847	18.847
24.105	21.446	21.446	21.446	21.446	21.446	21.446	21.446	21.636	21.866	22.129	NA	NA	NA	NA	NA	NA	21.31	21.446	21.446	21.636	21.446	20.115	20.003	20.003	20.003	20.003	20.003	20.003	20.003	20.003	20.115	20.115	20.115	19.261	19.261	19.234	19.234	19.234	19.234	19.261	19.261	19.261	19.261	19.261	18.847	18.847	18.847	18.847	18.847
24.062	21.446	21.446	21.446	21.446	21.446	21.446	21.446	22.423	22.622	NA	NA	NA	NA	NA	NA	NA	NA	21.636	21.636	21.636	21.446	21.446	20.003	20.003	20.003	20.003	20.003	20.003	20.003	20.003	20.115	20.115	20.003	20.003	19.261	19.234	19.234	19.234	19.234	19.261	19.261	19.261	19.261	19.261	19.261	18.847	18.847	18.847	18.847
24.062	21.446	21.446	21.446	21.446	21.446	21.446	NA	NA	NA	NA	NA	NA	NA	NA	NA	NA	NA	NA	21.636	21.636	21.446	21.31	21.31	20.003	20.003	20.003	20.003	20.115	20.115	20.115	20.115	20.115	20.003	20.003	19.951	19.951	19.234	19.234	19.261	19.261	19.261	19.261	19.261	19.261	19.261	19.261	19.261	18.847	18.847
NA	NA	NA	NA	NA	NA	NA	NA	NA	NA	NA	NA	NA	NA	NA	NA	NA	NA	NA	21.636	21.446	21.446	21.31	21.31	21.31	21.31	20.003	20.115	20.115	20.115	20.115	20.115	20.003	20.003	20.003	19.951	19.951	19.951	19.234	19.261	19.261	19.261	19.261	19.261	19.261	19.261	19.261	19.261	19.261	18.847
NA	NA	NA	NA	NA	NA	NA	NA	NA	NA	NA	NA	NA	NA	NA	NA	NA	NA	NA	NA	21.446	21.31	21.31	21.31	21.31	21.31	21.31	20.115	20.115	20.115	20.115	20.003	20.003	20.003	19.951	19.951	19.951	19.951	20.003	20.003	19.261	19.261	19.261	19.261	19.261	19.261	19.234	19.234	19.261	19.261
NA	NA	NA	NA	NA	NA	NA	NA	NA	NA	NA	NA	NA	NA	NA	NA	NA	NA	NA	NA	NA	21.31	21.31	21.31	21.31	21.31	21.446	21.446	20.115	20.115	20.003	20.003	20.003	19.951	19.951	19.951	19.951	19.951	20.003	20.003	20.003	19.261	19.261	19.261	19.261	19.261	19.261	19.261	19.261	19.315
NA	NA	NA	NA	NA	NA	NA	NA	NA	NA	NA	NA	NA	NA	NA	NA	NA	NA	NA	NA	NA	NA	21.31	21.31	21.31	21.31	21.446	21.446	20.003	20.003	20.003	20.003	19.951	19.951	19.951	19.951	19.951	19.951	19.951	19.951	19.951	20.003	19.261	19.261	19.261	19.261	19.261	19.261	19.261	19.315
NA	NA	NA	NA	NA	NA	NA	NA	NA	NA	NA	NA	NA	NA	NA	NA	NA	NA	NA	NA	NA	NA	NA	21.31	21.31	21.31	21.446	21.446	21.31	21.31	20.003	19.951	19.951	19.951	19.951	19.951	19.951	19.951	19.951	19.951	19.951	20.003	20.003	20.003	19.261	19.261	19.261	19.261	19.261	19.315
NA	NA	NA	NA	NA	NA	NA	NA	NA	NA	NA	NA	NA	NA	NA	NA	NA	NA	NA	NA	NA	NA	NA	NA	21.31	21.31	21.31	21.31	21.31	21.31	21.31	19.951	19.951	19.951	19.951	19.951	19.951	19.951	19.951	19.951	20.003	20.003	20.003	20.003	20.003	19.261	19.261	19.261	19.261	19.261
NA	NA	NA	NA	NA	NA	NA	NA	NA	NA	NA	NA	NA	NA	NA	NA	NA	NA	NA	NA	NA	NA	NA	NA	NA	21.31	21.31	21.31	21.31	21.31	21.31	21.224	19.951	19.951	19.951	19.951	19.951	19.951	19.951	20.003	20.003	20.003	20.003	20.003	20.003	20.003	19.261	19.261	19.261	19.261
NA	NA	NA	NA	NA	NA	NA	NA	NA	NA	NA	NA	NA	NA	NA	NA	NA	NA	NA	NA	NA	NA	NA	NA	NA	NA	21.31	21.31	21.31	21.31	21.31	21.31	21.224	21.224	19.951	19.951	19.951	19.951	19.951	20.003	20.003	20.003	20.003	20.003	20.003	20.003	20.003	19.261	19.261	19.315
NA	NA	NA	NA	NA	NA	NA	NA	NA	NA	NA	NA	NA	NA	NA	NA	NA	NA	NA	NA	NA	NA	NA	NA	NA	NA	NA	21.31	21.31	21.31	21.31	21.31	21.224	21.224	21.224	21.224	19.951	19.951	20.003	20.003	20.003	20.003	20.003	20.003	20.003	20.003	20.003	20.003	20.003	19.315
NA	NA	NA	NA	NA	NA	NA	NA	NA	NA	NA	NA	NA	NA	NA	NA	NA	NA	NA	NA	NA	NA	NA	NA	NA	NA	NA	NA	21.31	21.31	21.31	21.31	21.224	21.224	21.224	21.224	21.224	19.951	20.003	20.003	20.003	20.003	20.003	20.003	20.003	20.003	20.003	20.003	20.003	20.115
NA	NA	NA	NA	NA	NA	NA	NA	NA	NA	NA	NA	NA	NA	NA	NA	NA	NA	NA	NA	NA	NA	NA	NA	NA	NA	NA	NA	NA	NA	21.31	21.224	21.224	21.194	21.224	21.224	21.224	21.31	21.31	20.003	20.003	20.003	20.003	20.003	20.003	20.003	20.003	20.003	20.003	20.115
NA	NA	NA	NA	NA	NA	NA	NA	NA	NA	NA	NA	NA	NA	NA	NA	NA	NA	NA	NA	NA	NA	NA	NA	NA	NA	NA	NA	NA	NA	NA	21.224	21.224	21.194	21.224	21.224	21.31	21.31	21.31	21.31	20.003	20.003	20.003	19.951	19.951	20.003	19.951	19.951	20.003	20.115
NA	NA	NA	NA	NA	NA	NA	NA	NA	NA	NA	NA	NA	NA	NA	NA	NA	NA	NA	NA	NA	NA	NA	NA	NA	NA	NA	NA	NA	NA	NA	NA	NA	22.318	22.318	21.224	21.31	21.31	21.31	21.31	21.31	20.003	19.951	19.951	19.951	19.951	19.951	19.951	20.003	20.003
NA	NA	NA	NA	NA	NA	NA	NA	NA	NA	NA	NA	NA	NA	NA	NA	NA	NA	NA	NA	NA	NA	NA	NA	NA	NA	NA	NA	NA	NA	NA	NA	NA	NA	NA	22.345	21.31	21.31	21.31	21.31	21.31	21.224	21.224	19.951	20.003	19.951	19.951	19.951	20.003	20.003
NA	NA	NA	NA	NA	NA	NA	NA	NA	NA	NA	NA	NA	NA	NA	NA	NA	NA	NA	NA	NA	NA	NA	NA	NA	NA	NA	NA	NA	NA	NA	NA	NA	NA	NA	NA	21.31	21.31	21.31	21.224	21.224	21.224	21.224	21.224	19.951	19.951	19.951	19.951	20.003	20.003
NA	NA	NA	NA	NA	NA	NA	NA	NA	NA	NA	NA	NA	NA	NA	NA	NA	NA	NA	NA	NA	NA	NA	NA	NA	NA	NA	NA	NA	NA	NA	NA	NA	NA	NA	NA	NA	NA	21.224	21.224	21.224	21.224	21.224	21.224	21.224	19.951	19.951	19.951	19.951	19.951
NA	NA	NA	NA	NA	NA	NA	NA	NA	NA	NA	NA	NA	NA	NA	NA	NA	NA	NA	NA	NA	NA	NA	NA	NA	NA	NA	NA	NA	NA	NA	NA	NA	NA	NA	NA	NA	NA	NA	21.224	21.224	21.224	21.224	21.224	21.224	21.224	21.224	19.951	19.951	19.951
NA	NA	NA	NA	NA	NA	NA	NA	NA	NA	NA	NA	NA	NA	NA	NA	NA	NA	NA	NA	NA	NA	NA	NA	NA	NA	NA	NA	NA	NA	NA	NA	NA	NA	NA	NA	NA	NA	NA	NA	NA	21.224	21.224	21.224	21.224	21.224	21.224	21.224	21.224	20.003
NA	NA	NA	NA	NA	NA	NA	NA	NA	NA	NA	NA	NA	NA	NA	NA	NA	NA	NA	NA	NA	NA	NA	NA	NA	NA	NA	NA	NA	NA	NA	NA	NA	NA	NA	NA	NA	NA	NA	NA	NA	NA	21.224	21.224	21.224	21.224	21.224	21.224	21.224	21.31
NA	NA	NA	NA	NA	NA	NA	NA	NA	NA	NA	NA	NA	NA	NA	NA	NA	NA	NA	NA	NA	NA	NA	NA	NA	NA	NA	NA	NA	NA	NA	NA	NA	NA	NA	NA	NA	NA	NA	NA	NA	NA	NA	NA	21.224	21.224	21.224	21.224	21.224	21.31
NA	NA	NA	NA	NA	NA	NA	NA	NA	NA	NA	NA	NA	NA	NA	NA	NA	NA	NA	NA	NA	NA	NA	NA	NA	NA	NA	NA	NA	NA	NA	NA	NA	NA	NA	NA	NA	NA	NA	NA	NA	NA	NA	NA	NA	NA	21.224	21.224	21.224	21.224
NA	NA	NA	NA	NA	NA	NA	NA	NA	NA	NA	NA	NA	NA	NA	NA	NA	NA	NA	NA	NA	NA	NA	NA	NA	NA	NA	NA	NA	NA	NA	NA	NA	NA	NA	NA	NA	NA	NA	NA	NA	NA	NA	NA	NA	NA	NA	NA	21.224	21.224
NA	NA	NA	NA	NA	NA	NA	NA	NA	NA	NA	NA	NA	NA	NA	NA	NA	NA	NA	NA	NA	NA	NA	NA	NA	NA	NA	NA	NA	NA	NA	NA	NA	NA	NA	NA	NA	NA	NA	NA	NA	NA	NA	NA	NA	NA	NA	NA	NA	NA
NA	NA	NA	NA	NA	NA	NA	NA	NA	NA	NA	NA	NA	NA	NA	NA	NA	NA	NA	NA	NA	NA	NA	NA	NA	NA	NA	NA	NA	NA	NA	NA	NA	NA	NA	NA	NA	NA	NA	NA	NA	NA	NA	NA	NA	NA	NA	NA	NA	NA
NA	NA	NA	NA	NA	NA	NA	NA	NA	NA	NA	NA	NA	NA	NA	NA	NA	NA	NA	NA	NA	NA	NA	NA	NA	NA	NA	NA	NA	NA	NA	NA	NA	NA	NA	NA	NA	NA	NA	NA	NA	NA	NA	NA	NA	NA	NA	NA	NA	NA
NA	NA	NA	NA	NA	NA	NA	NA	NA	NA	NA	NA	NA	NA	NA	NA	NA	NA	NA	NA	NA	NA	NA	NA	NA	NA	NA	NA	NA	NA	NA	NA	NA	NA	NA	NA	NA	NA	NA	NA	NA	NA	NA	NA	NA	NA	NA	NA	NA	NA
NA	NA	NA	NA	NA	NA	NA	NA	NA	NA	NA	NA	NA	NA	NA	NA	NA	NA	NA	NA	NA	NA	NA	NA	NA	NA	NA	NA	NA	NA	NA	NA	NA	NA	NA	NA	NA	NA	NA	NA	NA	NA	NA	NA	NA	NA	NA	NA	NA	NA
NA	NA	NA	NA	NA	NA	NA	NA	NA	NA	NA	NA	NA	NA	NA	NA	NA	NA	NA	NA	NA	NA	NA	NA	NA	NA	NA	NA	NA	NA	NA	NA	NA	NA	NA	NA	NA	NA	NA	NA	NA	NA	NA	NA	NA	NA	NA	NA	NA	NA
NA	NA	NA	NA	NA	NA	NA	NA	NA	NA	NA	NA	NA	NA	NA	NA	NA	NA	NA	NA	NA	NA	NA	NA	NA	NA	NA	NA	NA	NA	NA	NA	NA	NA	NA	NA	NA	NA	NA	NA	NA	NA	NA	NA	NA	NA	NA	NA	NA	NA
NA	NA	NA	NA	NA	NA	NA	NA	NA	NA	NA	NA	NA	NA	NA	NA	NA	NA	NA	NA	NA	NA	NA	NA	NA	NA	NA	NA	NA	NA	NA	NA	NA	NA	NA	NA	NA	NA	NA	NA	NA	NA	NA	NA	NA	NA	NA	NA	NA	NA
NA	NA	NA	NA	NA	NA	NA	NA	NA	NA	NA	NA	NA	NA	NA	NA	NA	NA	NA	NA	NA	NA	NA	NA	NA	NA	NA	NA	NA	NA	NA	NA	NA	NA	NA	NA	NA	NA	NA	NA	NA	NA	NA	NA	NA	NA	NA	NA	NA	NA
NA	NA	NA	NA	NA	NA	NA	NA	NA	NA	NA	NA	NA	NA	NA	NA	NA	NA	NA	NA	NA	NA	NA	NA	NA	NA	NA	NA	NA	NA	NA	NA	NA	NA	NA	NA	NA	NA	NA	NA	NA	NA	NA	NA	NA	NA	NA	NA	NA	NA
NA	NA	NA	NA	NA	NA	NA	NA	NA	NA	NA	NA	NA	NA	NA	NA	NA	NA	NA	NA	NA	NA	NA	NA	NA	NA	NA	NA	NA	NA	NA	NA	NA	NA	NA	NA	NA	NA	NA	NA	NA	NA	NA	NA	NA	NA	NA	NA	NA	NA
NA	NA	NA	NA	NA	NA	NA	NA	NA	NA	NA	NA	NA	NA	NA	NA	NA	NA	NA	NA	NA	NA	NA	NA	NA	NA	NA	NA	NA	NA	NA	NA	NA	NA	NA	NA	NA	NA	NA	NA	NA	NA	NA	NA	NA	NA	NA	NA	NA	NA
NA	NA	NA	NA	NA	NA	NA	NA	NA	NA	NA	NA	NA	NA	NA	NA	NA	NA	NA	NA	NA	NA	NA	NA	NA	NA	NA	NA	NA	NA	NA	NA	NA	NA	NA	NA	NA	NA	NA	NA	NA	NA	NA	NA	NA	NA	NA	NA	NA	NA
NA	NA	NA	NA	NA	NA	NA	NA	NA	NA	NA	NA	NA	NA	NA	NA	NA	NA	NA	NA	NA	NA	NA	NA	NA	NA	NA	NA	NA	NA	NA	NA	NA	NA	NA	NA	NA	NA	NA	NA	NA	NA	NA	NA	NA	NA	NA	NA	NA	NA
NA	NA	NA	NA	NA	NA	NA	NA	NA	NA	NA	NA	NA	NA	NA	NA	NA	NA	NA	NA	NA	NA	NA	NA	NA	NA	NA	NA	NA	NA	NA	NA	NA	NA	NA	NA	NA	NA	NA	NA	NA	NA	NA	NA	NA	NA	NA	NA	NA	NA
NA	NA	NA	NA	NA	NA	NA	NA	NA	NA	NA	NA	NA	NA	NA	NA	NA	NA	NA	NA	NA	NA	NA	NA	NA	NA	NA	NA	NA	NA	NA	NA	NA	NA	NA	NA	NA	NA	NA	NA	NA	NA	NA	NA	NA	NA	NA	NA	NA	NA
NA	NA	NA	NA	NA	NA	NA	NA	NA	NA	NA	NA	NA	NA	NA	NA	NA	NA	NA	NA	NA	NA	NA	NA	NA	NA	NA	NA	NA	NA	NA	NA	NA	NA	NA	NA	NA	NA	NA	NA	NA	NA	NA	NA	NA	NA	NA	NA	NA	NA
NA	NA	NA	NA	NA	NA	NA	NA	NA	NA	NA	NA	NA	NA	NA	NA	NA	NA	NA	NA	NA	NA	NA	NA	NA	NA	NA	NA	NA	NA	NA	NA	NA	NA	NA	NA	NA	NA	NA	NA	NA	NA	NA	NA	NA	NA	NA	NA	NA	NA
NA	NA	NA	NA	NA	NA	NA	NA	NA	NA	NA	NA	NA	NA	NA	NA	NA	NA	NA	NA	NA	NA	NA	NA	NA	NA	NA	NA	NA	NA	NA	NA	NA	NA	NA	NA	NA	NA	NA	NA	NA	NA	NA	NA	NA	NA	NA	NA	NA	NA
NA	NA	NA	NA	NA	NA	NA	NA	NA	NA	NA	NA	NA	NA	NA	NA	NA	NA	NA	NA	NA	NA	NA	NA	NA	NA	NA	NA	NA	NA	NA	NA	NA	NA	NA	NA	NA	NA	NA	NA	NA	NA	NA	NA	NA	NA	NA	NA	NA	NA
NA	NA	NA	NA	NA	NA	NA	NA	NA	NA	NA	NA	NA	NA	NA	NA	NA	NA	NA	NA	NA	NA	NA	NA	NA	NA	NA	NA	NA	NA	NA	NA	NA	NA	NA	NA	NA	NA	NA	NA	NA	NA	NA	NA	NA	NA	NA	NA	NA	NA
NA	NA	NA	NA	NA	NA	NA	NA	NA	NA	NA	NA	NA	NA	NA	NA	NA	NA	NA	NA	NA	NA	NA	NA	NA	NA	NA	NA	NA	NA	NA	NA	NA	NA	NA	NA	NA	NA	NA	NA	NA	NA	NA	NA	NA	NA	NA	NA	NA	NA
NA	NA	NA	NA	NA	NA	NA	NA	NA	NA	NA	NA	NA	NA	NA	NA	NA	NA	NA	NA	NA	NA	NA	NA	NA	NA	NA	NA	NA	NA	NA	NA	NA	NA	NA	NA	NA	NA	NA	NA	NA	NA	NA	NA	NA	NA	NA	NA	NA	NA
NA	NA	NA	NA	NA	NA	NA	NA	NA	NA	NA	NA	NA	NA	NA	NA	NA	NA	NA	NA	NA	NA	NA	NA	NA	NA	NA	NA	NA	NA	NA	NA	NA	NA	NA	NA	NA	NA	NA	NA	NA	NA	NA	NA	NA	NA	NA	NA	NA	NA
NA	NA	NA	NA	NA	NA	NA	NA	NA	NA	NA	NA	NA	NA	NA	NA	NA	NA	NA	NA	NA	NA	NA	NA	NA	NA	NA	NA	NA	NA	NA	NA	NA	NA	NA	NA	NA	NA	NA	NA	NA	NA	NA	NA	NA	NA	NA	NA	NA	NA
NA	NA	NA	NA	NA	NA	NA	NA	NA	NA	NA	NA	NA	NA	NA	NA	NA	NA	NA	NA	NA	NA	NA	NA	NA	NA	NA	NA	NA	NA	NA	NA	NA	NA	NA	NA	NA	NA	NA	NA	NA	NA	NA	NA	NA	NA	NA	NA	NA	NA
NA	NA	NA	NA	NA	NA	NA	NA	NA	NA	NA	NA	NA	NA	NA	NA	NA	NA	NA	NA	NA	NA	NA	NA	NA	NA	NA	NA	NA	NA	NA	NA	NA	NA	NA	NA	NA	NA	NA	NA	NA	NA	NA	NA	NA	NA	NA	NA	NA	NA
NA	NA	NA	NA	NA	NA	NA	NA	NA	NA	NA	NA	NA	NA	NA	NA	NA	NA	NA	NA	NA	NA	NA	NA	NA	NA	NA	NA	NA	NA	NA	NA	NA	NA	NA	NA	NA	NA	NA	NA	NA	NA	NA	NA	NA	NA	NA	NA	NA	NA
NA	NA	NA	NA	NA	NA	NA	NA	NA	NA	NA	NA	NA	NA	NA	NA	NA	NA	NA	NA	NA	NA	NA	NA	NA	NA	NA	NA	NA	NA	NA	NA	NA	NA	NA	NA	NA	NA	NA	NA	NA	NA	NA	NA	NA	NA	NA	NA	NA	NA
27.221	NA	NA	NA	NA	NA	NA	NA	NA	NA	NA	NA	NA	NA	NA	NA	NA	NA	NA	NA	NA	NA	NA	NA	NA	NA	NA	NA	NA	NA	NA	NA	NA	NA	NA	NA	NA	NA	NA	NA	NA	NA	NA	NA	NA	NA	NA	NA	NA	NA
27.221	NA	NA	NA	NA	NA	NA	NA	NA	NA	NA	NA	NA	NA	NA	NA	NA	NA	NA	NA	NA	NA	NA	NA	NA	NA	NA	NA	NA	NA	NA	NA	NA	NA	NA	NA	NA	NA	NA	NA	NA	NA	NA	NA	NA	NA	NA	NA	NA	NA
27.221	NA	NA	NA	NA	NA	NA	NA	NA	NA	NA	NA	NA	NA	NA	NA	NA	NA	NA	NA	NA	NA	NA	NA	NA	NA	NA	NA	NA	NA	NA	NA	NA	NA	NA	NA	NA	NA	NA	NA	NA	NA	NA	NA	NA	NA	NA	NA	NA	NA
28.99	NA	NA	NA	NA	NA	NA	NA	NA	NA	NA	NA	NA	NA	NA	NA	NA	NA	NA	NA	NA	NA	NA	NA	NA	NA	NA	NA	NA	NA	NA	NA	NA	NA	NA	NA	NA	NA	NA	NA	NA	NA	NA	NA	NA	NA	NA	NA	NA	NA
30.132	NA	NA	NA	NA	NA	NA	NA	NA	NA	NA	NA	NA	NA	NA	NA	NA	NA	NA	NA	NA	NA	NA	NA	NA	NA	NA	NA	NA	NA	NA	NA	NA	NA	NA	NA	NA	NA	NA	NA	NA	NA	NA	NA	NA	NA	NA	NA	NA	NA
29.931	23.278	NA	NA	NA	NA	NA	NA	NA	NA	NA	NA	NA	NA	NA	NA	NA	NA	NA	NA	NA	NA	NA	NA	NA	NA	NA	NA	NA	NA	NA	NA	NA	NA	NA	NA	NA	NA	NA	NA	NA	NA	NA	NA	NA	NA	NA	NA	NA	NA
26.551	23.18	NA	NA	NA	NA	NA	NA	NA	NA	NA	NA	NA	NA	NA	NA	NA	NA	NA	NA	NA	NA	NA	NA	NA	NA	NA	NA	NA	NA	NA	NA	NA	NA	NA	NA	NA	NA	NA	NA	NA	NA	NA	NA	NA	NA	NA	NA	NA	NA
26.127	23.278	NA	NA	NA	NA	NA	NA	NA	NA	NA	NA	NA	NA	NA	NA	NA	NA	NA	NA	NA	NA	NA	NA	NA	NA	NA	NA	NA	NA	NA	NA	NA	NA	NA	NA	NA	NA	NA	NA	NA	NA	NA	NA	NA	NA	NA	NA	NA	NA
26.127	23.278	NA	NA	NA	NA	NA	NA	NA	NA	NA	NA	NA	NA	NA	NA	NA	NA	NA	NA	NA	NA	NA	NA	NA	NA	NA	NA	NA	NA	NA	NA	NA	NA	NA	NA	NA	NA	NA	NA	NA	NA	NA	NA	NA	NA	NA	NA	NA	NA
26.333	23.278	NA	NA	NA	NA	NA	NA	NA	NA	NA	NA	NA	NA	NA	NA	NA	NA	NA	NA	NA	NA	NA	NA	NA	NA	NA	NA	NA	NA	NA	NA	NA	NA	NA	NA	NA	NA	NA	NA	NA	NA	NA	NA	NA	NA	NA	NA	NA	NA
26.333	23.278	NA	NA	NA	NA	NA	NA	NA	NA	NA	NA	NA	NA	NA	NA	NA	NA	NA	NA	NA	NA	NA	NA	NA	NA	NA	NA	NA	NA	NA	NA	NA	NA	NA	NA	NA	NA	NA	NA	NA	NA	NA	NA	NA	NA	NA	NA	NA	NA
26.127	23.278	NA	NA	NA	NA	NA	NA	NA	NA	NA	NA	NA	NA	NA	NA	NA	NA	NA	NA	NA	NA	NA	NA	NA	NA	NA	NA	NA	NA	NA	NA	NA	NA	NA	NA	NA	NA	NA	NA	NA	NA	NA	NA	NA	NA	NA	NA	NA	NA
26.551	23.278	23.278	NA	NA	NA	NA	NA	NA	NA	NA	NA	NA	NA	NA	NA	NA	NA	NA	NA	NA	NA	NA	NA	NA	NA	NA	NA	NA	NA	NA	NA	NA	NA	NA	NA	NA	NA	NA	NA	NA	NA	NA	NA	NA	NA	NA	NA	NA	NA
29.329	23.18	23.18	NA	NA	NA	NA	NA	NA	NA	NA	NA	NA	NA	NA	NA	NA	NA	NA	NA	NA	NA	NA	NA	NA	NA	NA	NA	NA	NA	NA	NA	NA	NA	NA	NA	NA	NA	NA	NA	NA	NA	NA	NA	NA	NA	NA	NA	NA	NA
29.329	23.18	23.18	NA	NA	NA	NA	NA	NA	NA	NA	NA	NA	NA	NA	NA	NA	NA	NA	NA	NA	NA	NA	NA	NA	NA	NA	NA	NA	NA	NA	NA	NA	NA	NA	NA	NA	NA	NA	NA	NA	NA	NA	NA	NA	NA	NA	NA	NA	NA
29.254	23.18	23.18	NA	NA	NA	NA	NA	NA	NA	NA	NA	NA	NA	NA	NA	NA	NA	NA	NA	NA	NA	NA	NA	NA	NA	NA	NA	NA	NA	NA	NA	NA	NA	NA	NA	NA	NA	NA	NA	NA	NA	NA	NA	NA	NA	NA	NA	NA	NA
29.254	23.18	23.18	NA	NA	NA	NA	NA	NA	NA	NA	NA	NA	NA	NA	NA	NA	NA	NA	NA	NA	NA	NA	NA	NA	NA	NA	NA	NA	NA	NA	NA	NA	NA	NA	NA	NA	NA	NA	NA	NA	NA	NA	NA	NA	NA	NA	NA	NA	NA
29.292	23.053	23.18	NA	NA	NA	NA	NA	NA	NA	NA	NA	NA	NA	NA	NA	NA	NA	NA	NA	NA	NA	NA	NA	NA	NA	NA	NA	NA	NA	NA	NA	NA	NA	NA	NA	NA	NA	NA	NA	NA	NA	NA	NA	NA	NA	NA	NA	NA	NA
NA	NA	NA	NA	NA	NA	NA	NA	NA	NA	NA	NA	NA	NA	NA	NA	NA	NA	NA	NA	NA	NA	NA	NA	NA	NA	NA	NA	NA	NA	NA	NA	NA	NA	NA	NA	NA	NA	NA	NA	NA	NA	NA	NA	NA	NA	NA	NA	NA	NA
NA	NA	NA	NA	NA	NA	NA	NA	NA	NA	NA	NA	NA	NA	NA	NA	NA	NA	NA	NA	NA	NA	NA	NA	NA	NA	NA	NA	NA	NA	NA	NA	NA	NA	NA	NA	NA	NA	NA	NA	NA	NA	NA	NA	NA	NA	NA	NA	NA	NA
NA	NA	NA	NA	NA	NA	NA	NA	NA	NA	NA	NA	NA	NA	NA	NA	NA	NA	NA	NA	NA	NA	NA	NA	NA	NA	NA	NA	NA	NA	NA	NA	NA	NA	NA	NA	NA	NA	NA	NA	NA	NA	NA	NA	NA	NA	NA	NA	NA	NA
NA	NA	NA	NA	NA	NA	NA	NA	NA	NA	NA	NA	NA	NA	NA	NA	NA	NA	NA	NA	NA	NA	NA	NA	NA	NA	NA	NA	NA	NA	NA	NA	NA	NA	NA	NA	NA	NA	NA	NA	NA	NA	NA	NA	NA	NA	NA	NA	NA	NA
NA	NA	NA	NA	NA	NA	NA	NA	NA	NA	NA	NA	NA	NA	NA	NA	NA	NA	NA	NA	NA	NA	NA	NA	NA	NA	NA	NA	NA	NA	NA	NA	NA	NA	NA	NA	NA	NA	NA	NA	NA	NA	NA	NA	NA	NA	NA	NA	NA	NA
NA	NA	NA	NA	NA	NA	NA	NA	NA	NA	NA	NA	NA	NA	NA	NA	NA	NA	NA	NA	NA	NA	NA	NA	NA	NA	NA	NA	NA	NA	NA	NA	NA	NA	NA	NA	NA	NA	NA	NA	NA	NA	NA	NA	NA	NA	NA	NA	NA	NA
NA	NA	NA	NA	NA	NA	NA	NA	NA	NA	NA	NA	NA	NA	NA	NA	NA	NA	NA	NA	NA	NA	NA	NA	NA	NA	NA	NA	NA	NA	NA	NA	NA	NA	NA	NA	NA	NA	NA	NA	NA	NA	NA	NA	NA	NA	NA	NA	NA	NA
NA	NA	NA	NA	NA	NA	NA	NA	NA	NA	NA	NA	NA	NA	NA	NA	NA	NA	NA	NA	NA	NA	NA	NA	NA	NA	NA	NA	NA	NA	NA	NA	NA	NA	NA	NA	NA	NA	NA	NA	NA	NA	NA	NA	NA	NA	NA	NA	NA	NA
NA	NA	NA	NA	NA	NA	NA	NA	NA	NA	NA	NA	NA	NA	NA	NA	NA	NA	NA	NA	NA	NA	NA	NA	NA	NA	NA	NA	NA	NA	NA	NA	NA	NA	NA	NA	NA	NA	NA	NA	NA	NA	NA	NA	NA	NA	NA	NA	NA	NA
NA	NA	NA	NA	NA	NA	NA	NA	NA	NA	NA	NA	NA	NA	NA	NA	NA	NA	NA	NA	NA	NA	NA	NA	NA	NA	NA	NA	NA	NA	NA	NA	NA	NA	NA	NA	NA	NA	NA	NA	NA	NA	NA	NA	NA	NA	NA	NA	NA	NA
NA	NA	NA	NA	NA	NA	NA	NA	NA	NA	NA	NA	NA	NA	NA	NA	NA	NA	NA	NA	NA	NA	NA	NA	NA	NA	NA	NA	NA	NA	NA	NA	NA	NA	NA	NA	NA	NA	NA	NA	NA	NA	NA	NA	NA	NA	NA	NA	NA	NA
NA	NA	NA	NA	NA	NA	NA	NA	NA	NA	NA	NA	NA	NA	NA	NA	NA	NA	NA	NA	NA	NA	NA	NA	NA	NA	NA	NA	NA	NA	NA	NA	NA	NA	NA	NA	NA	NA	NA	NA	NA	NA	NA	NA	NA	NA	NA	NA	NA	NA
NA	NA	NA	NA	NA	NA	NA	NA	NA	NA	NA	NA	NA	NA	NA	NA	NA	NA	NA	NA	NA	NA	NA	NA	NA	NA	NA	NA	NA	NA	NA	NA	NA	NA	NA	NA	NA	NA	NA	NA	NA	NA	NA	NA	NA	NA	NA	NA	NA	NA
NA	NA	NA	NA	NA	NA	NA	NA	NA	NA	NA	NA	NA	NA	NA	NA	NA	NA	NA	NA	NA	NA	NA	NA	NA	NA	NA	NA	NA	NA	NA	NA	NA	NA	NA	NA	NA	NA	NA	NA	NA	NA	NA	NA	NA	NA	NA	NA	NA	NA
NA	NA	NA	NA	NA	NA	NA	NA	NA	NA	NA	NA	NA	NA	NA	NA	NA	NA	NA	NA	NA	NA	NA	NA	NA	NA	NA	NA	NA	NA	NA	NA	NA	NA	NA	NA	NA	NA	NA	NA	NA	NA	NA	NA	NA	NA	NA	NA	NA	NA
NA	NA	NA	NA	NA	NA	NA	NA	NA	NA	NA	NA	NA	NA	NA	NA	NA	NA	NA	NA	NA	NA	NA	NA	NA	NA	NA	NA	NA	NA	NA	NA	NA	NA	NA	NA	NA	NA	NA	NA	NA	NA	NA	NA	NA	NA	NA	NA	NA	NA
NA	NA	NA	NA	NA	NA	NA	NA	NA	NA	NA	NA	NA	NA	NA	NA	NA	NA	NA	NA	NA	NA	NA	NA	NA	NA	NA	NA	NA	NA	NA	NA	NA	NA	NA	NA	NA	NA	NA	NA	NA	NA	NA	NA	NA	NA	NA	NA	NA	NA
NA	NA	NA	NA	NA	NA	NA	NA	NA	NA	NA	NA	NA	NA	NA	NA	NA	NA	NA	NA	NA	NA	NA	NA	NA	NA	NA	NA	NA	NA	NA	NA	NA	NA	NA	NA	NA	NA	NA	NA	NA	NA	NA	NA	NA	NA	NA	NA	NA	NA
NA	NA	NA	NA	NA	NA	NA	NA	NA	NA	NA	NA	NA	NA	NA	NA	NA	NA	NA	NA	NA	NA	NA	NA	NA	NA	NA	NA	NA	NA	NA	NA	NA	NA	NA	NA	NA	NA	NA	NA	NA	NA	NA	NA	NA	NA	NA	NA	NA	NA
NA	NA	NA	NA	NA	NA	NA	NA	NA	NA	NA	NA	NA	NA	NA	NA	NA	NA	NA	NA	NA	NA	NA	NA	NA	NA	NA	NA	NA	NA	NA	NA	NA	NA	NA	NA	NA	NA	NA	NA	NA	NA	NA	NA	NA	NA	NA	NA	NA	NA
NA	NA	NA	NA	NA	NA	NA	NA	NA	NA	NA	NA	NA	NA	NA	NA	NA	NA	NA	NA	NA	NA	NA	NA	NA	NA	NA	NA	NA	NA	NA	NA	NA	NA	NA	NA	NA	NA	NA	NA	NA	NA	NA	NA	NA	NA	NA	NA	NA	NA
NA	NA	NA	NA	NA	NA	NA	NA	NA	NA	NA	NA	NA	NA	NA	NA	NA	NA	NA	NA	NA	NA	NA	NA	NA	NA	NA	NA	NA	NA	NA	NA	NA	NA	NA	NA	NA	NA	NA	NA	NA	NA	NA	NA	NA	NA	NA	NA	NA	NA
NA	NA	NA	NA	NA	NA	NA	NA	NA	NA	NA	NA	NA	NA	NA	NA	NA	NA	NA	NA	NA	NA	NA	NA	NA	NA	NA	NA	NA	NA	NA	NA	NA	NA	NA	NA	NA	NA	NA	NA	NA	NA	NA	NA	NA	NA	NA	NA	NA	NA
NA	NA	NA	NA	NA	NA	NA	NA	NA	NA	NA	NA	NA	NA	NA	NA	NA	NA	NA	NA	NA	NA	NA	NA	NA	NA	NA	NA	NA	NA	NA	NA	NA	NA	NA	NA	NA	NA	NA	NA	NA	NA	NA	NA	NA	NA	NA	NA	NA	NA
NA	NA	NA	NA	NA	NA	NA	NA	NA	NA	NA	NA	NA	NA	NA	NA	NA	NA	NA	NA	NA	NA	NA	NA	NA	NA	NA	NA	NA	NA	NA	NA	NA	NA	NA	NA	NA	NA	NA	NA	NA	NA	NA	NA	NA	NA	NA	NA	NA	NA
NA	NA	NA	NA	NA	NA	NA	NA	NA	NA	NA	NA	NA	NA	NA	NA	NA	NA	NA	NA	NA	NA	NA	NA	NA	NA	NA	NA	NA	NA	NA	NA	NA	NA	NA	NA	NA	NA	NA	NA	NA	NA	NA	NA	NA	NA	NA	NA	NA	NA
NA	NA	NA	NA	NA	NA	NA	NA	NA	NA	NA	NA	NA	NA	NA	NA	NA	NA	NA	NA	NA	NA	NA	NA	NA	NA	NA	NA	NA	NA	NA	NA	NA	NA	NA	NA	NA	NA	NA	NA	NA	NA	NA	NA	NA	NA	NA	NA	NA	NA
NA	NA	NA	NA	NA	NA	NA	NA	NA	NA	NA	NA	NA	NA	NA	NA	NA	NA	NA	NA	NA	NA	NA	NA	NA	NA	NA	NA	NA	NA	NA	NA	NA	NA	NA	NA	NA	NA	NA	NA	NA	NA	NA	NA	NA	NA	NA	NA	NA	NA
NA	NA	NA	NA	NA	NA	NA	NA	NA	NA	NA	NA	NA	NA	NA	NA	NA	NA	NA	NA	NA	NA	NA	NA	NA	NA	NA	NA	NA	NA	NA	NA	NA	NA	NA	NA	NA	NA	NA	NA	NA	NA	NA	NA	NA	NA	NA	NA	NA	NA
NA	NA	NA	NA	NA	NA	NA	NA	NA	NA	NA	NA	NA	NA	NA	NA	NA	NA	NA	NA	NA	NA	NA	NA	NA	NA	NA	NA	NA	NA	NA	NA	NA	NA	NA	NA	NA	NA	NA	NA	NA	NA	NA	NA	NA	NA	NA	NA	NA	NA
NA	NA	NA	NA	NA	NA	NA	NA	NA	NA	NA	NA	NA	NA	NA	NA	NA	NA	NA	NA	NA	NA	NA	NA	NA	NA	NA	NA	NA	NA	NA	NA	NA	NA	NA	NA	NA	NA	NA	NA	NA	NA	NA	NA	NA	NA	NA	NA	NA	NA
NA	NA	NA	NA	NA	NA	NA	NA	NA	NA	NA	NA	NA	NA	NA	NA	NA	NA	NA	NA	NA	NA	NA	NA	NA	NA	NA	NA	NA	NA	NA	NA	NA	NA	NA	NA	NA	NA	NA	NA	NA	NA	NA	NA	NA	NA	NA	NA	NA	NA
NA	NA	NA	NA	NA	NA	NA	NA	NA	NA	NA	NA	NA	NA	NA	NA	NA	NA	NA	NA	NA	NA	NA	NA	NA	NA	NA	NA	NA	NA	NA	NA	NA	NA	NA	NA	NA	NA	NA	NA	NA	NA	NA	NA	NA	NA	NA	NA	NA	NA
NA	NA	NA	NA	NA	NA	NA	NA	NA	NA	NA	NA	NA	NA	NA	NA	NA	NA	NA	NA	NA	NA	NA	NA	NA	NA	NA	NA	NA	NA	NA	NA	NA	NA	NA	NA	NA	NA	NA	NA	NA	NA	NA	NA	NA	NA	NA	NA	NA	NA
NA	NA	NA	NA	NA	NA	NA	NA	NA	NA	NA	NA	NA	NA	NA	NA	NA	NA	NA	NA	NA	NA	NA	NA	NA	NA	NA	NA	NA	NA	NA	NA	NA	NA	NA	NA	NA	NA	NA	NA	NA	NA	NA	NA	NA	NA	NA	NA	NA	NA
NA	NA	NA	NA	NA	NA	NA	NA	NA	NA	NA	NA	NA	NA	NA	NA	NA	NA	NA	NA	NA	NA	NA	NA	NA	NA	NA	NA	NA	NA	NA	NA	NA	NA	NA	NA	NA	NA	NA	NA	NA	NA	NA	NA	NA	NA	NA	NA	NA	NA
NA	NA	NA	NA	NA	NA	NA	NA	NA	NA	NA	NA	NA	NA	NA	NA	NA	NA	NA	NA	NA	NA	NA	NA	NA	NA	NA	NA	NA	NA	NA	NA	NA	NA	NA	NA	NA	NA	NA	NA	NA	NA	NA	NA	NA	NA	NA	NA	NA	NA
NA	NA	NA	NA	NA	NA	NA	NA	NA	NA	NA	NA	NA	NA	NA	NA	NA	NA	NA	NA	NA	NA	NA	NA	NA	NA	NA	NA	NA	NA	NA	NA	NA	NA	NA	NA	NA	NA	NA	NA	NA	NA	NA	NA	NA	NA	NA	NA	NA	NA
NA	NA	NA	NA	NA	NA	NA	NA	NA	NA	NA	NA	NA	NA	NA	NA	NA	NA	NA	NA	NA	NA	NA	NA	NA	NA	NA	NA	NA	NA	NA	NA	NA	NA	NA	NA	NA	NA	NA	NA	NA	NA	NA	NA	NA	NA	NA	NA	NA	NA
27.221	NA	NA	NA	NA	NA	NA	NA	NA	NA	NA	NA	NA	NA	NA	NA	NA	NA	NA	NA	NA	NA	NA	NA	NA	NA	NA	NA	NA	NA	NA	NA	NA	NA	NA	NA	NA	NA	NA	NA	NA	NA	NA	NA	NA	NA	NA	NA	NA	NA
27.468	NA	NA	NA	NA	NA	NA	NA	NA	NA	NA	NA	NA	NA	NA	NA	NA	NA	NA	NA	NA	NA	NA	NA	NA	NA	NA	NA	NA	NA	NA	NA	NA	NA	NA	NA	NA	NA	NA	NA	NA	NA	NA	NA	NA	NA	NA	NA	NA	NA
28.99	NA	NA	NA	NA	NA	NA	NA	NA	NA	NA	NA	NA	NA	NA	NA	NA	NA	NA	NA	NA	NA	NA	NA	NA	NA	NA	NA	NA	NA	NA	NA	NA	NA	NA	NA	NA	NA	NA	NA	NA	NA	NA	NA	NA	NA	NA	NA	NA	NA
28.99	NA	NA	NA	NA	NA	NA	NA	NA	NA	NA	NA	NA	NA	NA	NA	NA	NA	NA	NA	NA	NA	NA	NA	NA	NA	NA	NA	NA	NA	NA	NA	NA	NA	NA	NA	NA	NA	NA	NA	NA	NA	NA	NA	NA	NA	NA	NA	NA	NA
30.132	NA	NA	NA	NA	NA	NA	NA	NA	NA	NA	NA	NA	NA	NA	NA	NA	NA	NA	NA	NA	NA	NA	NA	NA	NA	NA	NA	NA	NA	NA	NA	NA	NA	NA	NA	NA	NA	NA	NA	NA	NA	NA	NA	NA	NA	NA	NA	NA	NA
26.747	23.371	NA	NA	NA	NA	NA	NA	NA	NA	NA	NA	NA	NA	NA	NA	NA	NA	NA	NA	NA	NA	NA	NA	NA	NA	NA	NA	NA	NA	NA	NA	NA	NA	NA	NA	NA	NA	NA	NA	NA	NA	NA	NA	NA	NA	NA	NA	NA	NA
26.747	23.278	NA	NA	NA	NA	NA	NA	NA	NA	NA	NA	NA	NA	NA	NA	NA	NA	NA	NA	NA	NA	NA	NA	NA	NA	NA	NA	NA	NA	NA	NA	NA	NA	NA	NA	NA	NA	NA	NA	NA	NA	NA	NA	NA	NA	NA	NA	NA	NA
26.747	23.278	NA	NA	NA	NA	NA	NA	NA	NA	NA	NA	NA	NA	NA	NA	NA	NA	NA	NA	NA	NA	NA	NA	NA	NA	NA	NA	NA	NA	NA	NA	NA	NA	NA	NA	NA	NA	NA	NA	NA	NA	NA	NA	NA	NA	NA	NA	NA	NA
26.333	23.278	NA	NA	NA	NA	NA	NA	NA	NA	NA	NA	NA	NA	NA	NA	NA	NA	NA	NA	NA	NA	NA	NA	NA	NA	NA	NA	NA	NA	NA	NA	NA	NA	NA	NA	NA	NA	NA	NA	NA	NA	NA	NA	NA	NA	NA	NA	NA	NA
25.662	23.278	23.278	NA	NA	NA	NA	NA	NA	NA	NA	NA	NA	NA	NA	NA	NA	NA	NA	NA	NA	NA	NA	NA	NA	NA	NA	NA	NA	NA	NA	NA	NA	NA	NA	NA	NA	NA	NA	NA	NA	NA	NA	NA	NA	NA	NA	NA	NA	NA
24.915	23.278	23.278	NA	NA	NA	NA	NA	NA	NA	NA	NA	NA	NA	NA	NA	NA	NA	NA	NA	NA	NA	NA	NA	NA	NA	NA	NA	NA	NA	NA	NA	NA	NA	NA	NA	NA	NA	NA	NA	NA	NA	NA	NA	NA	NA	NA	NA	NA	NA
24.915	23.278	23.371	NA	NA	NA	NA	NA	NA	NA	NA	NA	NA	NA	NA	NA	NA	NA	NA	NA	NA	NA	NA	NA	NA	NA	NA	NA	NA	NA	NA	NA	NA	NA	NA	NA	NA	NA	NA	NA	NA	NA	NA	NA	NA	NA	NA	NA	NA	NA
24.915	23.278	23.371	NA	NA	NA	NA	NA	NA	NA	NA	NA	NA	NA	NA	NA	NA	NA	NA	NA	NA	NA	NA	NA	NA	NA	NA	NA	NA	NA	NA	NA	NA	NA	NA	NA	NA	NA	NA	NA	NA	NA	NA	NA	NA	NA	NA	NA	NA	NA
24.986	23.278	23.371	23.371	NA	NA	NA	NA	NA	NA	NA	NA	NA	NA	NA	NA	NA	NA	NA	NA	NA	NA	NA	NA	NA	NA	NA	NA	NA	NA	NA	NA	NA	NA	NA	NA	NA	NA	NA	NA	NA	NA	NA	NA	NA	NA	NA	NA	NA	NA
24.986	23.371	23.371	23.278	NA	NA	NA	NA	NA	NA	NA	NA	NA	NA	NA	NA	NA	NA	NA	NA	NA	NA	NA	NA	NA	NA	NA	NA	NA	NA	NA	NA	NA	NA	NA	NA	NA	NA	NA	NA	NA	NA	NA	NA	NA	NA	NA	NA	NA	NA
25.662	23.278	23.278	23.278	NA	NA	NA	NA	NA	NA	NA	NA	NA	NA	NA	NA	NA	NA	NA	NA	NA	NA	NA	NA	NA	NA	NA	NA	NA	NA	NA	NA	NA	NA	NA	NA	NA	NA	NA	NA	NA	NA	NA	NA	NA	NA	NA	NA	NA	NA
26.333	23.278	23.371	23.371	23.371	NA	NA	NA	NA	NA	NA	NA	NA	NA	NA	NA	NA	NA	NA	NA	NA	NA	NA	NA	NA	NA	NA	NA	NA	NA	NA	NA	NA	NA	NA	NA	NA	NA	NA	NA	NA	NA	NA	NA	NA	NA	NA	NA	NA	NA
24.589	23.371	23.371	23.371	23.371	NA	NA	NA	NA	NA	NA	NA	NA	NA	NA	NA	NA	NA	NA	NA	NA	NA	NA	NA	NA	NA	NA	NA	NA	NA	NA	NA	NA	NA	NA	NA	NA	NA	NA	NA	NA	NA	NA	NA	NA	NA	NA	NA	NA	NA
25.576	23.371	23.371	23.371	23.371	NA	NA	NA	NA	NA	NA	NA	NA	NA	NA	NA	NA	NA	NA	NA	NA	NA	NA	NA	NA	NA	NA	NA	NA	NA	NA	NA	NA	NA	NA	NA	NA	NA	NA	NA	NA	NA	NA	NA	NA	NA	NA	NA	NA	NA
28.511	23.278	23.371	23.371	23.371	23.278	NA	NA	NA	NA	NA	NA	NA	NA	NA	NA	NA	NA	NA	NA	NA	NA	NA	NA	NA	NA	NA	NA	NA	NA	NA	NA	NA	NA	NA	NA	NA	NA	NA	NA	NA	NA	NA	NA	NA	NA	NA	NA	NA	NA
28.511	23.278	23.371	23.371	23.278	23.278	NA	NA	NA	NA	NA	NA	NA	NA	NA	NA	NA	NA	NA	NA	NA	NA	NA	NA	NA	NA	NA	NA	NA	NA	NA	NA	NA	NA	NA	NA	NA	NA	NA	NA	NA	NA	NA	NA	NA	NA	NA	NA	NA	NA
28.511	22.644	23.278	23.278	23.278	23.278	NA	NA	NA	NA	NA	NA	NA	NA	NA	NA	NA	NA	NA	NA	NA	NA	NA	NA	NA	NA	NA	NA	NA	NA	NA	NA	NA	NA	NA	NA	NA	NA	NA	NA	NA	NA	NA	NA	NA	NA	NA	NA	NA	NA
27.113	22.644	23.278	23.278	23.278	23.278	NA	NA	NA	NA	NA	NA	NA	NA	NA	NA	NA	NA	NA	NA	NA	NA	NA	NA	NA	NA	NA	NA	NA	NA	NA	NA	NA	NA	NA	NA	NA	NA	NA	NA	NA	NA	NA	NA	NA	NA	NA	NA	NA	NA
27.16	22.644	23.278	23.278	23.278	23.278	23.278	NA	NA	NA	NA	NA	NA	NA	NA	NA	NA	NA	NA	NA	NA	NA	NA	NA	NA	NA	NA	NA	NA	NA	NA	NA	NA	NA	NA	NA	NA	NA	NA	NA	NA	NA	NA	NA	NA	NA	NA	NA	NA	NA
25.438	22.644	23.278	23.278	23.278	23.278	23.278	NA	NA	NA	NA	NA	NA	NA	NA	NA	NA	NA	NA	NA	NA	NA	NA	NA	NA	NA	NA	NA	NA	NA	NA	NA	NA	NA	NA	NA	NA	NA	NA	NA	NA	NA	NA	NA	NA	NA	NA	NA	NA	NA
25.241	22.831	22.644	23.278	23.278	23.278	23.278	NA	NA	NA	NA	NA	NA	NA	NA	NA	NA	NA	NA	NA	NA	NA	NA	NA	NA	NA	NA	NA	NA	NA	NA	NA	NA	NA	NA	NA	NA	NA	NA	NA	NA	NA	NA	NA	NA	NA	NA	NA	NA	NA
27.086	22.831	22.644	23.278	23.278	23.278	23.278	NA	NA	NA	NA	NA	NA	NA	NA	NA	NA	NA	NA	NA	NA	NA	NA	NA	NA	NA	NA	NA	NA	NA	NA	NA	NA	NA	NA	NA	NA	NA	NA	NA	NA	NA	NA	NA	NA	NA	NA	NA	NA	NA
28.511	22.644	22.644	23.278	23.278	23.278	23.278	23.429	NA	NA	NA	NA	NA	NA	NA	NA	NA	NA	NA	NA	NA	NA	NA	NA	NA	NA	NA	NA	NA	NA	NA	NA	NA	NA	NA	NA	NA	NA	NA	NA	NA	NA	NA	NA	NA	NA	NA	NA	NA	NA
27.16	22.386	22.386	23.278	23.278	23.278	NA	23.429	NA	NA	NA	NA	NA	NA	NA	NA	NA	NA	NA	NA	NA	NA	NA	NA	NA	NA	NA	NA	NA	NA	NA	NA	NA	NA	NA	NA	NA	NA	NA	NA	NA	NA	NA	NA	NA	NA	NA	NA	NA	NA
27.317	22.386	22.386	23.18	23.278	23.278	NA	23.429	NA	NA	NA	NA	NA	NA	NA	NA	NA	NA	NA	NA	NA	NA	NA	NA	NA	NA	NA	NA	NA	NA	NA	NA	NA	NA	NA	NA	NA	NA	NA	NA	NA	NA	NA	NA	NA	NA	NA	NA	NA	NA
25.923	22.386	22.386	23.18	23.18	23.18	23.278	23.429	NA	NA	NA	NA	NA	NA	NA	NA	NA	NA	NA	NA	NA	NA	NA	NA	NA	NA	NA	NA	NA	NA	NA	NA	NA	NA	NA	NA	NA	NA	NA	NA	NA	NA	NA	NA	NA	NA	NA	NA	NA	NA
24.221	22.084	22.386	23.18	23.18	NA	23.18	23.343	NA	NA	NA	NA	NA	NA	NA	NA	NA	NA	NA	NA	NA	NA	NA	NA	NA	NA	NA	NA	NA	NA	NA	NA	NA	NA	NA	NA	NA	NA	NA	NA	NA	NA	NA	NA	NA	NA	NA	NA	NA	NA
26.165	22.084	22.084	23.053	23.053	NA	23.053	23.198	NA	NA	NA	NA	NA	NA	NA	NA	NA	NA	NA	NA	NA	NA	NA	NA	NA	NA	NA	NA	NA	NA	NA	NA	NA	NA	NA	NA	NA	NA	NA	NA	NA	NA	NA	NA	NA	NA	NA	NA	NA	NA
26.165	22.084	22.084	23.053	NA	23.053	22.908	22.908	NA	NA	NA	NA	NA	NA	NA	NA	NA	NA	NA	NA	NA	NA	NA	NA	NA	NA	NA	NA	NA	NA	NA	NA	NA	NA	NA	NA	NA	NA	NA	NA	NA	NA	NA	NA	NA	NA	NA	NA	NA	NA
24.445	22.084	22.084	23.053	NA	23.18	23.18	NA	NA	NA	NA	NA	NA	NA	NA	NA	NA	NA	NA	NA	NA	NA	NA	NA	NA	NA	NA	NA	NA	NA	NA	NA	NA	NA	NA	NA	NA	NA	NA	NA	NA	NA	NA	NA	NA	NA	NA	NA	NA	NA
24.445	22.084	23.053	NA	NA	NA	NA	23.278	NA	NA	NA	NA	NA	NA	NA	NA	NA	NA	NA	NA	NA	NA	NA	NA	NA	NA	NA	NA	NA	NA	NA	NA	NA	NA	NA	NA	NA	NA	NA	NA	NA	NA	NA	NA	NA	NA	NA	NA	NA	NA
24.445	22.084	NA	NA	NA	NA	NA	NA	NA	NA	NA	NA	NA	NA	NA	NA	NA	NA	NA	NA	NA	NA	NA	NA	NA	NA	NA	NA	NA	NA	NA	NA	NA	NA	NA	NA	NA	NA	NA	NA	NA	NA	NA	NA	NA	NA	NA	NA	NA	NA
21.384	23.009	NA	NA	NA	NA	NA	NA	NA	NA	NA	NA	NA	NA	NA	NA	NA	NA	NA	NA	NA	NA	NA	NA	NA	NA	NA	NA	NA	NA	NA	NA	NA	NA	NA	NA	NA	NA	NA	NA	NA	NA	NA	NA	NA	NA	NA	NA	NA	NA
21.032	NA	NA	NA	NA	NA	NA	NA	NA	NA	NA	NA	NA	NA	NA	NA	NA	NA	NA	NA	NA	NA	NA	NA	NA	NA	NA	NA	NA	NA	NA	NA	NA	NA	NA	NA	NA	NA	NA	NA	NA	NA	NA	NA	NA	NA	NA	NA	NA	NA
NA	NA	NA	NA	NA	NA	NA	NA	NA	NA	NA	NA	NA	NA	NA	NA	NA	NA	NA	NA	NA	NA	NA	NA	NA	NA	NA	NA	NA	NA	NA	NA	NA	NA	NA	NA	NA	NA	NA	NA	NA	NA	NA	NA	NA	NA	NA	NA	NA	NA
NA	NA	NA	NA	NA	NA	NA	NA	NA	NA	NA	NA	NA	NA	NA	NA	NA	NA	NA	NA	NA	NA	NA	NA	NA	NA	NA	NA	NA	NA	NA	NA	NA	NA	NA	NA	NA	NA	NA	NA	NA	NA	NA	NA	NA	NA	NA	NA	NA	NA
NA	NA	NA	NA	NA	NA	NA	NA	NA	NA	NA	NA	NA	NA	NA	NA	NA	NA	NA	NA	NA	NA	NA	NA	NA	NA	NA	NA	NA	NA	NA	NA	NA	NA	NA	NA	NA	NA	NA	NA	NA	NA	NA	NA	NA	NA	NA	NA	NA	NA
NA	NA	NA	NA	NA	NA	NA	NA	NA	NA	NA	NA	NA	NA	NA	NA	NA	NA	NA	NA	NA	NA	NA	NA	NA	NA	NA	NA	NA	NA	NA	NA	NA	NA	NA	NA	NA	NA	NA	NA	NA	NA	NA	NA	NA	NA	NA	NA	NA	NA
NA	NA	NA	NA	NA	NA	NA	NA	NA	NA	NA	NA	NA	NA	NA	NA	NA	NA	NA	NA	NA	NA	NA	NA	NA	NA	NA	NA	NA	NA	NA	NA	NA	NA	NA	NA	NA	NA	NA	NA	NA	NA	NA	NA	NA	NA	NA	NA	NA	NA
NA	NA	NA	NA	NA	NA	NA	NA	NA	NA	NA	NA	NA	NA	NA	NA	NA	NA	NA	NA	NA	NA	NA	NA	NA	NA	NA	NA	NA	NA	NA	NA	NA	NA	NA	NA	NA	NA	NA	NA	NA	NA	NA	NA	NA	NA	NA	NA	NA	NA
NA	NA	NA	NA	NA	NA	NA	NA	NA	NA	NA	NA	NA	NA	NA	NA	NA	NA	NA	NA	NA	NA	NA	NA	NA	NA	NA	NA	NA	NA	NA	NA	NA	NA	NA	NA	NA	NA	NA	NA	NA	NA	NA	NA	NA	NA	NA	NA	NA	NA
NA	NA	NA	NA	NA	NA	NA	NA	NA	NA	NA	NA	NA	NA	NA	NA	NA	NA	NA	NA	NA	NA	NA	NA	NA	NA	NA	NA	NA	NA	NA	NA	NA	NA	NA	NA	NA	NA	NA	NA	NA	NA	NA	NA	NA	NA	NA	NA	NA	NA
NA	NA	NA	NA	NA	NA	NA	NA	NA	NA	NA	NA	NA	NA	NA	NA	NA	NA	NA	NA	NA	NA	NA	NA	NA	NA	NA	NA	NA	NA	NA	NA	NA	NA	NA	NA	NA	NA	NA	NA	NA	NA	NA	NA	NA	NA	NA	NA	NA	NA
NA	NA	NA	NA	NA	NA	NA	NA	NA	NA	NA	NA	NA	NA	NA	NA	NA	NA	NA	NA	NA	NA	NA	NA	NA	NA	NA	NA	NA	NA	NA	NA	NA	NA	NA	NA	NA	NA	NA	NA	NA	NA	NA	NA	NA	NA	NA	NA	NA	NA
NA	NA	NA	NA	NA	NA	NA	NA	NA	NA	NA	NA	NA	NA	NA	NA	NA	NA	NA	NA	NA	NA	NA	NA	NA	NA	NA	NA	NA	NA	NA	NA	NA	NA	NA	NA	NA	NA	NA	NA	NA	NA	NA	NA	NA	NA	NA	NA	NA	NA
NA	NA	NA	NA	NA	NA	NA	NA	NA	NA	NA	NA	NA	NA	NA	NA	NA	NA	NA	NA	NA	NA	NA	NA	NA	NA	NA	NA	NA	NA	NA	NA	NA	NA	NA	NA	NA	NA	NA	NA	NA	NA	NA	NA	NA	NA	NA	NA	NA	NA
NA	NA	NA	NA	NA	NA	NA	NA	NA	NA	NA	NA	NA	NA	NA	NA	NA	NA	NA	NA	NA	NA	NA	NA	NA	NA	NA	NA	NA	NA	NA	NA	NA	NA	NA	NA	NA	NA	NA	NA	NA	NA	NA	NA	NA	NA	NA	NA	NA	NA
NA	NA	NA	NA	NA	NA	NA	NA	NA	NA	NA	NA	NA	NA	NA	NA	NA	NA	NA	NA	NA	NA	NA	NA	NA	NA	NA	NA	NA	NA	NA	NA	NA	NA	NA	NA	NA	NA	NA	NA	NA	NA	NA	NA	NA	NA	NA	NA	NA	NA
NA	NA	NA	NA	NA	NA	NA	NA	NA	NA	NA	NA	NA	NA	NA	NA	NA	NA	NA	NA	NA	NA	NA	NA	NA	NA	NA	NA	NA	NA	NA	NA	NA	NA	NA	NA	NA	NA	NA	NA	NA	NA	NA	NA	NA	NA	NA	NA	NA	NA
NA	NA	NA	NA	NA	NA	NA	NA	NA	NA	NA	NA	NA	NA	NA	NA	NA	NA	NA	NA	NA	NA	NA	NA	NA	NA	NA	NA	NA	NA	NA	NA	NA	NA	NA	NA	NA	NA	NA	NA	NA	NA	NA	NA	NA	NA	NA	NA	NA	NA
[truncated: 450 more columns]

## Sheet: mid_wales_wtd_future
15.005	15.551	15.458	15.458	15.458	NA	NA	NA	NA	NA	NA	NA	NA	NA	NA	NA	NA	NA	NA	NA	NA	NA	NA	NA	NA	NA	NA	NA	NA	NA	NA	NA	NA	NA	NA	NA	NA	NA	NA	NA	NA	NA	NA	NA	NA	NA	NA	NA	NA	NA
16.44	20.294	20.294	20.092	20.092	20.092	NA	NA	NA	NA	NA	NA	NA	NA	NA	NA	NA	NA	NA	NA	NA	NA	NA	NA	NA	NA	NA	NA	NA	NA	NA	NA	NA	NA	NA	NA	NA	NA	25.029	28.182	NA	NA	NA	NA	NA	NA	NA	NA	NA	NA
16.44	20.294	20.294	20.294	20.092	20.092	20.092	NA	NA	NA	NA	NA	NA	NA	NA	NA	NA	NA	NA	NA	NA	NA	NA	NA	NA	NA	NA	NA	NA	NA	NA	NA	NA	NA	NA	NA	24.95	23.491	25.029	26.856	25.029	22.277	22.335	23.558	23.665	23.665	22.335	21.262	21.262	24.95
16.44	20.294	20.294	20.294	20.092	20.092	20.092	NA	NA	NA	NA	NA	NA	NA	NA	NA	NA	NA	NA	NA	NA	NA	NA	NA	NA	NA	NA	NA	NA	NA	NA	NA	NA	NA	21.262	22.277	22.277	23.558	25.147	23.665	22.433	20.358	19.435	20.457	21.385	21.385	21.314	21.262	21.245	22.277
16.44	20.294	20.294	20.294	20.294	20.092	18.978	18.978	NA	NA	NA	NA	NA	NA	NA	NA	NA	NA	NA	NA	NA	NA	NA	NA	NA	NA	NA	NA	NA	21.366	NA	NA	NA	16.495	18.512	20.25	21.314	22.433	25.315	23.817	21.499	20.457	18.707	19.524	19.435	20.25	20.205	20.205	20.205	21.314
17.231	20.294	20.294	20.294	20.294	20.294	18.978	18.978	18.978	NA	NA	NA	NA	NA	NA	NA	NA	NA	NA	NA	NA	NA	NA	NA	NA	NA	NA	NA	22.457	18.404	15.175	15.485	15.774	16.037	17.043	18.549	19.435	21.499	25.315	25.514	22.714	20.603	18.707	18.707	18.608	18.549	18.512	19.331	19.331	20.25
17.231	20.294	20.294	20.294	20.294	20.294	20.294	18.978	18.978	17.881	NA	NA	NA	NA	NA	NA	NA	NA	NA	NA	NA	NA	NA	NA	NA	NA	NA	21.366	21.366	16.057	15.351	15.515	15.823	15.725	16.037	17.128	18.707	20.603	22.714	25.514	22.714	20.603	18.707	18.608	18.549	17.685	17.635	18.512	18.549	20.358
16.44	19.169	19.169	19.169	19.169	19.169	19.169	19.169	19.169	17.881	NA	NA	NA	NA	NA	NA	NA	NA	NA	NA	NA	NA	NA	NA	NA	NA	NA	21.569	17.719	15.166	15.863	15.823	15.823	15.448	15.744	17.195	18.803	19.775	21.814	24.212	22.714	19.524	18.608	18.549	18.549	18.512	17.635	18.512	18.549	19.435
17.231	20.433	20.294	19.169	19.169	19.169	19.169	19.169	19.169	20.294	NA	NA	NA	NA	NA	NA	NA	NA	NA	NA	NA	NA	NA	NA	NA	NA	21.777	18.725	15.231	16.21	16.686	16.625	16.092	15.72	15.744	17.278	18.921	19.633	20.603	22.714	21.499	19.435	18.549	19.368	19.331	18.512	17.635	17.635	18.549	20.358
18.25	21.683	21.683	20.433	19.169	19.169	19.169	20.294	21.521	21.521	22.789	NA	NA	NA	NA	NA	NA	NA	NA	NA	NA	NA	NA	NA	22.175	20.09	17.346	15.277	16.625	17.802	17.889	17.128	16.531	16.034	16.531	17.802	19.633	19.524	21.499	22.551	NA	20.25	19.331	20.205	20.205	19.331	18.512	18.512	19.368	20.358
19.395	22.997	22.997	21.683	20.433	20.294	20.294	21.521	21.521	22.789	22.789	21.521	NA	NA	NA	NA	NA	NA	NA	NA	NA	NA	NA	16.819	15.556	15.277	17.128	20.457	20.358	20.358	19.524	17.735	17.043	16.503	17.128	17.802	18.707	19.524	21.499	21.385	21.314	NA	21.245	21.262	21.262	21.262	20.205	19.331	19.368	20.25
20.572	26.174	24.61	23.144	21.826	21.683	20.294	20.294	21.339	20.092	17.881	17.022	18.891	NA	NA	NA	NA	NA	NA	15.685	15.462	16.037	17.033	18.549	21.314	23.665	25.147	25.147	23.665	22.433	19.435	17.635	17.033	16.531	17.195	17.195	17.802	19.435	20.358	22.335	23.491	23.457	23.457	NA	NA	22.277	21.262	20.205	20.25	21.314
21.826	23.547	26.174	24.61	23.144	21.826	19.299	17.131	14.862	13.854	14.392	15.285	19.368	21.499	20.457	18.608	17.635	19.318	21.262	23.491	26.714	26.714	26.714	26.714	26.714	26.856	25.147	23.665	21.314	20.25	18.549	17.625	17.08	17.128	17.195	17.128	17.735	19.368	20.205	22.277	24.925	26.585	26.585	26.585	NA	NA	NA	NA	21.314	21.314
13.913	13.553	13.495	13.727	13.605	13.576	13.449	13.713	14.795	17.47	19.543	20.716	21.897	26.69	28.176	28.175	26.619	28.176	28.182	28.182	28.182	28.182	28.182	26.714	26.714	25.029	23.558	21.314	19.368	18.549	18.512	18.512	18.549	18.608	18.608	17.685	18.512	20.229	21.245	23.457	24.925	26.585	28.175	27.497	27.237	27.237	NA	NA	NA	22.335
17.507	21.962	23.328	23.328	21.897	20.765	19.589	19.589	18.631	18.548	18.548	18.504	19.543	25.013	26.723	26.717	26.619	26.714	26.714	26.714	26.619	26.714	26.714	26.714	25.029	23.558	21.314	20.205	18.512	18.512	18.5	18.512	19.368	19.368	19.368	18.512	19.331	21.262	23.491	26.619	28.176	25.399	24.697	23.722	23.692	24.697	25.399	NA	NA	NA
16.697	19.589	19.543	20.716	21.897	21.897	20.716	18.548	17.507	16.697	15.901	15.901	17.47	20.716	21.897	21.876	21.897	21.897	20.716	19.543	19.543	20.765	21.962	21.962	20.716	19.543	18.504	20.205	19.331	18.512	18.5	19.331	20.25	20.25	19.331	19.318	20.25	22.335	25.029	26.763	24.584	22.636	22.25	21.669	21.63	22.05	22.727	24.697	NA	NA
14.795	15.924	15.285	15.901	15.901	16.667	17.47	16.667	15.901	15.285	15.285	14.769	15.901	17.47	19.543	19.529	20.716	20.716	19.543	18.504	18.504	18.548	18.548	19.589	19.543	19.543	18.504	18.504	18.504	17.47	17.456	19.331	20.25	20.25	20.229	21.262	22.335	25.147	26.856	26.301	24.584	22.636	22.25	22.057	21.63	21.63	22.025	23.692	24.697	24.697
13.996	14.775	14.775	14.775	14.775	15.285	15.277	15.892	15.277	14.769	14.769	14.769	15.277	15.901	16.656	18.504	18.504	18.504	18.504	18.504	18.504	17.507	17.507	18.548	18.504	18.504	18.504	18.504	18.504	17.456	17.456	17.507	20.25	19.331	20.229	21.314	22.433	25.147	26.856	26.301	24.19	23.296	23.336	23.722	22.25	21.509	21.509	22.25	22.727	23.692
13.996	14.362	14.368	14.368	14.368	14.775	14.775	15.277	15.277	14.769	14.769	14.769	14.769	14.769	15.901	16.667	16.667	16.667	17.47	17.47	17.47	17.507	17.507	17.507	17.47	18.504	18.504	18.492	18.492	17.456	17.47	17.507	17.507	17.47	19.331	20.25	20.876	22.22	23.655	25.321	25.145	25.013	24.956	25.748	22.522	22.025	21.509	21.63	22.05	22.25
13.717	14.362	14.368	14.368	14.368	14.392	14.368	14.769	14.769	14.769	14.769	14.362	14.362	14.775	15.285	15.285	15.901	15.901	16.667	16.667	17.507	17.507	17.507	17.507	17.47	17.47	17.47	18.492	18.492	17.47	17.47	17.507	17.47	17.456	18.548	19.703	22.22	23.655	25.321	25.321	23.518	23.4	23.328	26.717	23.336	21.158	21.63	21.63	21.63	21.63
13.717	13.987	14.368	14.368	14.368	13.996	13.996	14.362	14.362	14.769	14.775	14.769	14.775	14.795	15.312	15.285	15.285	15.285	15.901	16.667	16.697	17.507	17.507	17.507	17.47	17.47	18.504	18.492	18.492	18.504	18.504	18.504	18.504	17.47	18.631	22.065	25.321	26.602	26.602	26.602	25.145	25.013	26.723	23.336	21.823	20.672	20.341	20.341	21.63	21.63
13.717	13.996	13.996	14.368	14.368	14.368	14.368	14.362	14.362	14.362	14.769	15.277	15.285	14.795	14.795	14.775	15.285	15.285	15.901	15.924	16.697	16.697	17.507	17.507	17.507	17.47	18.504	18.492	18.504	18.504	19.543	19.543	19.529	19.543	22.065	25.321	24.773	24.116	24.116	24.19	24.19	24.19	22.522	20.557	20.341	20.367	20.367	20.367	20.367	20.341
13.717	13.996	13.996	13.996	14.368	14.368	14.368	14.368	14.368	14.775	15.277	15.285	15.285	14.775	14.795	14.795	15.312	15.924	15.924	16.697	16.748	16.697	16.697	17.507	17.507	18.504	18.504	18.492	18.504	19.543	19.529	21.876	23.328	25.013	26.648	24.773	24.116	23.047	23.047	23.231	22.314	21.454	20.374	20.27	20.341	20.367	20.367	20.367	20.367	20.341
13.717	13.996	14.01	14.01	14.392	14.368	14.368	14.368	14.368	14.775	14.775	14.775	14.775	14.775	14.795	14.795	15.312	15.924	16.697	16.697	17.593	17.507	17.507	17.507	17.507	17.47	17.456	18.492	19.529	20.7	21.876	23.328	24.956	25.4	24.19	24.116	23.047	23.047	22.035	22.314	22.314	21.454	20.174	20.557	20.709	20.672	20.367	20.367	20.367	20.341
13.729	13.996	14.392	14.392	14.392	14.368	14.368	14.368	14.368	14.368	14.775	14.775	14.775	15.285	15.312	15.312	15.986	15.986	16.748	17.593	17.593	17.507	17.507	16.697	16.697	17.47	17.47	19.543	20.7	21.897	23.328	24.956	25.4	24.238	24.19	23.047	22.035	21.699	22.035	23.047	23.231	22.035	22.035	25.4	22.652	22.674	21.823	21.2	20.709	20.341
14.01	14.392	14.392	14.392	14.392	14.392	14.775	14.775	14.775	14.775	14.775	15.285	15.285	15.924	15.924	15.986	15.986	16.748	16.748	17.593	17.593	16.697	16.697	16.697	16.697	17.507	18.504	20.716	21.897	23.328	26.69	25.4	24.238	24.238	23.231	23.047	22.035	22.035	24.116	24.773	24.116	24.116	24.773	25.013	24.299	23.348	22.652	21.156	20.709	20.367
14.01	14.775	14.795	14.795	14.795	15.312	15.312	15.901	15.901	15.285	15.924	15.924	16.697	16.697	16.697	17.593	17.593	17.593	17.593	17.593	16.748	16.697	16.697	17.507	18.548	18.548	19.589	20.765	23.4	26.69	25.4	25.4	24.238	24.19	23.231	23.047	23.047	24.116	24.773	24.773	24.773	24.773	24.773	26.69	24.321	24.321	23.336	21.781	20.341	20.367
14.392	15.285	15.312	15.924	15.924	16.697	17.507	17.47	17.47	17.507	17.507	17.507	17.507	17.507	18.548	18.631	19.703	18.631	18.631	17.593	17.507	17.507	18.548	19.703	20.876	20.765	21.962	21.962	25.013	26.69	25.4	25.4	24.976	24.19	24.19	24.116	24.773	24.773	24.773	24.116	24.116	24.116	24.976	24.956	25.863	25.748	23.296	21.657	20.341	20.341
14.392	15.924	17.507	18.631	18.631	18.548	18.548	18.548	18.504	18.548	18.548	18.548	18.548	18.548	19.703	19.703	19.703	19.703	18.548	18.548	18.631	19.703	22.065	22.065	23.518	23.4	23.4	25.145	25.145	26.648	26.69	26.69	26.648	26.648	24.976	24.773	24.773	24.116	23.047	23.047	23.047	24.773	26.648	23.328	26.717	25.4	24.238	23.296	21.657	20.672
15.348	18.631	19.703	20.876	19.589	19.589	18.548	18.548	19.589	20.765	20.765	20.765	20.765	20.765	20.876	20.876	20.876	20.765	19.589	20.876	22.065	23.518	25.145	25.145	25.145	25.013	25.013	25.145	25.145	25.145	25.013	25.013	25.145	25.145	25.145	26.602	24.773	24.116	23.047	23.047	24.116	26.648	23.4	23.328	24.956	26.69	25.4	26.69	26.69	25.863
16.748	20.876	22.065	22.065	21.962	19.589	19.589	19.589	20.765	21.962	23.4	25.013	25.013	25.013	23.4	22.065	22.065	21.962	23.4	25.145	26.648	26.648	26.648	25.145	25.013	25.013	25.145	25.145	25.145	25.145	25.013	25.013	25.145	25.145	26.648	26.602	24.116	22.738	22.738	24.773	25.321	23.518	21.962	21.897	23.328	23.4	23.4	21.962	20.765	20.716
17.593	22.065	22.065	22.065	21.962	21.897	21.962	23.4	25.145	26.648	25.4	25.4	25.4	26.69	25.013	23.4	23.518	25.145	24.976	24.19	24.19	24.976	26.648	26.69	25.013	23.4	23.518	25.145	25.145	26.648	26.648	25.4	24.976	24.976	24.976	24.116	24.116	23.988	26.291	22.22	19.703	18.631	18.548	18.504	19.589	19.589	18.548	18.548	17.47	17.507
17.593	22.22	22.065	21.962	21.962	23.4	25.013	24.976	24.19	23.231	23.296	24.238	24.238	24.238	25.4	26.69	26.648	24.19	23.231	22.314	23.231	24.238	26.69	23.4	21.962	21.962	23.518	25.145	26.648	24.976	24.19	23.231	22.314	22.314	23.231	24.19	24.773	25.321	22.22	18.722	17.593	16.748	16.697	16.697	16.697	16.697	15.924	15.924	15.901	17.507
17.593	22.22	22.065	22.065	23.4	26.69	24.19	23.231	22.314	22.314	23.296	23.296	23.336	24.299	25.748	25.4	24.19	22.314	22.314	23.231	25.4	26.69	23.4	21.962	20.765	21.962	23.518	26.602	24.773	24.19	23.231	22.314	22.314	22.314	23.231	24.19	26.648	22.22	16.966	15.176	14.446	13.78	13.739	13.739	13.718	13.199	12.771	12.755	13.718	16.748
18.631	22.22	22.065	22.065	25.145	24.976	23.231	22.314	21.454	22.314	22.522	23.296	23.336	24.299	25.748	24.238	23.231	23.047	24.19	26.69	25.013	23.328	21.897	21.897	21.962	25.145	26.648	24.116	24.116	23.231	23.231	21.789	21.789	23.403	24.075	23.555	20.512	16.894	14.446	13.78	13.257	12.824	12.771	12.771	12.755	12.751	12.413	12.144	12.446	14.566
18.631	23.518	23.518	25.145	26.648	24.116	22.314	21.454	21.454	22.314	22.522	23.296	23.336	24.299	24.299	24.19	24.19	24.976	25.145	23.4	21.897	21.897	23.328	25.013	26.69	24.976	24.116	23.047	21.566	21.566	21.789	23.276	23.976	23.555	21.903	19.202	16.789	15.069	13.739	13.227	12.426	12.426	12.156	12.144	12.141	12.413	12.144	11.972	12.204	13.982
19.703	25.145	26.648	24.976	23.047	22.035	21.189	20.042	20.665	23.403	23.403	24.13	24.13	23.497	25.748	25.4	25.26	21.997	20.512	20.512	20.512	23.555	25.319	24.075	23.276	21.789	20.496	20.496	21.566	23.075	23.976	23.6	20.512	17.959	17.959	16.789	15.89	14.357	13.192	12.755	12.144	12.144	11.965	11.965	12.141	12.175	12.242	12.053	12.315	14.083
22.065	24.19	23.231	22.314	19.945	19.945	19.945	21.789	23.403	24.075	25.319	23.487	25.266	24.13	24.075	25.319	23.6	21.997	21.903	23.555	25.319	24.075	23.403	21.789	20.665	20.042	20.042	20.665	23.276	25.26	21.997	19.202	17.959	16.789	15.89	15.06	14.373	13.718	13.199	12.413	12.141	12.141	11.961	11.865	12.015	12.275	12.356	12.404	13.225	15.078
23.555	20.042	20.042	19.514	19.945	20.496	21.566	23.976	25.319	25.319	23.555	25.266	24.13	24.13	24.075	24.075	25.319	25.319	25.319	24.075	23.403	21.947	20.131	19.645	19.645	19.645	20.665	23.276	23.6	20.512	18.017	16.822	15.902	15.89	15.06	15.069	14.399	13.739	13.227	12.426	12.141	12.144	11.972	11.891	12.127	12.644	13.16	13.738	14.478	17.564
25.319	19.645	19.645	20.042	20.496	21.789	23.976	25.26	25.319	25.319	25.319	24.075	23.497	22.044	23.403	21.947	21.947	20.796	20.796	20.665	20.042	20.042	20.042	19.645	20.042	21.789	24.075	21.903	19.202	16.822	15.902	14.373	14.357	14.373	14.373	14.446	14.446	13.827	12.855	12.175	11.997	11.891	12.053	12.098	12.712	13.225	14.381	14.478	16.911	18.831
25.319	19.645	20.042	20.665	21.789	23.976	25.26	23.6	25.319	24.075	23.403	21.947	20.796	20.189	20.131	19.715	19.715	19.636	19.636	19.636	19.715	20.131	20.665	21.789	24.075	23.555	20.512	17.959	16.789	15.902	15.06	13.711	13.199	13.227	13.78	14.566	13.902	13.902	12.961	12.275	12.098	12.159	12.428	13.225	14.478	14.478	15.19	16.035	18.831	19.911
25.319	20.042	20.042	20.665	23.276	23.976	23.976	23.976	23.976	21.947	20.665	20.131	20.131	19.77	19.636	19.636	19.378	19.378	19.378	19.636	20.131	21.947	24.075	21.903	19.202	17.959	16.789	15.902	15.06	15.06	14.373	13.739	13.227	13.257	13.902	14.632	14.632	14.083	13.489	12.644	12.428	12.842	13.898	15.314	16.161	16.161	16.161	18.831	19.911	21.138
23.555	20.042	20.042	20.665	21.947	21.947	23.276	21.789	21.789	20.665	20.665	20.796	20.796	20.796	20.131	19.715	19.645	19.715	20.796	21.947	24.075	23.487	20.465	17.959	15.902	15.069	15.06	14.357	14.373	13.718	13.739	13.78	13.257	13.827	14.632	15.535	15.535	14.868	14.293	13.738	13.825	15.314	16.161	17.098	16.161	17.098	18.978	18.978	19.911	22.369
23.6	20.665	20.042	20.796	20.796	20.796	20.665	20.665	20.665	20.665	21.789	23.403	24.075	23.403	21.947	21.947	23.403	24.075	23.487	21.878	19.157	17.945	15.89	15.069	13.711	13.711	13.718	13.739	13.227	13.227	13.78	13.827	13.357	13.982	15.535	16.548	16.548	15.772	15.078	15.19	15.19	16.161	16.161	16.161	17.881	17.881	18.978	20.092	21.138	23.743
23.6	20.665	20.665	21.947	21.947	20.796	20.665	21.789	23.276	23.976	23.555	21.903	21.903	23.555	23.6	23.555	21.903	19.157	17.945	15.89	15.069	14.399	14.399	13.739	12.771	12.426	12.824	12.824	12.824	12.855	13.357	13.982	14.77	15.658	17.514	17.514	17.671	16.671	15.901	16.035	16.035	15.19	15.19	16.911	17.744	18.831	18.831	20.092	22.369	23.743
23.6	21.789	21.789	21.947	23.403	23.403	23.403	25.26	23.6	20.512	19.202	18.017	19.202	19.275	19.275	16.822	15.902	15.06	15.121	13.739	13.78	13.78	13.827	13.298	12.855	12.477	12.477	12.517	12.897	12.961	13.489	14.868	15.658	16.671	19.017	19.017	17.671	17.671	16.807	15.901	15.078	15.078	15.19	16.911	17.744	18.831	19.911	19.911	22.369	23.743
23.555	21.789	21.947	21.947	21.947	23.403	25.319	23.555	20.512	19.202	17.959	18.017	16.822	16.822	15.92	14.373	14.373	14.399	14.446	13.78	13.827	13.902	13.902	13.357	12.897	12.517	12.56	12.56	13.026	13.574	14.974	16.671	16.671	19.017	20.335	19.205	19.205	17.98	16.807	15.078	14.381	15.078	16.789	17.744	17.744	19.911	19.911	21.138	22.369	23.743
23.555	20.665	21.947	21.947	23.403	24.075	23.487	20.465	19.157	17.959	17.959	17.959	16.822	15.121	14.373	13.711	13.739	13.78	14.499	13.827	13.902	13.982	13.982	13.357	12.897	12.961	12.599	13.095	14.191	14.974	16.807	17.98	19.205	20.528	20.528	20.528	19.205	17.98	15.901	15.078	15.078	16.789	17.564	18.831	18.831	19.911	21.138	21.138	22.369	22.369
23.555	21.947	21.947	23.403	24.075	25.266	23.466	20.465	17.959	17.959	17.959	17.959	16.789	15.069	14.357	13.718	13.78	14.446	14.499	14.566	14.566	14.632	13.982	13.404	13.489	13.489	13.095	13.657	15.901	16.807	19.205	19.205	20.528	20.528	20.528	20.528	17.98	16.807	15.901	15.078	15.901	18.831	19.911	19.911	21.138	21.138	22.369	22.369	22.369	22.369
21.903	23.403	24.075	25.319	23.487	21.877	20.446	19.141	17.959	16.789	16.789	16.789	15.89	15.06	14.373	14.399	14.446	14.499	15.243	15.331	15.331	14.632	13.982	13.489	13.489	14.191	14.293	15.078	16.807	19.205	19.205	20.528	20.528	20.528	20.528	20.528	18.125	16.947	16.035	16.035	19.911	19.911	21.138	21.138	22.369	22.369	23.743	22.369	23.743	22.369
17.951	24.266	22.451	20.465	19.141	17.959	19.157	17.945	16.78	15.902	15.902	15.06	15.069	15.069	14.373	14.399	15.176	15.243	15.243	16.132	16.245	15.426	14.632	14.083	14.191	14.868	15.772	16.807	19.205	20.528	20.528	20.528	20.528	20.528	21.871	20.528	18.125	16.947	18.28	21.339	22.594	22.594	23.998	23.998	25.687	25.687	25.687	23.998	23.998	23.998
16.651	20.804	19.374	17.934	17.934	16.614	17.959	16.789	15.89	15.069	14.357	14.373	14.399	14.399	13.739	14.446	15.243	15.243	16.132	16.132	16.245	16.245	15.535	14.77	15.658	15.772	17.671	19.205	20.528	21.871	22.093	22.093	22.093	22.093	22.093	20.732	19.385	19.584	22.594	23.998	25.687	25.687	25.687	24.233	25.687	25.687	25.687	23.998	23.998	23.998
14.709	17.95	17.934	16.601	16.614	16.614	16.614	16.789	15.89	15.06	14.373	13.739	13.739	13.78	13.827	13.827	14.566	15.331	16.132	17.213	17.213	16.245	16.394	16.394	16.548	17.671	19.017	20.528	21.871	23.438	23.69	23.69	23.69	22.093	22.093	20.732	20.732	22.594	22.594	23.998	25.687	25.687	24.233	25.687	25.687	25.687	23.998	23.998	23.998	25.687
13.892	16.601	16.601	16.614	16.614	16.651	15.629	15.629	14.709	15.069	14.399	14.399	13.78	13.827	13.827	14.566	14.632	15.426	16.245	17.213	17.213	17.376	16.394	17.376	17.514	18.822	21.644	23.438	23.803	23.803	22.931	23.69	22.093	20.732	20.732	20.732	22.369	22.369	22.369	23.743	23.743	25.399	23.998	23.998	23.998	22.594	22.594	23.998	23.998	25.687
13.877	16.601	15.629	16.614	16.651	16.651	15.629	15.629	14.709	13.915	13.915	14.446	14.446	14.499	14.499	14.566	15.426	16.245	16.245	17.376	17.376	17.376	17.376	17.514	18.822	21.453	23.179	24.53	24.53	23.803	23.438	22.093	20.732	19.385	19.385	22.145	22.145	22.369	22.369	22.369	23.743	22.369	22.369	21.138	21.138	21.138	21.138	22.369	23.743	23.743
13.122	15.629	15.629	15.629	16.651	15.656	15.656	15.629	14.75	14.75	14.75	13.973	15.176	15.243	15.243	15.331	16.245	16.245	17.213	17.376	18.616	18.616	18.616	18.822	20.102	21.453	24.631	24.631	24.53	23.179	20.335	19.017	17.98	17.98	17.98	20.92	20.92	20.92	20.92	20.92	22.145	20.92	19.732	19.732	19.732	19.911	21.138	21.138	22.369	22.369
13.122	15.629	15.629	15.629	16.651	15.656	15.656	15.656	14.75	15.656	14.796	14.796	14.796	16.039	16.039	16.132	17.081	17.213	17.213	18.616	18.616	19.922	20.102	20.102	20.102	22.952	24.631	23.181	24.631	22.952	20.102	19.017	17.671	16.671	18.479	19.532	19.532	19.532	19.532	19.532	19.532	19.532	18.479	19.532	19.532	19.732	19.732	19.732	19.732	20.92
13.877	16.614	16.614	16.614	16.651	16.651	15.656	15.656	14.75	14.796	14.796	14.796	15.769	16.039	16.039	17.081	18.293	18.441	18.441	19.922	19.922	19.922	19.922	20.102	20.102	22.952	24.631	23.181	24.631	21.453	20.102	18.822	17.514	16.548	18.308	18.308	18.308	18.308	19.143	19.143	19.143	18.308	18.308	19.33	19.33	19.532	19.532	18.479	17.399	19.33
13.877	17.95	16.614	16.651	16.651	16.651	15.656	15.656	14.796	14.796	14.796	14.865	14.865	15.769	16.966	18.293	18.293	18.441	19.73	21.25	21.25	21.25	19.922	19.922	21.25	22.71	24.391	24.391	22.71	21.25	19.922	18.616	17.376	16.394	18.125	18.125	18.125	18.125	18.125	19.002	19.002	17.908	17.908	19.002	19.143	19.143	18.125	17.247	16.384	18.125
13.877	17.95	16.614	17.951	17.951	16.651	16.651	15.706	15.706	15.706	15.769	14.865	14.865	15.769	18.293	19.563	19.563	19.73	21.062	22.71	22.71	21.25	19.922	19.922	21.25	22.71	24.391	24.391	22.499	21.062	19.73	18.441	17.213	17.376	18.125	18.125	17.143	17.019	17.908	19.002	19.002	17.908	17.908	19.002	20.077	20.077	19.002	17.019	16.384	18.125
13.892	17.951	17.951	17.951	17.951	16.705	16.705	16.705	15.706	15.706	15.769	15.769	15.769	15.881	16.903	19.563	19.563	21.062	22.499	24.391	22.71	21.25	19.922	19.922	21.25	21.25	22.499	22.499	22.499	21.062	21.062	19.73	18.441	17.213	17.908	18.125	17.143	17.143	18.125	17.908	NA	NA	NA	19.002	19.002	20.077	19.002	17.908	17.143	19.143
13.129	17.951	16.651	17.951	18.039	18.039	16.705	16.705	16.705	16.705	16.775	16.775	16.775	16.903	16.903	19.563	19.563	22.499	23.687	24.391	24.391	21.25	19.73	19.73	21.062	21.062	21.062	21.062	21.062	21.062	21.062	19.73	18.441	18.441	19.002	17.908	17.019	17.019	17.908	17.908	17.908	17.908	17.908	NA	19.002	20.077	19.002	17.908	17.908	19.143
13.129	17.951	16.651	16.651	18.039	18.039	18.039	16.705	16.705	16.705	16.775	16.775	16.775	18.273	18.273	19.563	20.873	24.151	23.405	23.345	24.391	19.73	18.441	19.73	21.062	21.062	21.062	20.873	20.873	22.499	21.062	21.062	19.73	18.441	19.002	17.908	17.019	17.908	17.908	17.908	17.908	17.908	17.908	17.908	NA	19.002	19.002	19.002	19.002	19.002
12.506	16.651	16.705	16.705	18.039	18.039	18.039	16.705	18.039	18.039	18.137	18.137	18.137	18.137	18.273	19.717	22.3	23.687	23.405	23.687	24.151	19.73	18.441	19.73	19.563	20.873	20.873	20.873	20.873	22.3	22.3	20.873	19.563	18.293	20.077	19.002	17.908	17.908	17.908	17.908	17.908	17.908	17.908	17.908	19.002	NA	19.002	19.002	19.002	19.002
12.506	15.706	16.705	15.706	16.705	18.039	16.705	16.705	18.039	18.137	18.137	18.137	19.578	19.578	19.717	21.156	23.939	23.405	23.405	23.687	23.939	20.873	19.563	18.293	19.563	20.873	20.873	22.3	22.3	22.3	22.3	22.3	20.873	19.563	19.563	18.848	17.908	17.908	17.908	NA	17.766	17.766	18.848	18.848	18.848	19.929	NA	18.848	18.848	19.929
12.524	16.705	16.705	16.705	16.705	16.705	16.705	16.705	16.775	18.137	18.137	18.137	18.273	19.717	19.717	21.156	23.939	22.818	23.637	24.874	23.939	22.3	20.873	19.563	19.563	19.563	20.873	22.136	23.939	23.939	23.939	22.3	22.3	20.873	20.873	19.929	18.848	17.766	17.766	NA	17.766	18.848	18.722	18.722	19.929	19.929	19.929	NA	19.929	19.929
12.524	16.705	16.705	16.705	16.705	16.705	16.705	16.775	16.775	18.137	18.273	18.273	18.273	18.273	19.717	19.717	22.778	23.637	23.637	24.874	23.939	22.3	20.873	19.563	19.563	19.432	20.721	22.136	23.743	25.154	23.743	23.743	22.136	22.136	22.136	22.22	19.798	18.722	18.722	NA	17.669	18.722	19.798	19.798	19.798	20.987	20.987	19.798	19.798	NA
12.524	16.705	16.705	16.705	18.039	16.775	16.775	16.775	16.775	18.137	18.273	18.273	18.273	19.717	19.717	21.156	22.778	23.637	23.637	24.874	23.939	22.3	20.873	19.563	19.432	19.432	19.432	22.136	23.743	25.154	23.939	22.136	23.743	23.743	23.743	21.997	22.065	22.065	20.876	NA	18.631	19.703	19.703	20.987	20.987	20.987	20.987	20.987	20.987	22.22
12.524	16.705	16.705	16.705	18.137	16.775	16.775	16.775	16.903	18.273	18.273	18.273	18.273	19.717	19.717	21.156	22.778	24.874	23.637	24.874	23.939	20.873	20.721	19.432	19.432	19.275	19.275	22.136	23.743	24.874	23.939	22.136	22.136	23.6	25.26	25.26	23.555	25.013	25.145	NA	20.765	20.765	22.065	22.065	22.22	22.22	20.876	20.876	22.22	23.655
12.524	16.705	16.775	16.775	16.775	16.775	16.775	18.137	18.273	18.273	18.273	18.273	18.273	19.717	21.156	21.156	22.778	23.595	23.637	24.874	23.939	20.721	20.721	20.597	20.597	20.597	20.597	23.6	23.82	23.82	25.154	23.6	21.997	21.997	25.319	25.319	25.319	25.319	26.69	NA	23.4	21.962	23.518	23.518	23.518	23.518	22.065	22.065	23.655	25.321
12.524	16.705	16.775	16.775	16.775	18.137	18.137	18.273	18.273	18.273	18.273	18.273	18.273	19.717	19.717	21.156	22.778	23.595	24.874	25.154	23.743	21.997	20.597	20.597	21.903	21.903	21.903	23.6	23.075	23.075	23.976	25.26	21.997	21.903	23.555	25.319	25.319	25.319	25.26	NA	23.4	23.4	23.518	25.145	25.145	25.145	23.518	22.065	23.655	25.321
12.524	16.705	18.039	18.137	18.137	18.137	18.273	18.273	18.273	18.273	18.273	18.273	18.273	19.717	19.717	21.156	22.778	22.778	25.154	25.154	23.743	21.997	20.597	20.597	20.512	20.512	21.997	23.6	23.976	21.789	23.276	25.26	23.555	21.903	20.512	21.997	23.6	23.6	23.6	21.997	22.065	22.065	23.518	23.518	23.518	23.518	23.518	23.655	23.655	25.52
12.524	16.705	18.039	19.578	19.578	19.578	18.273	18.273	18.273	18.273	18.273	18.273	18.273	19.717	19.717	21.156	21.156	22.778	22.646	23.743	22.136	20.597	20.597	19.275	19.275	19.275	20.597	21.997	25.154	23.82	23.976	25.26	21.997	20.597	20.597	20.597	20.597	22.136	21.997	20.597	20.597	22.065	22.065	23.518	23.518	23.655	23.655	23.655	23.841	25.52
12.524	16.705	18.137	19.578	19.578	21.013	19.717	18.273	18.273	18.273	18.273	18.273	18.273	18.273	19.717	19.717	19.717	21.156	21.013	22.136	20.721	20.721	19.432	18.172	18.172	18.172	18.172	19.432	22.136	25.154	25.154	23.743	21.997	20.597	19.432	19.432	20.721	20.721	20.721	19.275	19.275	20.597	22.065	23.518	23.655	25.321	25.321	25.52	25.52	25.52
11.955	15.706	18.137	19.578	19.578	21.013	21.013	19.717	19.717	18.273	18.273	18.273	18.273	18.273	18.273	18.273	19.717	19.717	19.717	19.717	20.721	19.432	18.172	18.172	16.966	16.966	18.172	19.432	22.136	25.154	23.743	22.136	20.721	20.721	19.432	19.432	19.432	19.432	19.432	18.172	18.086	19.275	20.597	23.518	25.321	25.321	25.52	25.52	25.52	25.52
11.955	15.769	16.775	18.137	19.578	21.013	21.013	21.156	21.156	19.717	18.273	18.273	18.273	18.273	18.273	18.273	18.273	18.273	19.717	19.717	19.563	19.563	18.293	18.172	16.966	16.966	16.039	18.172	22.136	23.743	23.743	22.136	20.721	20.721	19.432	19.432	19.563	19.563	18.172	16.966	16.894	18.086	19.275	22.136	25.321	25.52	25.52	25.52	25.52	26.291
11.99	15.769	16.903	18.273	18.273	19.578	21.013	21.156	21.156	19.717	19.717	19.717	18.273	18.273	18.273	18.273	18.273	18.273	19.717	18.273	18.273	19.563	18.293	17.081	17.081	16.132	15.243	16.039	19.563	23.939	23.939	22.3	20.873	20.873	19.563	19.563	19.563	18.293	17.081	16.039	16.039	16.039	18.172	20.873	25.52	25.52	25.52	25.52	25.52	25.52
12.036	15.881	16.903	16.903	16.903	18.137	21.156	22.778	22.778	21.156	19.717	19.717	18.273	18.273	19.717	18.273	18.273	18.273	18.273	18.273	18.273	18.293	18.293	17.081	16.132	15.331	15.331	15.331	18.293	22.499	22.499	21.062	20.873	19.563	19.563	19.563	19.563	18.293	17.081	16.132	15.243	15.331	17.213	21.062	25.762	25.762	25.762	25.762	25.762	25.762
10.513	15.881	16.903	16.903	16.903	16.903	19.717	21.156	22.778	21.156	19.717	19.717	18.273	18.273	19.717	19.717	18.411	18.411	18.411	18.411	18.411	18.441	18.441	17.213	16.245	15.426	15.426	15.426	18.441	21.062	22.499	21.062	19.73	19.73	19.73	19.73	18.441	17.081	16.132	15.331	15.331	15.426	18.441	21.25	24.04	24.04	24.04	25.762	25.762	25.762
10.513	15.881	15.881	15.881	15.881	16.903	19.717	21.33	22.98	21.33	19.871	18.411	18.411	18.411	19.871	19.871	18.411	18.411	18.411	18.411	18.411	17.043	18.441	17.213	16.245	15.426	15.426	16.245	18.441	21.25	21.062	21.062	19.73	18.441	18.441	18.441	18.441	17.213	16.245	15.426	15.426	16.394	18.616	19.922	22.772	22.553	24.04	25.762	25.762	25.762
10.886	15.881	15.881	15.881	15.881	16.903	19.717	22.98	22.98	21.33	19.871	18.411	18.411	18.411	18.411	19.871	18.411	18.411	18.411	18.411	18.411	17.043	18.441	17.213	16.245	15.426	15.426	16.245	18.441	21.062	21.062	21.062	19.73	18.441	18.441	18.441	18.441	17.213	16.245	15.426	16.245	17.376	18.616	19.922	21.485	22.772	24.289	26.002	26.002	26.002
10.932	14.755	15.881	14.942	14.942	16.903	19.871	22.98	22.98	22.98	19.871	19.871	18.411	17.043	18.411	19.871	19.871	18.411	19.871	18.606	18.606	17.171	17.376	17.213	15.426	14.632	15.426	16.245	19.73	21.062	21.062	21.25	19.922	18.616	18.616	18.616	17.376	16.394	16.245	16.245	16.245	17.213	18.616	19.922	22.772	22.772	24.289	24.289	26.002	26.002
10.932	15.867	15.982	15.031	15.031	15.982	18.411	21.33	22.98	22.98	21.33	19.871	18.606	18.606	18.606	20.067	20.067	20.067	20.067	18.606	18.606	17.171	17.376	16.245	15.426	14.632	14.632	16.245	19.73	21.062	21.062	21.25	19.922	19.922	19.922	18.616	17.376	16.394	NA	15.535	16.245	17.376	18.616	19.922	21.25	22.772	24.289	24.289	26.002	25.147
11.003	15.867	15.982	15.031	15.031	15.982	18.606	21.537	23.195	23.195	21.537	20.067	18.606	18.606	18.606	18.606	20.067	20.067	20.067	18.606	18.606	17.171	17.376	16.394	15.535	14.77	14.77	16.394	18.616	21.25	22.71	21.25	21.25	19.922	19.922	18.616	17.376	16.394	NA	15.535	16.394	17.376	18.616	21.25	21.25	24.531	24.531	24.531	25.991	24.128
11.003	15.867	15.982	16.093	15.135	16.093	17.171	21.537	22.336	23.195	21.537	20.067	20.067	18.606	18.606	18.606	20.067	20.067	20.067	18.606	17.171	17.171	16.394	16.394	15.535	14.77	14.77	15.535	18.616	21.25	22.71	22.71	21.25	21.25	19.922	18.822	17.514	16.548	NA	15.658	16.548	18.822	20.102	21.453	24.531	24.531	24.531	25.991	24.478	24.128
11.003	15.982	17.171	16.093	16.227	16.227	17.364	21.537	22.336	23.195	21.537	20.067	20.067	18.606	18.606	18.8	20.26	20.067	20.067	18.606	17.171	17.171	16.394	16.394	15.535	15.535	14.868	15.535	18.616	19.922	22.71	24.391	22.71	21.453	20.102	18.822	17.514	16.548	15.658	16.671	17.671	20.335	21.644	23.179	24.809	24.809	25.991	25.991	24.478	24.128
11.619	17.292	17.171	17.364	17.364	17.364	18.8	21.746	23.42	23.42	21.746	20.067	20.067	18.606	18.606	20.067	20.067	20.067	18.606	18.606	18.606	17.171	16.394	16.394	15.658	15.658	15.658	16.548	18.822	20.102	22.952	24.631	24.631	22.952	20.102	18.822	18.822	NA	17.671	17.98	19.205	21.871	23.179	23.179	26.031	26.031	24.809	26.031	24.478	24.128
11.696	17.571	18.8	17.364	17.364	19.002	19.002	21.746	21.746	21.746	20.26	20.26	20.067	18.606	18.606	20.067	20.067	20.067	18.606	18.606	17.171	17.171	17.376	16.548	16.548	15.658	15.658	16.548	20.102	21.644	23.179	24.631	24.631	22.952	20.102	20.102	19.017	19.017	19.017	19.205	20.528	23.438	23.438	25.104	24.809	24.809	24.809	24.809	25.991	23.048
11.768	17.571	18.8	18.8	18.8	18.8	18.8	20.26	20.26	20.26	20.26	20.26	18.8	18.606	18.606	20.067	20.067	20.26	18.8	18.8	17.364	17.364	17.514	17.514	16.548	16.671	16.671	17.671	21.644	23.179	24.53	24.53	23.179	21.453	21.453	20.335	NA	20.335	20.335	20.528	21.871	21.871	23.438	24.809	24.809	24.809	23.214	23.214	26.031	21.376
11.202	17.571	18.8	18.8	18.8	18.8	18.8	20.26	20.26	20.26	20.26	20.26	18.8	18.8	18.8	20.26	20.26	20.26	18.8	18.8	17.364	18.822	17.514	17.514	17.514	17.671	17.671	20.335	21.644	23.179	23.179	23.179	23.179	21.644	21.644	20.335	20.335	20.335	20.335	20.335	21.644	21.644	24.809	24.809	24.809	23.214	23.214	23.214	26.031	21.705
11.127	18.606	17.364	18.8	18.8	18.8	18.8	20.26	20.26	20.26	20.26	20.26	18.8	18.8	20.26	20.26	20.26	20.26	18.8	18.8	18.8	18.822	18.822	18.822	18.822	19.017	19.017	21.644	23.179	23.179	23.179	23.179	23.179	21.644	21.644	NA	20.335	20.335	20.335	21.644	21.644	21.644	24.809	24.809	24.809	25.104	23.481	21.915	24.809	20.647
11.056	18.606	17.171	18.606	18.606	18.606	18.8	20.26	20.26	20.26	20.26	20.26	20.26	20.26	20.26	20.26	20.26	20.26	20.26	18.8	18.8	18.822	18.822	18.822	18.822	20.335	20.335	21.644	21.644	23.179	23.179	23.179	21.644	21.644	21.644	21.644	21.644	20.335	21.644	21.644	21.644	21.644	24.809	24.809	24.809	24.809	23.481	20.92	23.214	20.647
11.056	18.606	18.606	18.606	18.606	18.606	20.26	20.26	20.26	20.26	20.26	20.26	20.26	20.26	20.26	20.26	20.26	20.26	20.26	18.8	18.8	18.822	18.822	19.017	20.335	20.335	21.644	21.644	23.179	23.179	23.179	21.644	21.644	21.644	NA	21.644	21.644	20.335	21.644	21.644	21.644	23.214	24.809	24.809	24.809	24.809	23.481	20.92	21.915	20.647
11.056	18.606	18.606	18.606	20.067	20.26	20.26	20.26	20.26	20.26	20.26	20.26	20.26	20.26	20.26	20.26	20.26	20.26	20.26	18.8	18.8	20.102	20.102	20.335	20.335	20.335	21.644	23.179	23.179	23.179	23.179	21.644	21.644	21.644	21.644	21.644	21.644	20.335	21.644	23.179	23.179	24.809	24.809	26.031	24.809	24.809	23.481	20.92	23.481	20.442
11.056	18.606	18.606	18.606	20.067	20.26	20.26	20.26	20.26	20.26	20.26	20.26	20.26	20.26	20.26	20.26	20.26	20.26	20.26	18.8	18.8	20.102	20.102	21.644	21.644	21.644	23.179	23.179	23.179	23.179	23.179	21.644	21.644	21.644	21.644	21.644	21.644	21.871	21.871	23.438	24.809	24.809	26.031	26.031	25.731	25.104	23.481	22.145	22.145	21.376
11.056	18.606	18.606	18.606	20.067	20.067	20.26	20.26	20.26	20.26	20.26	20.26	20.26	20.26	20.26	20.26	20.26	20.26	20.26	20.26	20.102	21.644	21.644	21.644	21.644	23.179	23.179	23.179	23.179	23.179	23.179	21.644	23.179	23.179	21.644	21.644	21.644	21.871	23.438	23.438	25.104	25.731	25.731	25.731	25.731	25.104	23.481	22.145	22.145	22.659
11.056	20.067	18.606	18.606	20.26	20.26	20.26	20.26	20.26	20.26	20.26	20.26	20.26	20.26	20.26	20.26	20.26	20.26	20.26	20.26	21.644	21.644	21.644	21.644	23.179	24.53	24.53	24.53	23.179	23.179	21.644	21.644	23.179	23.179	23.179	21.644	21.644	23.438	23.438	25.104	25.104	25.731	25.731	25.731	25.731	25.104	23.481	23.481	25.399	21.123
11.696	20.067	20.067	20.26	20.26	20.26	20.26	20.26	20.26	20.26	20.26	20.26	20.26	20.26	20.26	21.746	21.746	20.26	20.26	20.26	21.644	21.644	21.644	23.179	24.53	24.53	24.53	23.803	23.438	23.438	21.871	21.644	23.179	23.179	23.179	21.644	23.179	23.179	23.438	25.104	25.731	25.731	25.731	25.731	25.731	25.731	25.104	25.123	25.123	23.427
11.696	20.067	20.067	20.067	20.26	21.746	21.746	21.746	21.746	21.746	20.26	21.746	21.746	21.746	21.746	21.746	21.746	20.26	20.453	21.644	21.644	21.644	23.179	24.53	22.998	22.998	24.53	23.179	23.179	21.644	21.644	21.644	23.179	23.179	23.438	21.644	21.644	23.179	24.809	24.809	25.731	25.731	25.731	24.105	24.105	25.731	25.731	24.105	25.123	23.427
11.127	20.067	20.067	20.067	21.746	21.746	21.746	21.746	21.746	21.746	21.746	21.746	21.746	21.746	21.746	21.746	21.746	21.962	21.962	23.179	23.179	23.179	23.179	24.53	22.998	22.998	24.53	23.179	20.335	20.335	21.644	23.179	24.53	23.179	21.871	21.644	21.644	23.179	24.809	26.031	26.031	26.031	24.105	24.105	24.105	24.105	24.105	24.105	25.731	23.427
11.696	20.067	20.26	20.26	21.746	21.746	21.746	21.746	21.746	21.746	21.746	21.746	21.746	21.746	23.42	23.42	21.962	21.962	21.962	23.179	23.179	23.179	24.53	22.998	22.998	24.53	23.179	21.644	18.822	20.102	21.453	24.53	24.53	23.179	21.644	21.644	21.644	23.179	24.809	26.031	26.031	26.031	24.345	23.427	23.427	23.427	23.427	23.886	25.731	23.427
11.696	20.26	20.067	21.746	21.746	21.746	21.746	21.746	21.746	21.746	21.746	21.746	21.746	23.42	23.42	23.42	23.578	23.578	23.179	23.179	23.179	23.179	24.53	22.998	24.53	24.53	21.644	20.335	19.017	20.335	23.179	22.998	22.998	23.179	21.644	21.644	23.179	24.809	26.031	26.031	26.031	24.345	23.778	22.295	22.295	23.427	23.427	23.886	25.123	24.105
11.696	20.26	20.26	21.746	21.746	21.746	21.746	21.746	21.746	21.746	21.746	21.746	21.746	23.42	22.202	22.014	23.578	23.578	24.53	23.179	23.179	23.179	24.53	22.998	24.53	23.179	21.644	20.335	20.335	23.179	22.998	22.56	22.998	23.179	20.335	21.644	23.179	26.031	26.031	26.031	24.105	23.427	22.659	21.123	21.123	22.295	23.104	25.123	25.399	24.105
11.696	20.26	20.26	21.746	21.746	21.746	21.746	21.746	21.746	21.746	21.746	23.42	23.42	22.014	22.014	22.014	23.578	23.578	23.179	23.179	23.179	23.179	24.53	22.998	24.53	23.179	20.335	20.335	21.644	24.53	22.998	22.998	24.53	21.644	21.644	23.179	25.731	25.731	25.731	24.105	23.427	23.427	21.123	21.123	21.123	21.123	23.886	25.123	23.743	25.731
11.696	20.26	20.26	21.746	21.746	21.746	21.746	21.746	21.746	21.746	23.42	22.202	22.014	22.014	21.433	22.014	22.014	23.179	23.179	23.179	24.53	24.53	24.53	22.998	24.53	21.644	20.335	20.335	23.179	22.998	22.998	24.53	21.644	21.644	21.644	24.53	24.105	24.105	24.105	23.427	23.427	22.295	22.295	21.123	20.252	22.295	24.105	23.743	23.743	25.731
12.886	20.26	21.746	21.746	21.746	23.42	23.42	21.746	21.746	23.42	23.42	22.202	21.433	21.433	21.433	22.014	23.578	23.179	23.179	23.179	24.53	24.53	24.53	24.53	23.179	20.335	20.335	21.644	24.53	22.998	22.998	23.179	21.644	21.644	24.53	24.345	23.427	23.427	23.427	23.427	23.427	22.295	22.295	21.123	21.376	23.778	25.731	23.481	22.369	25.731
12.302	20.26	21.746	21.746	21.746	23.42	23.42	23.42	23.42	23.42	22.202	21.756	21.756	21.433	22.014	22.202	23.42	23.179	23.179	24.53	24.53	24.53	24.53	23.179	20.335	18.822	20.102	23.179	22.998	22.998	24.53	23.179	21.644	23.179	22.998	23.778	23.427	23.427	23.427	23.427	22.295	22.295	22.295	21.123	22.659	23.778	25.104	23.481	22.145	25.731
12.886	20.26	21.746	21.746	23.42	23.42	23.42	23.42	23.42	23.42	22.202	21.756	20.84	21.756	22.202	23.42	21.746	22.952	22.952	24.631	24.631	24.631	22.952	21.453	18.822	18.822	21.453	24.53	22.998	22.998	23.179	21.644	21.644	24.53	22.56	22.659	22.659	22.295	23.427	23.427	22.295	22.295	22.295	22.295	22.295	24.105	25.731	25.104	23.481	24.105
12.973	20.26	21.746	21.746	23.42	23.42	23.42	23.42	23.42	23.42	22.202	21.756	21.756	22.202	22.202	21.746	22.952	22.952	22.952	24.631	24.631	22.952	21.453	19.922	18.616	20.102	22.952	23.181	22.818	22.998	23.179	21.644	23.179	22.998	22.659	22.659	22.659	22.659	23.427	22.295	21.123	21.123	22.295	23.427	23.427	24.105	25.731	25.731	25.123	23.104
12.886	20.26	20.26	21.746	23.42	23.42	23.42	23.42	23.42	23.42	22.202	21.756	21.756	22.202	23.42	21.746	22.952	22.952	22.952	24.631	24.631	22.71	19.922	18.616	18.616	21.453	24.631	22.818	22.818	23.181	22.952	23.179	24.53	22.56	22.659	22.659	23.778	22.659	22.659	21.376	21.123	22.295	22.295	23.427	24.105	24.105	24.105	24.105	23.104	23.104
12.973	21.746	21.746	21.746	21.746	23.42	23.42	23.42	23.42	23.42	22.202	21.756	21.756	22.202	23.42	21.746	22.952	22.952	22.952	22.71	22.71	21.25	19.922	18.616	19.922	22.952	24.631	22.818	22.818	23.181	24.631	24.53	22.998	23.778	22.659	23.778	23.778	22.659	21.376	21.376	21.376	22.295	23.427	24.105	24.105	24.105	23.427	23.427	23.427	23.547
12.973	21.746	21.746	21.746	21.746	23.42	23.42	23.42	23.42	23.42	23.42	22.202	22.087	22.336	23.195	21.537	22.71	22.71	22.71	22.71	22.71	21.25	19.922	19.922	21.453	24.631	24.631	22.818	21.971	22.818	22.998	22.998	22.998	23.778	23.778	23.778	23.778	21.376	20.442	20.442	21.376	22.659	23.427	24.105	24.105	23.427	23.427	23.427	23.427	23.547
12.973	21.746	21.746	21.746	21.746	21.746	23.42	23.42	23.42	23.42	23.42	22.202	22.336	22.336	23.195	21.537	22.71	22.71	22.71	22.71	21.25	21.25	21.25	21.25	22.952	24.631	23.181	22.818	21.971	21.971	22.818	24.631	24.631	24.478	24.128	24.128	22.659	20.442	20.442	21.376	21.376	21.376	22.659	23.427	23.427	23.427	23.427	23.427	24.619	23.547
12.973	21.746	21.746	21.746	21.746	21.746	21.746	21.746	21.746	21.746	21.746	23.42	23.195	23.195	23.195	21.537	21.25	21.25	22.71	22.71	21.25	19.73	21.062	22.71	24.391	24.391	23.345	23.124	22.199	22.199	23.345	24.391	24.391	25.147	23.048	23.048	21.705	20.647	21.376	21.376	21.376	21.376	21.376	22.295	23.427	23.427	23.427	24.619	23.547	21.391
12.973	21.746	21.746	21.746	21.746	21.746	21.746	21.746	21.746	21.746	21.746	21.746	23.195	23.195	23.195	21.537	21.062	21.062	22.499	22.499	21.062	19.73	21.062	24.151	24.391	24.391	23.345	23.124	22.199	23.124	23.687	24.151	23.345	24.438	22.042	20.647	20.647	20.647	21.705	21.705	21.376	20.442	20.442	22.295	23.427	23.427	23.427	24.619	22.426	21.391
12.973	21.746	21.746	21.746	21.746	21.746	21.746	21.746	21.746	21.746	21.746	21.746	21.746	21.537	21.537	21.537	21.25	21.062	22.499	22.499	21.062	19.73	22.499	24.151	24.151	24.151	23.687	23.405	23.405	23.687	23.687	23.687	23.124	23.358	20.647	20.647	20.101	20.647	20.647	20.647	20.442	19.902	20.442	22.659	23.778	24.105	24.619	24.619	23.547	21.838
12.973	20.26	21.746	21.746	21.746	21.746	21.746	21.746	21.746	21.746	21.746	21.746	21.746	20.26	20.067	20.067	19.922	21.25	21.25	22.71	21.062	21.25	22.71	24.391	24.391	24.391	23.687	23.405	23.405	23.687	23.345	23.124	22.199	22.042	20.647	20.101	20.101	20.101	20.647	20.647	20.101	20.101	20.442	22.659	23.778	24.345	25.102	24.619	23.937	21.838
12.973	20.26	20.26	21.746	21.746	21.746	21.746	21.746	21.746	21.746	21.746	21.746	20.26	20.26	20.26	20.26	19.922	19.922	21.25	21.25	21.25	21.25	22.71	24.391	24.391	24.391	23.345	23.124	23.345	23.124	22.199	21.971	20.807	20.647	20.101	20.101	20.101	20.101	20.647	20.101	20.101	20.101	20.647	21.376	23.778	25.398	24.742	23.547	22.426	21.838
12.973	20.453	20.453	21.746	21.746	21.746	21.746	21.746	20.26	20.26	21.746	21.746	20.26	20.26	20.26	18.8	20.102	20.102	21.453	21.453	21.453	22.952	24.631	24.631	24.631	24.631	23.181	22.818	22.818	21.971	21.971	20.807	20.647	20.647	20.101	19.62	19.62	20.101	20.101	20.101	20.101	20.101	20.101	20.442	22.659	24.742	24.742	23.937	22.839	21.838
12.973	20.453	20.453	21.962	21.746	21.746	21.746	20.26	20.26	20.26	21.746	21.746	20.26	20.26	20.26	20.26	20.102	20.102	21.453	21.453	21.453	22.952	24.631	24.631	24.631	23.181	22.56	21.771	21.771	21.771	20.523	20.523	20.442	19.902	19.215	19.215	19.215	19.902	20.647	20.647	20.101	19.62	19.62	19.902	23.937	24.742	23.937	23.937	23.937	22.839
12.973	20.453	20.453	20.453	21.746	20.26	20.26	20.26	20.26	20.26	21.746	21.746	20.26	20.26	20.26	20.26	20.102	21.453	21.453	21.453	21.453	22.952	24.631	24.631	23.181	22.818	22.818	21.771	21.771	20.523	20.523	19.433	19.902	19.215	19.215	19.215	19.215	19.902	20.442	20.442	19.902	19.62	19.215	19.902	22.839	23.937	23.547	24.742	24.742	23.937
12.973	20.453	20.453	20.26	20.26	20.26	20.26	20.26	20.26	20.26	20.26	20.26	20.26	20.26	20.26	20.26	20.102	21.453	21.453	21.453	22.952	22.952	24.631	23.181	22.998	22.818	22.818	21.971	20.807	20.523	20.523	19.433	19.902	19.215	19.215	19.215	19.902	19.902	20.442	19.902	19.215	19.215	19.164	19.215	22.839	23.937	23.547	24.619	24.742	23.937
12.973	20.453	20.26	20.26	20.26	20.26	20.26	20.26	20.26	20.26	20.26	20.26	20.26	20.26	20.453	21.453	20.102	21.453	21.453	22.952	24.631	24.53	24.631	23.181	23.181	22.818	22.818	21.971	20.807	20.807	19.433	19.902	19.215	19.215	19.215	19.902	19.902	19.902	19.902	19.215	19.164	19.164	19.164	20.289	22.839	23.937	23.547	24.619	24.619	24.742
12.973	18.8	20.26	20.26	20.26	20.26	20.26	21.746	21.962	20.453	20.453	20.453	20.453	20.453	20.453	21.644	20.335	21.644	21.644	23.179	24.53	24.53	22.998	22.998	22.56	21.771	21.771	21.771	20.807	19.608	19.1	19.215	19.215	19.215	19.215	19.902	19.902	19.902	19.215	19.177	19.109	19.115	19.164	20.971	22.839	23.937	23.937	24.619	25.102	NA
12.371	19.002	20.26	20.26	20.26	20.26	21.746	21.746	21.962	21.962	20.453	20.453	20.453	20.453	20.453	21.644	21.644	21.644	23.179	23.179	24.53	22.998	22.998	22.56	22.56	21.771	21.771	21.771	19.433	19.1	18.965	19.164	19.164	19.215	19.215	19.215	19.215	19.115	19.109	19.109	19.109	19.115	20.105	21.838	22.839	23.547	23.547	25.102	27.351	NA
12.445	19.002	20.453	20.26	20.26	21.746	21.746	21.746	21.962	21.962	20.453	21.962	21.962	20.453	21.644	21.644	21.644	23.179	23.179	24.53	22.998	22.998	22.56	22.56	22.56	21.771	21.771	20.523	19.433	18.965	19.164	19.177	19.177	19.115	19.115	19.115	19.115	19.109	19.109	19.109	19.109	19.115	20.582	21.391	22.426	23.547	24.619	27.698	26.647	NA
12.445	19.002	20.453	20.26	21.746	21.962	21.962	21.962	21.962	21.962	21.962	21.962	21.962	20.453	21.644	21.644	23.179	23.179	24.53	22.998	22.998	22.56	21.771	21.771	21.413	20.523	21.771	20.523	19.1	18.974	19.177	19.109	19.109	19.109	19.109	19.115	19.109	19.109	19.109	19.109	19.115	20.105	21.391	22.426	22.426	24.619	25.102	26.647	NA	26.647
13.062	19.002	19.002	20.453	21.962	21.962	21.962	21.962	21.962	21.962	21.962	21.962	21.962	21.962	21.644	21.644	23.179	24.53	22.998	22.998	22.998	22.56	21.771	21.771	21.413	21.413	20.523	19.433	18.965	19.177	19.177	19.109	19.109	19.109	19.109	19.109	19.109	19.109	19.115	19.164	19.215	20.971	21.391	22.426	23.547	24.619	27.351	25.299	NA	27.698
13.062	19.002	19.002	20.453	21.962	21.962	21.962	21.962	21.962	21.962	21.962	21.962	21.962	23.179	23.179	23.179	23.803	24.53	22.81	22.414	22.414	21.413	21.413	21.413	21.413	21.771	20.523	19.433	18.974	19.177	19.177	19.177	19.109	19.109	19.109	19.109	19.115	19.115	19.115	19.164	20.105	20.105	21.391	22.426	23.547	25.102	27.351	NA	27.351	25.102
13.062	19.002	20.453	21.962	21.962	21.962	21.962	21.962	23.578	21.962	23.578	21.962	23.578	24.53	23.179	23.179	23.803	22.998	22.56	22.414	21.413	21.413	21.413	21.413	21.413	21.771	20.523	19.1	18.844	19.177	19.177	19.177	19.177	19.177	19.109	19.115	19.115	19.115	19.115	19.115	19.965	20.105	21.391	22.426	24.619	25.102	27.351	NA	26.919	27.351
13.154	19.191	20.667	21.962	20.453	21.962	23.578	23.578	23.578	23.578	23.578	23.578	23.578	24.53	24.53	24.53	23.803	22.81	22.56	22.56	21.413	21.413	21.413	21.413	21.413	21.413	20.523	18.965	19.177	19.177	19.177	19.177	19.177	19.177	19.177	19.109	19.115	19.115	19.115	19.503	19.965	20.582	21.391	22.426	24.619	25.102	NA	27.327	26.992	26.992
13.154	20.667	20.667	20.667	20.453	21.962	23.578	23.578	23.578	21.962	23.578	23.578	24.53	24.53	24.53	24.53	22.81	22.998	22.56	22.56	21.771	21.771	21.771	21.413	21.413	21.413	19.062	18.583	19.109	19.109	19.177	19.177	19.177	19.177	19.177	19.109	19.109	19.109	19.109	19.503	19.965	20.309	21.015	23.176	24.389	25.102	NA	27.327	23.885	23.61
13.887	20.667	20.667	20.667	20.667	23.245	22.014	23.578	23.578	23.578	23.578	22.014	22.998	22.81	22.81	22.81	22.81	22.414	21.413	22.414	21.771	21.771	21.413	20.254	20.254	19.351	18.885	19.109	19.109	19.109	19.109	19.109	19.109	19.109	19.109	19.109	19.109	19.109	19.503	19.326	19.988	20.309	22.039	23.176	24.389	NA	26.919	25.599	21.777	21.569
13.887	20.667	20.667	20.667	20.667	23.578	22.014	23.578	23.245	23.245	21.809	22.81	22.81	22.81	22.81	22.414	22.414	21.413	20.254	21.413	20.254	20.254	20.254	19.351	19.062	18.874	18.583	19.109	19.109	19.109	19.109	19.109	19.109	19.109	19.109	19.109	19.109	19.503	19.503	19.965	20.309	21.015	23.176	24.389	25.042	NA	27.327	22.92	20.699	21.777
13.887	20.667	22.193	20.667	22.193	23.245	21.809	21.809	23.245	23.245	21.809	22.414	22.81	22.414	22.414	21.413	21.413	20.254	20.254	20.254	19.351	19.351	19.351	19.062	18.885	18.583	19.109	19.109	19.109	19.109	19.109	19.109	19.109	19.109	19.109	19.109	19.109	19.503	19.503	20.105	21.391	23.547	24.389	24.389	25.042	27.327	24.146	21.777	20.699	21.777
14.002	22.193	22.193	22.193	22.193	23.245	21.809	21.809	21.809	21.809	22.414	22.414	22.414	22.414	21.413	21.413	20.254	20.254	20.254	20.254	19.351	19.351	19.351	18.874	18.583	19.109	19.109	19.109	19.109	19.109	19.109	19.109	19.109	19.177	19.109	19.109	19.503	19.503	19.965	20.582	22.426	24.619	25.102	25.102	NA	25.599	21.777	20.699	20.699	20.699
14.853	22.428	22.428	22.193	23.245	23.245	21.809	21.17	21.17	21.17	22.414	22.414	22.414	22.414	21.413	20.254	20.254	20.254	19.351	19.351	19.351	19.351	19.351	18.885	18.583	19.109	19.109	19.109	19.036	19.109	19.109	19.109	19.109	19.177	19.177	19.109	19.503	19.965	20.105	21.391	23.547	24.619	25.102	27.351	26.992	22.92	20.699	19.763	19.763	19.763
14.002	22.193	22.428	21.717	21.717	21.619	21.809	21.17	21.17	22.414	22.414	21.413	21.413	21.413	20.254	20.254	19.351	19.351	19.351	19.351	19.351	19.291	19.062	18.583	19.109	19.109	19.109	19.109	19.109	19.036	19.115	19.109	19.109	19.109	19.177	19.503	19.965	20.105	20.582	21.391	23.547	25.102	27.351	NA	25.299	21.777	19.763	19.763	18.891	19.609
14.002	22.193	22.193	23.245	21.809	21.619	21.809	21.17	22.414	22.414	22.414	21.413	21.413	20.254	20.254	19.291	19.03	19.03	19.03	18.743	18.743	19.03	18.746	18.583	19.109	19.109	19.109	19.109	19.109	19.036	19.036	19.036	19.109	19.109	19.109	19.751	19.965	20.105	20.582	22.426	24.619	25.102	27.351	NA	22.693	20.517	19.609	18.891	18.891	18.725
14.002	22.193	23.245	23.245	21.809	21.809	21.809	21.809	22.414	21.413	21.413	21.413	20.254	20.254	19.351	19.062	19.03	18.743	18.743	18.746	18.746	18.296	18.296	19.036	19.036	19.109	19.109	19.109	19.036	19.036	19.036	19.036	19.036	19.109	19.503	19.503	19.965	20.105	21.391	23.547	24.619	25.102	NA	23.885	21.569	19.609	18.725	18.725	18.891	18.725
14.853	22.428	23.245	21.809	21.809	21.809	21.809	22.414	22.414	21.413	21.413	20.254	20.254	19.351	19.351	19.062	19.062	18.874	18.746	18.296	18.296	18.296	19.036	19.036	19.036	19.036	19.036	19.036	19.036	19.036	19.036	19.036	19.036	19.036	19.503	19.503	19.965	20.582	22.426	24.619	25.102	27.351	NA	22.693	20.517	19.609	18.725	18.725	18.891	18.891
14.971	22.428	21.619	21.809	21.809	21.809	22.414	22.414	22.414	21.413	21.413	20.254	20.254	19.351	19.062	19.062	18.874	18.885	18.583	18.296	18.296	19.036	19.036	19.036	19.036	19.036	19.036	19.036	19.036	19.036	19.036	19.036	19.036	19.326	19.326	19.965	20.105	20.582	22.426	24.619	25.102	26.992	23.885	21.569	19.609	19.609	18.725	18.725	18.891	18.891
15.908	21.618	21.619	21.055	21.055	21.055	22.118	22.118	22.414	22.414	21.413	20.254	19.351	19.062	19.062	18.874	18.885	18.583	18.583	18.296	19.036	19.036	19.036	19.036	19.036	19.036	19.036	19.036	19.036	19.036	19.036	19.036	19.326	19.609	19.988	20.105	20.582	21.391	24.619	25.102	27.351	NA	22.693	20.517	19.609	19.609	18.725	18.891	18.891	19.763
16.942	21.495	21.055	20.315	20.315	21.072	22.118	22.118	22.118	22.414	20.254	19.062	19.062	18.874	18.874	18.885	18.583	18.583	18.583	19.036	19.036	19.036	19.036	19.036	19.036	19.036	19.036	19.036	19.036	19.036	19.036	19.326	19.326	19.609	20.309	20.582	21.391	23.547	25.102	27.351	26.992	NA	21.569	20.517	19.609	19.609	19.609	18.891	18.891	19.763
19.912	20.057	20.183	19.361	19.934	21.072	22.118	22.118	22.118	21.072	19.03	18.874	18.746	18.746	18.746	18.296	18.296	18.296	18.296	19.036	19.036	19.036	19.036	19.109	19.109	19.036	19.036	19.036	19.036	19.036	19.036	19.326	19.609	20.309	22.039	22.426	23.547	24.619	25.102	27.351	NA	21.569	20.517	19.609	19.609	18.725	18.725	18.725	18.725	19.609
21.503	18.171	17.844	18.974	19.934	20.791	20.791	22.118	21.072	20.039	18.743	18.296	18.296	18.296	18.296	18.296	18.296	18.296	19.036	19.036	19.036	19.036	19.036	19.109	19.109	19.109	19.109	19.036	19.036	19.036	19.326	19.609	20.582	22.426	24.619	25.102	25.102	25.102	25.102	26.992	NA	20.517	19.609	18.572	18.572	18.572	18.725	17.849	18.725	20.323
19.644	17.59	17.59	18.188	18.89	19.185	19.934	19.934	19.236	18.743	18.296	18.296	18.296	18.296	18.296	18.296	18.296	19.036	19.036	19.036	19.036	19.036	19.036	19.036	19.109	19.109	19.109	19.109	19.036	19.326	19.965	20.582	23.547	24.619	27.351	26.992	27.351	25.398	27.698	NA	22.693	19.609	18.725	18.725	18.572	19.423	18.572	17.849	18.725	20.323
19.907	18.188	17.59	17.59	17.59	17.59	18.041	18.438	18.043	18.043	18.043	18.296	18.296	18.296	18.296	18.296	19.036	19.036	19.036	19.036	19.036	19.036	19.036	19.036	19.036	19.109	19.109	19.109	19.503	20.105	20.582	23.547	25.102	27.351	26.992	26.992	27.698	27.698	27.698	NA	20.517	18.725	17.849	18.725	18.725	19.609	19.609	18.725	18.725	20.323
18.293	19.234	19.351	17.81	17.59	17.392	17.392	17.59	17.81	18.043	18.043	18.043	18.296	18.296	18.296	19.036	19.036	19.036	19.036	19.036	19.036	19.036	19.036	19.036	19.036	19.036	19.109	19.109	19.965	20.582	22.426	24.619	27.351	26.992	26.992	26.992	27.351	27.698	NA	22.457	19.423	18.725	17.849	18.725	19.609	19.609	19.609	18.725	18.725	20.517
25.26	19.234	19.17	19.117	18.874	17.81	17.392	17.392	17.59	17.81	18.043	18.043	18.043	18.043	18.899	18.899	19.036	19.036	19.036	19.036	19.036	19.036	19.036	19.036	19.036	19.036	19.036	19.326	19.988	21.015	23.547	25.102	26.992	26.992	26.992	27.351	27.351	27.351	NA	22.693	19.609	18.725	18.725	19.609	19.609	20.517	20.517	19.763	19.763	21.569
22.544	19.234	19.234	19.17	19.17	19.086	19.291	17.59	17.59	17.81	17.81	17.81	18.043	18.899	18.899	18.899	18.899	18.899	18.899	19.036	19.036	19.036	19.036	19.036	19.036	19.036	19.326	19.609	20.309	23.176	24.389	26.919	27.327	26.992	27.351	27.351	27.351	NA	23.885	21.569	19.609	19.609	19.763	20.699	21.777	21.777	21.777	20.699	22.001	25.011
19.578	19.17	19.17	19.17	19.17	19.17	19.117	19.1	18.043	17.81	17.81	17.81	18.711	18.899	18.899	18.899	18.899	18.899	18.899	18.899	18.899	18.899	19.036	19.036	19.036	19.326	19.326	19.988	22.039	24.389	26.919	27.327	27.327	26.992	27.351	27.351	26.992	NA	22.693	21.569	20.517	19.763	20.699	22.92	24.146	23.138	23.138	22.001	24.13	25.011
19.578	18.998	19.117	19.117	19.117	19.117	19.117	19.117	19.086	18.583	19.036	18.711	18.711	18.711	18.899	18.899	18.899	18.899	18.899	18.899	18.899	18.899	18.899	19.036	19.036	19.326	19.988	21.015	23.176	25.042	26.919	27.327	25.599	26.992	27.351	27.351	NA	23.885	21.569	21.569	20.699	21.777	22.92	24.146	25.599	24.403	22.001	24.13	23.903	25.011
17.043	18.841	19.086	19.086	19.086	19.086	19.086	19.117	19.117	19.117	19.356	19.177	19.036	18.899	18.711	18.711	18.899	18.899	18.899	18.899	18.899	18.899	18.899	19.036	19.326	19.988	20.309	23.176	25.042	27.327	25.599	25.599	25.599	26.992	27.351	26.992	NA	22.693	22.693	22.92	21.777	22.92	24.146	25.599	25.599	25.262	24.13	24.13	23.903	23.903
16.227	18.567	19.086	19.086	19.024	19.024	19.024	19.024	19.086	19.086	19.356	19.356	19.25	19.177	19.036	18.899	18.711	18.711	18.711	18.711	18.711	18.899	18.899	19.254	19.283	20.309	22.039	25.042	27.327	25.599	24.146	24.146	25.599	25.299	26.992	NA	23.885	22.693	22.92	22.92	22.92	24.146	25.599	25.599	26.298	24.13	24.13	24.13	24.13	21.977
16.227	18.29	19.024	19.024	19.024	19.024	19.024	19.024	19.024	19.024	19.25	19.25	19.356	19.356	19.25	19.177	19.036	18.899	18.711	18.711	18.711	19.189	19.283	19.644	21.015	23.176	25.042	27.327	24.146	24.146	24.146	24.146	24.146	25.299	25.299	NA	25.299	24.146	24.146	24.146	24.146	24.146	24.146	24.146	25.011	22.885	22.885	23.086	21.224	18.416
19.002	19.024	19.024	19.024	19.024	18.844	18.844	18.844	18.844	18.844	19.177	19.177	19.177	19.25	19.25	19.356	19.356	20.101	20.252	19.609	19.189	19.212	20.056	20.708	24.389	26.919	25.599	24.146	24.146	24.146	24.146	24.146	24.146	23.885	NA	26.992	27.327	25.599	25.599	25.599	25.599	24.403	24.146	25.011	23.903	22.885	21.977	19.649	17.335	17.763
19.191	18.844	18.844	18.844	18.844	18.844	18.844	18.844	18.844	19.177	19.177	19.177	19.177	19.177	19.25	19.25	19.356	19.679	19.9	21.403	22.839	24.389	24.072	24.072	24.958	26.501	27.627	25.887	25.887	24.403	24.146	24.146	25.599	NA	26.919	25.042	26.919	27.327	27.327	25.599	24.146	22.92	25.011	25.011	22.885	21.089	18.314	17.293	20.004	21.57
20.87	18.583	18.844	18.844	18.844	18.844	18.844	18.844	18.844	19.177	19.177	19.109	19.109	19.177	19.177	19.164	19.62	19.62	19.9	21.157	22.998	27.225	24.997	25.299	24.958	22.831	22.524	23.786	24.747	27.817	27.627	27.627	NA	NA	25.042	25.042	26.919	27.327	24.146	22.92	22.92	23.903	23.903	23.903	20.349	17.335	18.118	21.57	22.414	21.57
22.611	18.583	18.583	18.844	18.844	18.844	18.844	18.844	18.844	19.177	19.177	19.109	19.109	19.109	19.164	19.215	19.215	20.101	20.101	22.296	23.458	24.29	27.616	26.022	27.698	27.351	26.919	24.072	22.29	23.535	NA	NA	24.958	24.958	26.919	26.919	27.327	24.146	21.777	20.517	22.671	22.671	23.665	20.193	17.203	20.709	23.399	22.414	21.57	NA
21.833	18.296	18.583	18.583	18.844	18.844	18.844	18.844	19.177	19.177	19.109	19.109	19.109	19.115	19.115	19.902	19.902	19.902	20.442	22.839	24.102	24.984	26.353	27.616	27.616	25.771	27.511	26.316	25.599	NA	23.786	24.747	27.817	25.887	24.146	23.885	22.693	20.517	19.609	19.423	21.558	22.458	20.712	17.192	21.853	23.553	22.414	NA	20.709	20.004
20.791	18.296	18.583	18.583	18.583	18.583	18.583	18.844	19.177	19.109	19.109	19.109	19.109	19.115	20.252	20.442	19.902	19.902	20.442	22.839	23.937	24.742	27.698	26.647	24.7	24.434	27.616	27.674	NA	23.107	20.323	20.699	19.763	19.609	20.323	20.323	20.323	19.423	18.572	20.712	20.558	21.359	17.891	20.985	24.873	22.58	NA	20.709	17.735	17.802
20.791	18.583	18.583	18.583	18.583	18.583	18.583	19.109	19.109	19.109	19.109	19.109	19.115	19.516	20.252	20.252	19.902	19.902	21.838	22.839	23.547	24.619	27.351	26.647	25.299	24.997	24.997	24.434	NA	25.514	22.551	19.524	18.067	17.483	19.087	19.087	19.262	19.262	18.404	19.91	20.558	19.056	18.69	26.25	24.873	20.603	18.707	17.735	17.128	17.128
19.934	18.296	18.583	18.583	18.583	18.583	18.583	19.109	19.109	19.109	19.109	19.109	19.115	19.516	20.252	20.252	19.516	19.902	20.971	22.426	23.547	24.619	27.351	26.992	25.299	25.299	23.885	23.61	22.233	22.013	20.765	20.603	19.775	18.921	19.087	19.087	19.087	19.087	18.404	20.558	19.91	17.743	26.25	29.567	22.714	NA	17.735	17.128	17.128	17.195
19.236	18.296	18.296	18.583	18.583	18.583	19.109	19.109	19.109	19.109	19.109	19.109	19.115	19.516	19.85	19.85	20.252	20.582	20.971	22.426	23.547	25.102	27.351	26.992	25.299	25.299	23.885	22.693	21.366	20.323	20.323	20.123	20.123	20.123	19.262	20.123	19.262	19.262	19.262	20.558	17.891	21.853	27.616	21.814	18.803	NA	16.563	16.563	17.195	17.195
18.974	18.296	18.296	18.296	18.296	19.109	19.109	19.109	19.109	19.109	19.109	19.109	19.109	19.073	19.85	20.967	21.123	21.391	21.391	22.426	23.547	25.102	26.992	26.992	25.299	25.299	24.146	22.92	21.569	20.517	21.569	21.569	20.323	20.323	19.423	19.262	19.262	19.262	18.404	18.449	18.202	25.126	23.107	18.223	NA	16.154	16.154	16.625	17.195	17.802
18.89	18.296	18.296	18.296	18.296	19.036	19.036	19.109	19.109	19.109	19.109	19.109	19.109	19.073	19.85	21.961	22.039	21.391	21.391	22.426	23.547	25.102	26.992	27.327	27.327	27.327	25.599	22.92	22.92	21.777	21.777	21.777	20.517	20.517	20.517	19.423	19.423	19.423	19.188	17.743	23.553	25.771	20.765	18.067	16.686	16.154	16.154	16.625	17.278	17.278
18.89	18.296	18.296	18.296	19.036	19.036	19.036	19.036	19.036	19.036	19.036	19.036	19.075	19.266	20.967	23.176	23.176	22.426	21.391	22.426	23.547	25.102	27.351	26.919	26.919	27.327	25.599	23.138	23.138	23.138	22.92	22.92	21.777	20.699	20.699	20.699	19.609	17.133	17.743	21.637	27.26	23.982	19.524	17.889	16.625	16.154	16.21	16.686	16.686	16.686
18.89	18.296	18.296	19.036	19.036	19.036	19.036	19.036	19.036	19.036	19.036	19.036	19.073	19.85	23.176	24.389	23.176	22.426	22.426	23.547	23.547	25.102	26.919	26.919	27.327	25.599	24.146	24.403	24.403	24.403	24.403	23.138	22.001	20.905	19.763	17.849	15.927	16.503	22.551	25.514	22.714	18.803	17.195	16.154	15.823	15.823	16.21	16.686	16.775	16.686
18.89	18.296	19.036	19.036	19.036	19.036	19.036	19.036	19.036	19.036	19.036	19.075	19.266	21.961	24.389	24.389	23.176	23.176	22.426	23.547	23.547	24.619	25.042	26.919	27.327	25.599	24.146	25.599	27.627	25.887	22.175	18.078	16.563	16.266	16.563	17.625	20.25	23.665	23.817	20.603	17.889	16.21	15.823	15.515	15.515	15.863	16.21	16.775	16.775	16.21
19.185	19.036	19.036	19.036	19.036	19.036	19.036	19.036	19.036	19.036	19.075	19.266	20.967	24.389	24.389	24.389	23.176	23.176	23.176	22.426	23.547	24.389	25.042	27.327	25.599	25.599	27.327	27.627	24.403	17.968	15.278	15.725	17.625	20.205	22.277	23.558	23.665	22.433	19.524	17.802	16.625	16.154	15.823	15.774	15.823	15.863	16.266	16.775	16.775	16.21
19.438	18.899	19.036	19.036	19.036	19.036	19.036	19.036	19.036	19.075	19.266	20.967	23.176	23.176	23.176	22.039	21.015	22.039	22.039	22.039	22.039	24.389	27.327	25.599	25.599	27.327	25.599	19.609	15.553	17.08	19.435	20.25	20.25	20.205	21.262	20.25	19.368	18.608	17.735	17.128	16.563	16.092	16.092	16.092	16.092	16.686	17.374	17.278	17.278	16.625
19.438	18.899	18.899	19.036	19.036	19.036	19.036	19.036	19.036	19.266	20.967	22.039	22.039	21.015	21.015	20.196	20.196	20.708	21.692	22.039	23.176	26.919	25.599	25.599	27.327	24.146	16.563	16.503	20.25	21.385	20.358	19.368	19.368	19.331	19.331	18.512	18.549	17.685	17.08	16.531	16.531	16.092	16.092	16.563	17.195	17.802	18.803	18.803	18.707	17.735
20.466	18.899	18.899	19.036	19.036	19.036	19.036	19.036	19.073	19.266	21.015	20.196	20.196	19.644	19.644	19.283	19.644	20.708	21.692	24.072	26.919	27.327	25.599	25.599	21.569	16.365	17.128	19.524	20.358	19.435	19.368	18.549	18.549	18.512	18.512	18.512	17.635	17.685	17.08	17.08	17.08	17.128	17.128	17.735	19.524	19.524	20.457	21.637	20.457	19.435
20.466	19.036	19.036	19.036	19.036	19.036	19.036	19.075	19.073	19.988	19.283	19.283	19.254	19.254	19.254	19.644	20.708	22.831	24.072	26.501	27.627	27.327	NA	NA	16.531	19.368	20.457	19.524	19.435	18.608	18.549	18.549	18.512	18.512	18.512	18.512	18.512	18.512	18.512	18.549	18.549	18.608	19.435	21.499	22.551	23.817	25.315	23.817	22.433	21.314
21.772	19.036	19.036	19.036	19.036	19.036	19.036	19.075	19.326	19.326	19.254	19.254	19.254	19.254	19.644	20.708	22.831	24.958	27.627	24.403	NA	NA	NA	NA	23.558	22.335	20.358	19.435	18.608	18.608	18.549	18.549	18.512	18.512	19.368	19.368	19.331	19.331	19.331	19.368	20.25	21.385	23.817	25.315	27.034	27.034	27.034	27.034	23.665	23.558
22.839	19.036	19.036	19.036	19.036	19.075	19.075	19.326	19.326	19.326	19.254	19.254	19.254	19.644	20.708	22.524	26.501	21.777	NA	NA	NA	NA	NA	NA	25.029	21.262	20.25	18.608	18.608	18.608	18.549	18.549	18.512	19.368	20.25	20.25	21.314	21.262	21.314	21.314	22.433	25.147	27.034	28.182	25.813	25.813	28.21	28.21	26.856	25.029
23.64	19.036	19.036	19.036	19.075	19.075	19.075	19.326	19.326	19.326	19.326	19.609	19.644	22.831	23.138	17.133	NA	NA	NA	NA	NA	NA	NA	NA	NA	21.262	20.205	19.368	18.608	17.735	17.685	17.685	18.549	19.368	20.25	21.314	22.335	22.335	23.558	23.558	25.147	28.182	25.813	25.141	24.174	25.314	26.301	26.301	NA	NA
23.743	19.109	19.109	19.075	19.073	19.075	19.609	19.609	19.609	19.326	19.326	20.309	25.599	16.365	NA	NA	NA	NA	NA	NA	NA	NA	NA	NA	NA	22.257	21.262	20.25	19.435	18.608	18.549	17.685	18.549	20.358	21.385	22.335	22.335	25.029	26.714	28.182	26.301	25.141	25.141	24.174	24.174	NA	NA	NA	NA	NA
23.481	19.177	19.115	19.115	19.115	19.988	19.988	19.988	19.609	19.326	20.309	20.517	NA	NA	NA	NA	NA	NA	NA	NA	NA	NA	NA	NA	NA	22.257	21.262	21.314	20.25	20.25	20.25	20.25	20.358	21.385	22.433	23.665	26.714	28.21	26.301	24.404	23.48	23.48	NA	NA	NA	NA	NA	NA	NA	NA
21.915	19.177	19.215	19.215	20.105	20.582	20.582	20.105	20.105	22.426	18.404	NA	NA	NA	NA	NA	NA	NA	NA	NA	NA	NA	NA	NA	NA	NA	22.277	23.558	22.335	22.335	22.335	23.558	25.147	25.147	26.856	28.21	26.301	25.314	24.404	NA	NA	NA	NA	NA	NA	NA	NA	NA	NA	NA
23.214	19.25	19.164	19.215	20.289	20.971	20.971	20.582	22.426	18.404	NA	NA	NA	NA	21.509	NA	NA	NA	NA	NA	NA	NA	NA	NA	NA	NA	23.558	25.029	25.029	25.029	26.714	26.856	28.21	26.301	26.301	25.314	NA	NA	NA	NA	NA	NA	NA	NA	NA	NA	NA	NA	NA	NA
23.214	19.25	19.306	19.215	20.289	20.971	22.839	23.265	22.903	NA	21.97	20.793	20.793	21.061	21.509	21.669	22.025	23.558	19.368	NA	NA	NA	NA	NA	NA	NA	23.558	25.029	28.182	26.763	26.763	25.314	NA	NA	NA	NA	NA	NA	NA	NA	NA	NA	NA	NA	NA	NA	NA	NA	NA	NA
23.214	19.177	19.164	20.105	20.289	20.971	25.398	22.903	23.491	21.366	20.793	20.793	20.793	21.061	21.509	21.63	21.509	22.025	27.497	26.619	26.619	26.585	24.925	23.558	NA	NA	NA	NA	NA	NA	NA	NA	NA	NA	NA	NA	NA	NA	NA	NA	NA	NA	NA	NA	NA	NA	NA	NA	NA	NA
23.481	19.177	19.164	20.105	20.105	22.839	19.262	18.512	23.282	20.793	20.793	20.793	20.793	19.819	20.27	20.162	21.306	21.509	22.057	23.692	25.399	25.399	25.399	26.763	NA	NA	NA	NA	NA	NA	NA	NA	NA	NA	NA	NA	NA	NA	NA	NA	NA	NA	NA	NA	NA	NA	NA	NA	NA	NA
21.915	19.177	19.164	20.105	20.105	24.7	16.563	24.872	20.793	20.793	20.506	19.573	19.819	20.016	23.336	20.016	21.306	21.509	22.057	22.727	22.727	22.727	22.727	22.636	22.557	NA	NA	NA	NA	NA	NA	NA	NA	NA	NA	NA	NA	NA	NA	NA	NA	NA	NA	NA	NA	NA	20.016	20.016	20.162	20.341
21.915	19.25	19.751	20.105	24.102	17.043	24.872	20.506	20.506	20.506	19.573	19.573	19.819	22.314	21.454	20.016	20.162	20.341	22.261	22.25	22.25	22.048	21.63	22.048	22.182	NA	NA	NA	NA	NA	NA	NA	NA	NA	NA	NA	NA	NA	NA	NA	NA	NA	NA	NA	NA	20.016	20.016	20.016	20.162	20.341
20.509	19.25	19.995	20.706	18.803	27.26	20.506	20.506	20.506	19.573	19.573	19.573	19.819	21.156	20.271	20.162	20.271	20.341	20.367	20.341	20.341	21.63	21.63	21.63	22.027	22.182	NA	NA	NA	NA	NA	NA	NA	NA	NA	NA	NA	NA	NA	NA	NA	NA	NA	NA	20.162	20.162	20.162	20.162	20.27	20.341
21.678	19.25	19.995	27.616	20.358	21.01	20.506	20.506	19.573	19.573	19.573	19.573	19.819	21.2	20.271	20.271	20.271	20.367	20.341	20.341	20.341	20.341	20.341	20.341	20.27	20.557	NA	NA	NA	NA	NA	NA	NA	NA	NA	NA	NA	NA	NA	NA	NA	NA	20.162	20.162	20.162	20.162	20.162	20.162	20.27	20.341
22.98	19.25	21.403	17.685	22.998	20.506	19.573	19.573	19.573	19.573	19.573	19.819	20.016	22.652	20.162	20.271	20.341	20.367	20.341	20.341	20.341	20.341	20.341	20.341	20.341	20.27	NA	NA	NA	NA	NA	NA	NA	NA	NA	NA	NA	NA	NA	NA	NA	20.016	20.016	20.162	20.162	20.162	20.162	20.162	20.27	20.27
24.809	19.995	23.107	25.514	20.506	19.573	19.573	19.573	19.573	19.573	19.573	19.819	20.557	20.672	20.271	20.341	20.367	20.341	20.341	20.341	20.341	20.341	20.27	20.27	20.27	20.341	20.341	NA	NA	NA	NA	NA	NA	NA	NA	NA	NA	NA	NA	20.016	20.016	20.016	20.162	20.162	20.162	20.162	20.162	20.162	20.27	20.27
26.031	22.296	17.08	21.584	19.573	19.573	19.573	19.573	19.573	19.573	19.573	19.819	21.03	20.341	20.341	20.367	20.367	20.341	20.341	20.341	20.341	20.27	20.27	20.27	20.27	20.341	20.27	20.27	NA	NA	NA	NA	NA	NA	NA	NA	20.162	20.162	20.016	20.016	20.016	20.016	20.162	20.162	20.27	20.27	20.27	20.162	20.27	20.27
21.678	20.457	23.59	19.573	19.573	19.573	19.356	19.356	19.356	19.573	19.573	19.819	21.03	20.341	20.367	20.367	20.341	20.341	20.341	20.27	20.27	20.27	20.27	20.27	20.27	20.341	20.27	20.27	NA	NA	NA	NA	20.016	20.162	20.162	20.162	20.162	20.016	20.016	20.016	20.016	19.234	19.298	19.378	19.378	19.378	19.378	19.378	19.378	19.378
14.795	26.856	19.573	19.573	19.573	19.573	19.356	19.356	19.356	19.573	19.573	20.039	22.522	20.709	20.367	20.341	20.341	20.341	20.27	20.27	20.27	20.27	20.27	20.27	20.27	20.341	20.27	20.27	20.341	20.341	20.27	20.162	20.016	20.016	20.162	20.162	20.162	20.016	20.016	19.234	19.234	19.298	19.298	19.378	19.378	19.378	19.378	19.378	19.378	19.378
22.22	19.819	19.819	19.573	19.573	19.573	19.356	19.356	19.356	19.573	19.573	20.174	22.522	21.2	20.341	20.341	20.27	20.27	20.27	20.27	20.27	20.27	20.27	20.27	20.341	20.341	20.162	20.162	20.341	20.341	20.341	20.162	20.016	20.016	20.016	20.162	19.234	19.234	19.234	19.234	19.234	19.298	19.378	19.378	19.378	19.378	19.298	19.378	19.378	19.437
24.773	19.819	19.819	19.573	19.573	19.573	19.356	19.356	19.356	19.573	19.819	19.514	20.796	19.69	19.437	20.27	20.27	20.27	20.27	19.378	19.378	19.378	19.378	19.378	19.378	20.27	19.298	19.378	19.437	19.437	20.341	20.162	20.016	19.234	19.234	19.234	19.234	19.234	19.234	19.234	19.234	19.298	19.378	19.378	19.378	19.298	19.378	19.378	19.437	19.437
22.738	19.573	19.573	19.573	19.573	19.573	19.356	19.356	19.356	19.117	19.17	19.514	19.636	19.378	19.378	19.378	19.378	19.378	19.378	19.298	19.298	19.298	19.378	19.378	19.378	19.378	19.378	19.437	19.437	19.437	19.437	19.298	19.234	19.234	19.234	19.234	19.234	19.17	19.17	19.234	19.298	19.298	19.298	19.298	19.298	19.298	19.378	19.378	19.437	19.437
22.738	19.573	19.573	19.573	19.573	19.573	19.356	19.356	19.356	19.117	19.17	19.265	19.298	19.378	19.378	19.298	19.298	19.298	19.298	19.298	19.298	19.298	19.378	19.378	19.378	19.378	19.378	19.437	19.437	19.437	19.378	19.298	19.298	19.234	19.234	19.234	19.17	19.17	19.17	19.234	19.234	19.298	19.298	19.298	19.298	19.298	19.378	19.437	19.464	19.464
21.699	19.573	19.573	19.573	19.573	19.573	19.356	19.356	19.086	19.117	19.17	19.234	19.298	19.298	19.298	19.298	19.298	19.298	19.298	19.298	19.298	19.298	19.378	19.378	19.378	19.378	19.437	19.437	19.437	19.378	19.378	19.378	19.298	19.234	19.234	19.234	19.17	19.17	19.17	19.234	19.234	19.234	19.069	19.069	19.069	19.069	19.085	19.095	19.096	19.438
20.863	19.573	19.573	19.573	19.573	19.573	19.356	19.086	19.086	19.117	19.17	19.17	19.234	19.234	19.298	19.298	19.298	19.298	19.298	19.298	19.298	19.298	19.378	19.378	19.437	19.437	19.437	19.437	19.378	19.378	19.378	19.378	19.298	19.298	19.234	19.17	19.17	19.17	19.17	19.047	19.047	19.047	19.047	19.069	19.085	19.085	19.04	19.063	19.082	19.082
20.863	19.573	19.573	19.573	19.573	19.573	19.117	19.117	19.117	19.117	19.17	19.17	19.234	19.234	19.234	19.234	19.298	19.298	19.298	19.298	19.298	19.298	19.378	19.437	19.437	19.437	19.437	19.437	19.378	19.378	19.378	19.378	19.298	19.298	19.234	19.17	19.17	18.998	18.998	19.047	19.047	19.047	19.047	19.139	21.062	22.83	22.451	22.43	19.189	19.044
20.863	19.573	19.573	19.573	19.117	19.117	19.117	19.117	19.117	19.117	19.17	19.17	19.17	19.234	19.234	19.234	19.234	19.234	19.298	19.298	19.298	19.298	19.378	19.437	19.437	19.437	19.437	19.437	19.378	19.378	19.378	19.378	19.298	19.298	19.234	18.998	18.998	18.998	19.047	19.047	19.004	19.103	21.994	24.316	22.451	22.43	20.804	22.43	22.166	19.599
20.863	19.573	19.573	19.117	19.117	19.117	19.117	19.117	19.117	19.117	19.117	19.17	19.17	19.234	19.234	19.234	19.234	19.234	19.047	19.069	19.069	19.085	19.085	19.095	19.095	19.095	19.095	19.085	19.085	19.085	19.085	19.085	19.085	19.069	19.047	18.998	18.998	18.998	19.047	18.974	20.883	22.55	22.646	19.46	20.858	20.804	19.352	19.415	24.316	22.709
20.863	19.573	19.117	19.117	19.117	19.117	19.117	19.117	19.117	19.117	19.117	19.17	19.17	19.17	19.234	19.047	19.047	19.047	19.047	19.069	19.069	19.085	19.085	19.085	19.095	19.095	19.085	19.085	19.085	19.085	19.085	19.085	19.085	19.069	19.069	19.047	18.998	18.953	19.54	21.994	24.333	22.544	20.946	19.46	19.415	17.934	17.951	18.039	21.013	22.646
20.228	19.117	19.117	19.117	19.117	19.117	19.117	19.117	19.117	19.117	19.117	19.117	19.17	18.998	18.998	19.047	19.047	19.047	19.047	19.069	19.069	19.085	19.085	19.085	19.085	19.085	19.085	19.085	19.085	19.085	19.085	19.085	19.085	19.085	19.069	19.004	18.922	20.671	22.646	21.013	19.578	19.46	18.039	16.705	15.656	15.629	16.705	18.137	19.578	21.156
19.202	19.117	19.117	19.117	19.117	19.117	19.117	19.117	19.117	19.117	19.117	18.841	18.841	18.998	18.998	19.047	19.047	19.047	19.047	19.069	19.085	19.085	19.085	19.085	19.085	19.085	19.085	19.085	19.085	19.085	19.085	19.085	19.039	19.04	19.019	19.599	21.994	22.646	18.137	18.137	18.137	16.705	15.706	13.915	11.934	13.236	15.881	16.903	18.273	18.273
19.132	19.117	19.117	19.117	19.117	19.117	19.117	19.117	19.117	19.117	18.841	18.841	18.841	18.998	18.998	18.998	19.047	19.047	19.047	19.069	19.186	19.681	19.186	19.04	19.04	19.039	19.039	19.039	19.039	19.058	19.205	19.775	21.062	21.062	21.023	22.075	22.544	18.137	15.769	16.775	15.769	14.796	13.915	12.492	11.99	13.304	15.982	17.043	17.043	16.903
19.132	19.117	19.117	19.117	19.117	19.117	19.117	19.117	19.117	18.841	18.841	18.841	18.841	18.841	18.998	18.998	19.047	19.047	19.019	22.166	22.256	22.166	21.062	21.062	21.062	21.062	22.166	22.166	22.899	24.251	24.251	24.251	22.83	22.166	22.166	22.451	19.46	16.705	15.769	15.769	14.865	13.973	12.506	12.561	12.604	14.211	15.031	15.982	15.881	14.865
19.17	19.117	19.117	19.117	19.117	19.117	19.117	18.841	18.998	18.998	18.841	18.841	18.841	18.841	18.998	18.998	19.047	18.974	22.075	24.266	24.266	22.83	22.83	22.83	24.266	24.251	22.43	20.804	20.804	20.804	20.804	22.43	24.266	24.266	22.43	17.95	15.656	14.75	15.706	14.865	14.033	11.955	11.955	13.236	13.304	14.109	14.942	15.769	15.706	14.796
19.17	19.117	19.117	19.117	19.117	19.117	18.841	18.841	18.998	18.998	18.998	18.998	18.841	18.841	18.998	18.998	18.974	21.023	24.266	24.251	24.266	24.266	22.451	22.451	20.858	22.43	20.804	19.374	17.95	17.95	17.95	19.415	20.946	20.858	17.934	15.62	13.892	13.185	14.865	14.865	13.973	13.129	13.151	13.973	14.033	14.865	14.796	15.706	16.705	15.706
19.17	19.117	19.117	19.117	19.117	18.841	18.841	18.841	18.998	18.998	18.998	18.998	18.998	18.841	18.841	19.07	21.994	24.316	22.451	20.804	20.858	20.858	19.415	19.415	17.951	17.95	17.95	17.934	16.601	16.601	15.629	15.656	14.796	13.892	14.75	13.151	12.506	12.561	14.109	15.769	16.651	16.601	15.656	15.656	15.656	15.656	15.656	15.706	15.706	15.769
19.17	19.117	19.117	18.841	18.841	18.841	18.841	18.841	18.998	18.998	18.998	18.998	18.998	18.845	19.409	23.595	19.717	16.705	16.651	17.95	17.951	16.651	16.651	15.656	15.629	15.629	16.601	16.601	16.601	14.695	13.877	13.129	11.955	11.538	13.185	12.524	12.506	11.99	13.39	14.211	12.561	13.892	15.656	16.651	16.651	17.951	17.951	16.705	16.775	16.775
19.234	19.17	18.998	18.998	18.841	18.841	18.841	18.841	18.841	18.998	18.998	18.998	18.922	20.671	23.595	18.273	14.942	14.033	14.75	15.656	15.629	14.709	13.915	13.915	13.892	14.709	14.695	14.709	14.709	13.892	13.122	12.492	11.514	11.94	13.151	13.129	12.492	11.99	12.152	12.216	11.053	11.538	13.915	14.75	15.656	16.651	18.039	18.137	16.775	16.903
19.047	18.998	18.998	18.998	18.998	18.998	18.998	18.841	18.841	18.998	18.998	18.922	21.854	21.156	18.273	14.942	14.109	13.236	13.185	13.151	13.892	13.892	13.892	13.892	13.129	13.129	13.129	13.151	13.915	13.151	12.506	11.94	11.94	11.934	12.492	13.122	13.129	11.955	12.152	12.735	12.036	12.506	14.709	15.629	15.656	16.705	18.137	18.273	18.273	16.903
19.047	18.998	18.998	18.998	18.998	18.998	18.998	18.998	18.998	18.998	18.953	21.994	19.578	15.881	14.211	13.39	13.304	12.604	12.604	12.524	12.506	13.129	13.129	12.506	12.506	11.934	12.524	12.524	13.185	12.561	11.955	11.955	11.525	11.514	11.934	12.492	13.129	11.94	12.676	14.211	14.033	14.75	16.601	17.95	17.951	18.039	19.717	19.717	18.273	18.411
19.004	18.998	18.998	18.998	18.998	18.998	18.998	18.998	18.998	18.953	21.854	19.578	14.796	13.236	12.676	12.735	12.152	12.099	10.886	10.845	10.845	11.356	10.822	11.934	11.514	11.538	11.565	12.036	12.604	12.036	11.586	11.538	11.193	11.538	11.94	12.492	13.129	12.506	13.304	15.031	14.109	13.915	14.709	16.651	19.46	19.717	19.871	19.871	18.411	18.411
18.974	18.998	18.998	18.841	18.841	18.841	18.841	18.998	18.998	19.486	22.646	15.656	13.892	12.524	12.099	12.735	11.547	10.932	10.886	10.481	10.464	10.826	10.826	10.453	10.162	11.227	11.586	12.099	12.152	11.625	11.259	11.197	11.525	11.955	11.94	12.492	13.129	12.506	12.676	13.478	12.802	11.227	11.207	13.39	18.411	20.067	20.067	18.411	18.411	18.411
19.54	18.998	18.998	18.841	18.841	18.841	18.841	18.953	19.486	21.543	18.258	13.55	11.964	12.506	12.604	11.547	11.547	10.932	10.513	10.177	9.905	9.897	10.464	10.464	10.464	10.513	12.099	12.152	12.152	11.625	11.207	11.197	11.538	11.99	11.94	11.94	12.506	11.934	11.586	12.302	11.796	10.654	11.856	15.401	19.002	20.26	18.606	18.606	18.606	18.411
20.883	18.998	18.998	18.841	18.841	18.841	18.953	19.486	23.448	14.662	12.707	11.971	11.356	10.826	10.886	11.487	11.487	10.886	10.177	9.905	9.741	9.746	9.933	9.933	10.198	10.543	12.735	12.152	11.586	11.538	11.525	11.538	11.99	11.955	11.525	11.525	11.538	11.197	11.004	11.41	11.214	10.962	13.677	16.392	17.541	17.364	17.364	17.171	17.171	15.982
21.994	18.841	18.841	18.841	18.841	18.998	18.697	23.426	15.678	12.042	11.356	11.376	10.826	10.453	10.886	11.487	10.932	10.513	10.162	10.148	9.897	9.755	9.769	9.953	9.953	11.003	12.735	11.625	11.565	11.514	11.525	11.99	11.99	11.538	11.193	11.565	11.565	10.982	10.69	10.818	11.126	12.042	14.632	15.401	16.227	16.227	17.364	17.171	15.135	15.031
22.443	18.841	18.841	18.841	18.171	18.843	21.755	14.662	12.782	11.356	10.845	11.42	10.453	10.464	10.886	10.932	10.543	9.933	9.905	9.895	9.916	9.933	9.953	9.769	9.978	10.586	11.003	11.292	10.982	11.197	11.538	11.565	11.538	11.193	11.207	11.565	11.586	11.004	10.701	10.751	11.062	12.042	13.777	14.523	15.268	16.227	16.227	16.227	14.305	14.211
23.595	18.841	18.845	18.572	20.502	20.254	12.901	10.886	10.162	10.481	10.513	10.481	10.45	10.867	10.886	10.513	10.198	9.933	9.746	9.905	9.953	9.953	9.953	9.953	9.978	10.586	10.543	11.227	11.193	11.538	11.565	11.565	11.525	11.525	11.538	11.586	11.586	11.292	10.86	10.785	11.251	11.482	12.371	13.568	15.268	16.227	15.268	14.305	13.304	13.236
21.156	18.803	18.843	21.174	18.688	12.971	10.198	9.953	9.625	10.224	10.198	10.162	10.453	10.867	10.481	10.177	9.755	9.635	9.626	9.978	10.012	9.978	9.978	9.953	9.953	10.224	10.481	10.148	11.525	10.464	10.481	10.177	9.897	11.207	11.565	11.625	11.625	11.292	11.081	11.16	11.195	11.458	12.371	13.677	15.268	15.268	14.305	12.676	13.185	13.151
18.273	19.494	21.328	17.106	12.971	10.586	9.755	9.632	9.635	9.953	9.916	10.148	10.464	10.481	10.481	10.148	9.746	9.584	9.741	10.073	10.04	9.816	9.787	9.769	9.933	10.177	10.162	10.145	10.148	10.162	9.905	9.897	9.741	9.916	11.292	12.099	11.678	11.678	11.363	11.41	11.458	11.856	12.371	13.568	14.408	14.305	12.676	11.955	13.129	14.695
13.877	22.113	15.982	12.295	10.626	9.787	9.632	9.626	9.763	9.933	9.897	9.905	10.177	10.177	9.905	9.916	10.278	9.93	9.95	9.895	9.87	9.816	9.769	9.763	9.755	9.905	9.897	9.895	9.897	9.905	9.905	9.895	9.905	9.933	10.543	12.152	12.216	12.216	11.796	11.796	11.458	11.856	12.302	12.802	12.735	12.676	12.561	11.934	13.129	14.709
12.221	16.121	12.384	10.726	9.895	9.646	9.619	9.575	9.755	9.746	9.741	9.755	9.933	9.746	9.63	10.278	11.127	9.895	9.765	9.909	9.724	9.675	9.635	9.755	9.746	9.746	9.897	9.741	9.741	9.746	9.746	9.741	9.763	10.224	10.626	12.216	12.302	12.302	11.796	11.796	11.41	11.41	11.73	12.152	12.036	11.99	11.94	11.94	12.524	13.151
10.586	13.146	11.202	10.073	9.895	9.619	9.646	9.584	9.581	9.625	9.741	9.755	9.755	9.625	9.787	10.278	11.056	10.012	9.724	9.741	9.612	9.585	9.63	9.741	9.741	9.741	9.897	9.741	9.739	9.63	9.626	9.646	9.787	10.278	11.127	12.302	12.302	12.302	11.796	11.796	11.363	11.081	11.292	11.586	11.565	11.538	11.94	11.525	11.99	12.561
10.012	11.202	10.354	10.04	9.675	9.597	9.619	9.584	9.584	9.581	9.63	9.632	9.575	9.646	10.012	10.278	11.127	10.315	9.741	9.612	9.575	9.577	9.626	9.741	9.895	9.897	9.897	9.897	9.739	9.625	9.635	9.787	10.012	10.672	12.886	12.886	12.302	11.73	11.73	11.363	11.081	11.053	11.259	11.227	11.227	11.207	11.525	11.525	11.99	12.036
9.845	10.78	10.452	9.909	9.741	9.584	9.584	9.584	9.646	9.612	9.597	9.581	9.604	9.845	10.04	10.315	11.056	10.278	9.585	9.577	9.581	9.635	9.632	9.746	9.897	10.145	10.148	9.905	9.746	9.635	9.787	9.845	10.04	11.127	12.886	12.302	11.73	11.73	11.327	11.292	11.021	11.004	11.004	11.227	11.207	11.197	11.193	11.538	11.565	11.586
9.707	10.145	10.201	10.232	9.995	9.805	9.805	9.662	9.653	9.639	9.612	9.584	9.692	9.845	10.012	10.278	10.586	10.198	9.626	9.635	9.632	9.635	9.769	9.763	9.746	9.895	10.177	9.933	9.763	9.787	9.845	9.87	10.354	11.202	12.302	12.302	11.363	11.327	11.292	11.259	11.004	11.004	11.004	10.982	11.207	10.971	11.197	11.207	11.565	11.259
9.741	9.93	9.973	9.995	10.259	10.005	10.003	9.785	9.765	9.741	9.604	9.577	9.659	9.787	9.787	9.953	10.198	10.481	9.895	9.746	9.626	9.646	9.787	9.763	9.632	9.746	10.198	10.224	9.978	10.012	10.04	10.073	10.726	11.202	12.302	11.73	11.327	11.081	11.053	11.053	11.021	11.004	11.004	10.982	10.982	10.971	10.982	11.004	11.227	11.004
9.662	9.973	9.982	9.995	10.003	9.995	9.982	9.776	9.765	9.755	9.654	9.646	9.692	9.816	9.787	9.763	9.905	10.148	10.145	9.897	9.897	9.755	9.769	9.632	9.577	9.635	9.978	10.254	10.278	10.278	10.315	10.354	10.726	11.796	11.73	11.327	11.081	11.081	11.081	11.053	10.817	10.797	10.982	10.982	10.973	10.971	10.982	11.004	11.004	11.004
9.793	9.982	9.982	9.776	9.776	9.765	9.765	9.95	9.95	9.776	9.664	9.659	9.741	9.692	9.675	9.635	9.63	9.746	9.905	9.895	9.897	9.916	9.755	9.625	9.577	9.675	10.012	10.278	10.278	10.278	10.315	10.315	10.315	11.41	11.363	11.327	11.081	11.081	11.053	10.817	10.797	10.797	10.797	10.786	10.78	10.78	11.004	11.004	11.004	10.786
9.785	9.95	9.95	9.755	9.741	9.741	9.755	9.755	9.95	9.785	9.664	9.659	9.639	9.707	9.692	9.591	9.575	9.63	9.755	9.626	9.626	9.635	9.575	9.646	9.604	9.87	10.354	10.354	10.315	10.315	10.315	10.315	10.315	11.363	11.126	11.081	11.081	11.053	11.053	10.817	10.797	10.797	10.797	10.78	10.784	10.78	10.797	10.817	10.797	10.78
9.755	9.93	9.93	9.909	9.741	9.741	9.741	9.755	9.765	9.793	9.662	9.662	9.639	9.724	9.612	9.584	9.575	9.585	9.646	9.591	9.591	9.659	9.653	9.724	9.895	10.118	10.4	10.354	10.354	10.315	10.315	10.315	10.278	11.126	11.126	11.081	11.081	10.835	10.835	10.817	10.797	10.786	10.786	10.784	10.78	10.786	10.797	10.797	10.786	10.69
9.724	9.909	9.909	9.909	9.741	9.741	9.741	9.755	9.765	9.659	9.662	9.664	9.646	9.619	9.639	9.584	9.584	9.604	9.692	9.692	9.612	9.755	9.765	9.93	10.145	10.4	10.4	10.4	10.073	10.354	10.315	10.315	10.012	11.126	11.081	11.081	10.86	10.835	10.817	10.817	10.797	10.786	10.78	10.78	10.973	10.982	10.982	10.797	10.786	10.797
9.724	9.895	9.895	9.895	9.707	9.707	9.619	9.646	9.653	9.659	9.664	9.662	9.653	9.639	9.646	9.664	9.654	9.612	9.707	9.692	9.707	9.724	9.93	9.93	10.174	10.145	10.118	10.118	10.073	10.073	10.04	10.04	10.012	11.126	11.081	10.86	10.835	10.835	10.817	10.817	10.69	10.694	10.688	10.786	10.786	10.786	10.786	10.786	10.688	10.835
9.707	9.895	9.87	9.87	9.692	9.675	9.604	9.639	9.653	9.662	9.664	9.662	9.659	9.646	9.653	9.659	9.785	9.765	9.724	9.707	9.707	9.895	9.909	10.174	10.174	10.145	10.118	10.118	10.118	10.073	10.04	10.04	10.04	11.126	10.874	10.86	10.86	10.835	10.835	10.701	10.69	10.694	10.69	10.69	10.797	10.786	10.78	10.688	10.713	11.126
9.707	10.073	9.87	9.845	9.816	9.646	9.581	9.597	9.619	9.584	9.659	9.659	9.659	9.653	9.765	9.776	9.785	9.785	9.765	9.741	9.895	10.118	10.145	10.174	10.174	10.145	10.145	10.118	10.118	10.073	10.073	10.04	9.845	10.874	10.874	10.874	10.86	10.86	10.726	NA	NA	NA	10.694	10.701	10.69	10.655	10.69	10.701	10.86	11.126
9.707	10.073	10.073	9.845	9.675	9.591	9.575	9.577	9.584	9.584	9.653	9.654	9.659	9.776	9.765	9.765	9.776	9.982	9.982	9.95	10.145	10.452	10.145	10.145	9.93	9.909	9.909	9.895	9.895	9.87	9.87	9.845	9.845	10.905	10.874	10.874	10.874	10.86	NA	NA	NA	NA	10.656	10.661	10.653	10.655	10.653	10.701	10.86	11.126
9.707	10.073	10.073	9.845	9.675	9.581	9.575	9.577	9.604	9.646	9.646	9.776	9.659	9.765	9.755	9.95	9.973	9.982	10.232	10.213	10.503	10.452	10.145	10.174	9.93	9.909	9.909	9.895	9.895	9.895	9.87	9.87	9.845	10.905	10.905	10.874	10.874	NA	NA	NA	NA	NA	10.656	10.682	10.682	10.682	10.661	10.74	11.16	11.41
9.724	10.118	10.073	9.845	9.659	9.575	9.575	9.591	9.604	9.741	9.755	9.776	9.785	9.973	9.95	9.95	9.95	10.213	10.213	10.213	10.201	10.174	10.145	9.909	9.909	9.909	9.909	9.895	9.895	9.895	9.87	9.87	9.845	10.905	10.905	10.757	10.74	NA	NA	NA	NA	NA	10.653	10.682	10.682	10.682	10.723	10.962	11.195	11.458
9.724	10.4	10.118	9.895	9.612	9.577	9.585	9.675	9.707	9.741	9.755	9.95	9.973	10.213	10.201	10.201	10.201	10.213	10.213	10.213	10.201	9.95	9.909	9.909	9.909	9.909	9.895	9.895	9.895	9.895	9.87	9.87	10.931	10.931	10.905	10.757	NA	NA	NA	NA	NA	NA	10.682	10.682	10.682	10.726	10.838	10.931	11.195	11.16
9.741	10.174	10.174	9.95	9.805	9.659	9.755	9.895	9.895	9.909	9.93	9.95	9.95	9.973	10.201	10.201	10.201	10.201	10.213	9.973	9.95	9.95	9.93	9.741	9.741	9.895	9.895	9.895	9.895	9.895	9.895	9.87	10.931	10.931	10.785	NA	NA	NA	NA	NA	NA	NA	10.682	10.667	10.689	10.818	10.818	10.931	10.905	11.126
9.765	10.201	10.213	9.995	10.003	9.995	9.973	9.93	9.909	9.909	9.93	9.93	9.95	10.201	10.201	10.201	10.201	9.95	9.973	9.973	9.973	9.973	9.765	9.741	9.741	9.724	9.87	9.895	9.895	9.895	9.895	9.895	10.962	10.931	10.785	NA	NA	NA	NA	NA	NA	NA	10.682	10.667	10.74	10.785	10.785	10.931	10.905	10.905
9.776	9.973	10.232	10.003	10.005	9.793	9.973	9.95	10.145	10.145	10.174	10.174	10.201	10.201	9.95	9.95	9.95	9.95	9.95	9.973	9.973	9.982	9.776	9.765	9.93	9.93	9.909	9.895	9.909	9.909	9.909	10.962	10.962	10.931	NA	NA	NA	NA	NA	NA	NA	NA	10.682	10.715	10.785	10.785	10.785	10.931	10.931	10.905
9.776	9.973	9.973	9.793	9.805	9.793	9.973	10.201	10.503	10.503	10.174	10.201	10.201	9.95	9.95	9.95	9.95	9.95	9.95	9.973	9.982	9.982	9.982	9.973	9.95	9.95	10.174	9.909	9.93	9.93	11.024	11.024	10.962	10.818	NA	NA	NA	NA	NA	NA	NA	NA	10.723	10.723	10.785	10.818	10.931	10.931	10.785	10.874
9.785	9.95	9.776	9.805	10.005	9.982	10.201	10.52	10.52	10.52	10.201	10.201	9.95	9.95	9.95	9.95	9.95	9.95	9.95	9.973	9.982	9.982	9.982	9.973	9.95	10.201	10.201	9.93	9.93	11.046	11.024	11.024	11.024	NA	NA	NA	NA	NA	NA	NA	10.733	10.726	10.733	10.818	10.931	10.818	10.962	10.818	10.818	10.785
9.793	9.982	9.995	10.003	9.995	10.213	10.52	10.916	10.52	10.52	10.213	10.213	10.213	9.95	10.201	10.213	10.201	10.201	10.213	9.973	9.982	9.982	9.995	9.973	10.201	10.201	10.201	9.95	11.05	10.853	10.838	11.024	11.024	NA	NA	NA	NA	NA	10.745	10.751	10.751	10.864	10.864	10.853	10.962	10.962	10.962	10.962	10.838	10.962
10.003	10.259	10.259	10.003	10.232	10.52	10.916	10.916	10.559	10.559	10.559	10.213	10.213	10.213	10.201	10.213	10.213	10.213	10.213	10.213	10.232	9.982	10.232	10.213	10.201	10.201	11.319	11.062	11.062	10.876	10.853	11.024	11.046	NA	NA	NA	NA	10.876	10.876	10.876	10.876	10.864	10.864	10.853	11.024	11.024	10.962	10.818	10.818	10.785
10.005	10.619	10.619	11.03	10.982	11.511	10.95	10.95	10.559	10.559	10.559	10.583	10.232	10.559	10.559	10.213	10.213	10.213	10.213	10.213	10.232	10.247	10.232	10.213	11.351	11.351	11.351	11.351	11.109	11.109	11.05	11.046	11.046	NA	NA	NA	NA	10.886	10.886	10.886	10.876	10.864	10.864	11.046	11.046	11.046	10.838	10.818	10.818	10.931
10.005	10.619	11.03	11.578	11.551	11.511	10.95	10.95	10.559	10.583	10.559	10.583	10.232	10.213	10.559	10.559	10.213	10.213	10.213	11.351	11.373	11.74	11.719	11.682	11.682	11.351	11.351	11.373	11.373	11.373	11.351	11.05	11.05	NA	NA	NA	10.876	10.886	10.886	10.886	11.062	11.062	11.05	11.05	11.046	11.046	10.853	10.853	10.838	10.931
10.259	10.615	11.015	10.982	11.551	11.551	10.95	10.982	10.982	10.982	10.982	10.583	10.583	10.583	10.559	11.682	11.719	11.682	11.682	11.719	11.719	11.719	12.175	11.719	11.682	11.719	11.373	11.373	11.373	11.38	11.373	11.05	11.05	NA	NA	NA	11.062	10.886	10.886	11.109	11.062	11.062	11.062	11.05	11.05	11.05	11.05	10.864	10.864	10.962
10.247	11.015	10.982	10.982	10.982	10.982	10.982	10.982	10.982	10.982	10.982	12.175	12.208	11.719	11.682	11.682	11.719	11.719	11.682	11.719	11.719	11.719	11.719	11.719	11.719	11.719	11.373	11.373	11.38	11.38	11.373	11.351	11.062	NA	NA	11.05	11.062	11.109	11.109	11.109	11.062	11.062	11.062	11.05	11.05	11.05	11.05	10.876	10.876	11.024
10.247	11.015	10.982	10.982	10.982	10.982	12.175	12.175	12.175	12.175	12.175	12.175	12.208	12.208	12.175	12.137	11.682	11.719	11.719	11.719	11.719	11.719	11.719	11.719	11.719	11.719	11.719	11.38	11.38	11.38	11.38	11.109	11.109	11.062	NA	11.062	11.062	11.062	11.109	11.109	11.062	11.062	11.062	11.062	11.062	11.062	11.062	11.062	11.062	11.319
11.38	11.719	12.175	12.175	12.175	12.175	12.175	12.175	12.175	12.175	12.175	12.175	12.208	12.208	12.175	12.175	12.175	12.137	12.175	12.175	11.719	11.719	11.719	11.719	11.719	11.74	11.74	11.38	11.38	11.38	11.38	11.119	11.109	11.062	11.109	11.062	11.062	11.062	11.109	11.109	11.109	11.062	11.062	11.062	11.062	11.062	11.062	11.062	11.351	11.319
11.373	11.719	12.175	12.175	12.175	12.175	12.175	12.175	12.175	12.175	12.175	12.175	12.208	12.175	12.777	12.777	12.777	12.777	12.175	12.175	12.175	12.175	11.719	11.719	11.719	11.74	11.74	11.754	11.38	11.38	11.38	11.38	11.373	11.373	11.373	11.351	11.351	11.062	11.109	11.109	11.109	11.062	11.062	11.062	11.062	11.062	11.062	11.319	11.319	11.319
11.373	11.719	11.719	12.175	12.137	12.137	12.137	12.777	12.777	12.777	12.777	12.777	12.814	12.777	12.777	12.777	12.777	12.777	12.777	12.777	12.777	12.814	12.208	12.175	12.208	12.208	11.754	11.754	11.754	11.74	11.38	11.38	11.373	11.373	11.373	11.373	11.351	11.373	11.109	11.109	11.062	11.109	11.109	11.062	11.062	11.062	11.05	11.05	11.046	11.046
11.373	11.719	11.719	12.175	12.137	12.727	12.727	12.777	12.777	12.777	12.777	12.777	12.814	12.777	12.777	12.777	12.777	12.777	12.777	12.777	12.814	12.814	12.814	12.814	12.814	12.208	12.224	12.224	12.224	11.74	11.754	11.74	11.74	11.38	11.373	11.373	11.373	11.373	11.373	11.373	11.373	11.373	11.109	11.109	11.062	11.062	11.062	11.05	11.046	10.853
11.373	11.719	12.137	12.175	12.727	13.377	12.727	12.777	12.777	12.777	12.777	13.43	13.471	12.777	13.43	13.43	13.43	13.43	13.43	13.43	13.471	13.471	13.471	12.814	12.814	12.814	12.821	12.224	12.224	12.224	12.224	12.224	11.74	11.74	11.74	11.719	11.373	11.373	11.373	11.373	11.373	11.373	11.373	11.373	11.062	11.062	11.062	11.062	10.864	10.853
11.38	12.175	12.727	13.377	13.377	13.377	13.377	13.43	13.43	13.43	14.246	14.246	14.307	14.246	13.43	13.43	13.43	13.43	14.246	13.43	13.471	13.471	13.471	13.471	12.814	12.821	12.821	12.821	12.821	12.224	12.224	12.224	11.74	11.74	11.74	11.38	11.373	11.373	11.38	11.373	11.373	11.373	11.373	11.373	11.109	11.062	11.062	10.876	10.864	10.864
11.719	12.777	13.377	13.377	13.377	13.377	14.181	14.246	14.246	14.246	14.246	14.246	14.307	15.121	15.173	14.246	14.246	14.246	14.246	14.307	14.307	14.307	14.307	13.471	13.5	13.5	12.821	12.821	12.821	12.821	12.224	12.224	11.754	11.754	11.754	11.74	11.719	11.38	11.38	11.373	11.373	11.373	11.38	11.38	11.119	11.109	11.109	10.886	10.876	10.864
11.719	12.727	13.377	13.377	14.181	14.181	14.181	14.246	14.246	14.246	15.121	15.121	15.121	15.121	15.173	15.121	15.121	15.121	15.173	15.173	15.173	14.307	14.307	14.307	13.5	13.5	13.5	13.5	12.821	12.821	12.821	12.224	12.224	12.224	12.224	11.74	11.74	11.74	11.74	11.719	11.719	11.74	11.38	11.38	11.119	11.119	11.119	10.893	NA	NA
11.719	12.727	13.306	14.108	14.181	14.181	14.181	15.051	15.121	15.121	15.121	15.121	15.121	15.121	15.121	15.121	15.121	15.173	15.173	15.173	15.173	15.173	14.307	14.333	14.333	14.333	13.5	13.5	13.5	12.828	12.828	12.229	12.224	12.224	12.224	11.74	11.74	11.74	11.74	11.74	11.74	11.74	11.389	11.389	11.126	11.119	11.119	NA	NA	NA
12.175	13.377	14.108	14.108	14.108	15.051	15.051	15.051	15.121	15.121	15.121	15.121	15.121	15.121	15.121	15.121	16.072	16.131	16.131	16.131	15.173	15.173	15.205	15.205	15.205	14.333	14.342	13.5	13.5	13.507	13.507	12.821	12.821	12.821	12.224	12.208	12.208	12.208	12.208	11.74	11.74	11.754	11.392	11.392	11.389	11.126	NA	NA	NA	NA
12.175	14.181	14.108	14.971	14.971	15.051	15.994	15.994	16.072	15.121	15.121	15.121	15.121	15.121	16.072	16.072	16.072	16.131	16.131	16.131	16.131	16.168	16.168	16.168	16.168	15.205	15.219	15.219	14.342	14.342	14.342	13.5	13.5	12.828	12.821	12.821	12.208	12.208	12.208	11.74	11.754	11.389	11.392	11.392	11.392	11.128	NA	NA	NA	NA
12.175	14.181	14.971	14.971	15.908	15.908	17.071	15.994	16.072	16.072	16.072	16.072	16.072	16.072	16.072	16.072	16.072	16.072	17.253	17.253	17.253	17.309	17.309	17.309	17.309	17.323	16.179	15.219	14.342	14.342	14.342	14.342	13.507	13.507	12.821	12.821	12.814	12.208	12.208	12.224	11.754	11.758	11.758	11.392	11.392	11.128	NA	NA	NA	NA
12.137	14.108	14.971	14.971	15.908	16.942	18.479	17.162	16.072	16.072	15.121	16.072	16.072	16.072	16.072	16.072	16.072	17.162	17.162	18.675	18.675	18.675	18.723	18.723	18.723	17.323	17.323	16.179	15.219	14.342	14.342	14.342	13.507	13.507	13.507	12.821	12.814	12.821	12.821	12.224	12.224	11.758	11.754	11.754	11.389	11.389	11.126	11.119	NA	NA
11.682	14.108	14.971	15.908	16.942	16.942	17.071	16.072	16.072	16.072	16.072	16.072	16.072	16.072	16.072	16.072	17.162	17.162	18.585	20.067	20.164	21.646	20.226	20.226	20.249	18.738	18.738	17.309	16.179	15.219	14.342	14.342	13.507	13.507	13.5	13.5	12.821	12.821	12.821	12.229	12.229	12.229	11.754	11.754	11.38	11.38	11.119	11.119	11.126	10.899
12.092	14.002	14.971	15.908	16.815	16.815	15.908	15.994	16.072	16.131	16.072	16.072	16.072	16.072	16.072	17.162	17.162	18.585	20.067	21.547	23.034	23.023	21.709	21.709	21.722	20.249	18.723	17.309	17.309	15.205	15.219	14.342	14.342	14.342	13.5	13.5	13.5	13.5	12.828	12.229	12.224	11.754	11.74	11.719	11.373	11.373	11.109	11.119	11.126	10.899
12.042	14.853	15.805	16.815	18.17	16.942	16.942	15.994	16.072	16.131	16.072	16.072	16.072	16.072	17.162	17.162	17.162	18.479	21.421	22.977	21.489	21.467	23.023	21.709	21.722	21.709	20.226	18.723	17.309	16.168	15.205	15.219	14.342	14.342	14.333	14.333	14.333	13.5	13.507	12.821	12.208	11.74	11.719	11.682	11.351	11.062	11.109	11.119	10.893	10.893
12.596	15.669	16.682	18.17	18.17	18.33	18.33	17.071	17.162	16.131	16.131	16.072	16.072	17.162	17.162	17.071	18.479	19.912	21.421	21.321	21.254	21.171	21.467	23.023	23.018	23.023	20.226	18.675	17.309	16.168	16.168	15.219	15.219	16.168	16.168	16.168	15.205	14.342	13.5	12.814	12.814	12.175	12.175	11.682	11.351	11.351	11.062	10.886	10.886	10.876
12.596	16.682	18	19.574	19.574	19.741	19.912	18.479	17.162	17.253	17.253	17.162	17.162	17.162	17.162	18.479	18.479	19.912	22.842	21.404	21.489	21.467	21.466	21.466	23.023	23.023	23.034	20.164	18.723	17.309	17.309	16.179	17.309	18.723	18.723	18.723	17.323	15.205	14.307	13.43	12.777	12.175	12.137	12.137	11.682	11.351	11.062	11.062	10.886	10.886
12.596	18	19.365	20.87	22.651	21.082	19.912	18.585	18.585	17.253	17.162	18.585	18.585	17.162	18.585	19.912	21.421	22.977	21.524	20.825	21.254	20.55	20.54	21.466	21.467	21.477	21.477	23.034	20.226	18.723	18.738	18.723	20.164	21.646	20.226	18.738	17.309	15.121	14.246	13.377	12.727	12.727	12.137	12.137	11.682	11.351	11.351	11.062	10.886	10.893
11.985	17.808	19.191	20.87	22.428	21.082	19.741	18.585	18.675	17.253	17.162	18.585	18.585	18.585	19.912	21.421	22.977	21.503	21.404	20.057	20.733	20.55	20.55	21.467	21.467	21.477	21.477	23.034	21.709	20.226	20.249	21.709	23.034	23.034	21.709	20.226	18.585	15.994	15.051	13.377	12.727	12.727	12.137	12.137	11.646	11.646	11.319	11.062	10.886	10.876
11.856	17.541	20.453	22.193	22.428	21.082	19.741	18.585	17.253	17.253	17.162	18.585	18.585	21.547	21.503	21.321	20.733	21.321	20.825	20.057	21.503	23.018	21.171	21.171	21.477	21.477	21.477	23.023	23.023	23.018	21.709	23.034	21.204	21.467	21.722	21.646	21.421	16.942	14.971	13.306	12.675	12.675	12.675	12.092	11.646	11.646	11.319	11.062	10.886	10.864
12.371	18.8	21.746	23.578	21.809	22.428	19.741	17.071	17.253	18.675	18.585	20.067	21.547	21.503	20.733	20.733	20.733	20.733	20.057	19.227	21.489	23.018	21.467	21.171	21.171	21.204	21.171	21.467	21.466	21.466	21.467	21.477	23.034	20.249	18.585	21.259	22.651	18.17	14.971	13.306	13.306	12.675	12.675	12.092	11.646	11.646	11.351	11.109	11.109	11.062
12.302	20.26	23.42	21.433	20.611	21.717	18.33	17.071	17.162	18.585	20.067	21.547	22.977	21.321	21.321	21.503	21.503	21.321	20.057	20.613	22.496	22.354	21.798	20.55	20.55	20.55	20.55	21.171	21.159	21.466	21.467	21.646	16.179	17.071	18.17	20.87	21.082	18.17	14.971	14.108	13.306	12.675	12.596	12.042	11.601	11.319	11.351	11.109	11.109	11.351
12.973	21.746	21.433	19.083	19.083	21.809	18.17	17.071	17.162	18.585	18.585	19.912	22.977	21.524	21.503	22.977	21.421	22.639	21.543	22.38	21.417	24.538	22.368	21.087	21.087	19.699	20.55	21.171	21.159	21.466	23.023	20.249	17.253	19.741	21.082	21.082	19.574	16.815	14.971	14.002	13.229	12.596	12.596	12.596	11.601	11.319	11.062	11.062	11.062	11.319
14.523	21.433	19.788	18.763	18.934	21.809	19.574	17.071	17.162	17.162	18.585	19.912	22.842	22.842	22.7	22.7	22.7	22.639	22.639	22.518	20.04	23.053	22.354	21.798	21.087	21.124	21.204	21.467	21.466	21.466	23.018	18.675	19.912	22.651	22.651	21.082	19.574	16.815	14.853	14.002	13.229	13.229	12.596	12.596	11.646	11.319	11.05	11.062	11.05	11.277
15.537	19.788	18.763	18.763	19.788	23.245	16.682	15.908	15.994	16.072	17.071	19.741	24.139	24.139	22.7	22.7	24.301	22.38	22.38	22.639	24.407	21.798	21.774	21.798	21.874	21.874	21.874	21.467	21.722	20.226	18.585	18.33	22.651	21.717	21.717	20.87	18.17	15.805	14.853	14.002	13.229	13.229	12.596	12.042	11.601	11.277	11.05	11.05	11.05	11.277
18	18.934	18.61	19.083	21.433	21.962	16.542	14.853	14.181	15.051	15.908	19.741	22.3	24.139	24.301	22.596	22.171	21.543	21.543	21.32	20.42	19.044	18.315	19.594	21.124	21.874	22.414	24.523	22.96	18.479	18.33	21.082	21.717	21.717	21.717	20.87	18	15.669	14.747	14.747	13.887	13.154	12.526	11.985	11.553	11.251	11.024	11.024	11.024	11.277
19.365	18.61	18.934	19.647	21.809	19.002	16.392	14.747	14.108	16.262	17.221	20.927	23.942	22.639	22.639	22.171	20.613	20.613	20.613	19.824	18.189	17.858	17.154	17.965	20.42	21.874	22.414	24.477	24.407	24.139	22.842	22.651	21.717	21.619	21.717	20.87	16.682	15.669	14.747	14.747	13.887	13.062	12.445	11.925	11.458	11.195	10.931	10.931	10.931	11.024
19.365	18.934	19.647	21.809	20.453	17.541	16.392	15.401	15.19	16.161	19.584	23.942	22.611	21.543	21.543	21.543	20.613	20.613	20.613	18.89	17.81	17.965	17.245	17.392	19.044	21.124	21.874	22.496	22.596	22.38	21.495	21.618	21.495	21.619	21.717	20.87	18	15.669	15.669	14.747	14.632	13.777	13.062	12.371	11.458	11.16	10.931	10.931	10.785	10.838
18	19.647	21.809	20.667	16.392	16.392	16.392	17.671	16.807	19.584	22.639	21.833	20.791	19.934	19.824	19.721	19.721	19.721	19.824	18.438	18.463	20.323	17.392	17.392	18.457	19.594	20.357	20.42	20.613	20.613	20.935	21.495	20.935	21.055	21.717	20.87	18	16.682	15.669	15.537	14.632	13.777	13.062	12.371	11.458	10.931	10.931	10.818	10.818	10.838
18	20.465	22.193	16.542	15.401	15.401	16.392	20.335	21.871	22.639	20.791	19.934	19.236	18.974	19.185	19.144	19.144	19.721	19.185	18.463	18.438	21.075	17.392	17.392	17.965	19.044	19.093	19.144	19.185	19.824	19.361	20.935	21.055	21.055	21.717	20.87	19.365	16.682	16.682	15.669	14.632	13.777	13.062	11.925	11.251	11.024	10.853	10.864	10.864	10.864
16.682	21.809	19.191	15.537	15.537	16.542	19.191	22.81	21.072	20.039	19.236	18.974	18.619	18.619	18.89	19.144	19.144	19.144	18.438	18.043	18.438	19.553	17.392	17.245	17.245	18.064	18.189	18.438	18.89	18.974	19.236	19.505	20.315	21.619	21.717	20.87	19.365	18	16.682	16.682	14.632	13.777	12.526	12.042	11.277	11.024	10.864	10.886	10.886	10.876
16.682	23.245	18	15.669	18	19.365	23.803	20.254	19.03	18.743	18.463	18.463	18.463	18.438	18.89	18.89	18.189	18.189	18.188	18.043	17.81	17.782	17.245	17.245	17.245	17.59	17.81	18.188	18.619	18.619	18.619	18.339	19.505	21.619	22.428	20.87	19.365	18	16.682	16.682	15.537	13.062	11.925	11.553	11.251	10.818	10.745	10.886	10.876	10.876
18.17	21.619	19.574	18.17	19.365	22.093	21.072	18.885	18.296	18.296	18.463	18.463	18.619	18.438	18.188	18.188	18.041	18.189	18.438	18.043	17.81	17.126	17.245	17.245	17.392	17.81	17.81	17.81	18.463	18.463	18.463	17.921	18.801	21.619	21.717	22.428	19.365	16.682	18	18	15.537	12.526	11.553	11.601	11.601	11.062	10.762	10.893	10.876	10.876
19.574	20.935	21.524	22.842	22.611	20.791	18.743	18.296	18.296	18.296	18.746	18.463	18.463	18.188	17.81	17.81	18.041	18.637	18.438	18.043	17.81	17.154	17.245	17.392	17.59	17.81	17.81	17.81	18.043	18.043	18.043	17.672	18.612	20.935	21.717	22.428	19.365	18	18	17.808	14.632	12.526	11.553	11.277	11.319	11.109	10.898	10.898	10.893	11.119
21.259	19.361	20.613	20.503	19.185	18.463	18.043	18.296	18.296	18.296	18.043	18.043	18.043	18.043	17.81	17.81	18.041	18.637	18.188	18.296	18.711	18.742	17.392	17.59	17.81	17.81	17.81	17.81	18.043	18.043	18.043	17.621	18.612	20.183	21.495	22.651	19.574	19.365	19.365	19.191	14.632	11.925	11.482	11.251	11.05	11.062	10.886	10.898	10.898	11.128
22.842	18.974	19.185	18.787	18.188	17.81	18.043	18.043	18.043	18.296	18.043	18.043	18.043	18.043	17.81	17.81	17.392	17.858	18.041	19.036	18.899	18.887	18.515	17.81	17.81	17.81	17.81	17.81	17.81	17.81	18.043	17.18	17.672	19.361	21.495	21.618	20.87	20.87	20.87	19.365	13.887	11.925	11.214	10.962	10.876	11.109	11.126	10.898	10.899	10.898
22.518	18.974	18.89	18.188	17.81	17.81	18.043	18.043	18.043	18.043	18.043	18.043	18.043	18.043	17.81	17.81	18.334	18.124	18.515	19.036	18.899	18.887	18.515	17.59	17.81	17.81	17.81	17.81	17.81	17.81	17.81	18.043	17.621	18.612	20.935	21.717	21.717	22.193	20.667	17.808	13.887	11.985	11.277	10.886	10.899	11.126	11.128	11.128	11.126	11.126
22.3	19.03	18.619	18.188	17.81	17.81	17.81	18.043	18.043	18.043	18.043	18.043	18.043	18.043	18.711	18.711	18.334	18.099	18.951	18.899	18.899	18.742	18.515	18.515	17.59	17.59	17.59	17.59	17.59	17.81	17.81	17.81	17.18	18.062	20.315	21.055	21.619	22.193	20.667	15.669	13.154	12.042	11.109	11.128	11.126	11.128	11.126	11.128	11.126	11.119
20.732	18.743	18.743	18.043	18.043	17.81	17.81	18.043	18.043	18.043	18.043	18.043	18.043	18.899	18.711	18.711	18.204	18.124	19.067	18.899	18.899	18.124	18.515	18.515	17.59	17.59	17.59	17.59	17.59	17.81	17.81	17.81	17.18	17.621	18.801	20.315	21.619	22.428	19.574	15.805	14.108	11.646	11.119	11.128	11.126	11.128	11.126	11.128	11.119	11.373
20.528	18.885	18.296	18.296	18.043	18.043	17.81	17.81	17.81	18.043	18.043	18.899	18.899	18.899	18.899	18.711	18.204	18.124	18.874	18.899	18.899	18.099	18.515	18.515	18.515	17.59	17.59	17.59	17.59	17.81	17.81	17.81	17.18	17.18	17.672	19.505	21.717	19.574	18.33	16.942	14.971	12.175	11.389	11.126	11.126	11.126	11.126	11.126	11.38	11.373
21.871	18.844	18.583	18.296	18.296	18.043	18.043	18.043	18.043	18.043	18.899	18.899	18.899	18.899	18.899	18.711	18.124	18.124	18.204	18.899	18.899	18.099	18.515	18.515	18.515	17.59	17.59	17.59	17.59	17.81	17.81	17.81	18.043	17.18	17.18	18.801	21.717	18.17	16.815	15.908	15.051	12.777	11.754	11.392	11.126	11.128	11.392	11.389	11.38	11.38
21.453	19.024	18.844	18.583	18.296	18.296	18.043	18.043	18.043	18.899	18.899	18.899	18.899	18.899	18.899	18.515	18.099	18.124	18.334	18.899	18.711	18.124	18.515	18.711	18.711	18.711	17.59	17.59	17.81	17.81	17.81	17.81	17.81	17.18	17.18	18.062	21.618	18.17	15.805	14.853	14.181	12.777	11.74	11.389	11.128	11.126	11.389	11.38	11.38	11.38
23.181	19.024	18.844	18.844	18.583	18.296	18.296	18.899	18.899	18.899	18.899	18.899	18.899	18.899	18.899	18.515	18.099	18.124	18.334	18.899	18.711	18.334	18.711	18.711	18.711	18.515	17.59	17.59	17.81	17.81	17.81	17.81	17.81	17.18	17.18	17.621	21.495	18.17	15.805	14.002	12.675	12.137	11.719	11.38	11.128	11.126	11.38	11.38	11.38	11.38
22.56	19.024	19.024	18.844	18.844	18.583	18.296	19.036	18.899	18.899	18.899	18.899	18.899	19.036	19.036	18.515	18.099	18.099	18.334	18.899	18.334	18.515	18.711	18.711	18.515	18.515	18.515	17.59	17.81	17.81	17.81	17.81	17.81	17.18	17.18	17.18	20.183	19.574	16.815	13.154	11.601	11.682	11.646	11.062	10.899	11.109	11.109	11.38	11.38	11.38
20.523	18.844	18.844	18.844	18.844	18.844	19.109	19.109	19.036	18.899	18.899	18.899	18.899	18.899	19.036	18.711	18.124	18.099	18.334	18.899	19.033	18.515	18.711	18.515	18.515	18.515	18.515	17.59	17.81	17.81	17.81	17.81	17.81	17.81	16.92	16.92	17.844	22.842	18.17	14.108	11.682	11.682	12.092	11.319	10.76	10.853	11.05	11.109	11.119	11.373
19.291	18.583	18.844	18.844	18.844	18.583	19.109	19.109	19.036	19.036	18.899	18.899	18.899	18.899	18.899	19.189	18.993	18.099	18.334	19.189	18.993	18.515	18.515	18.515	18.515	18.515	18.515	18.515	17.81	17.81	17.81	17.81	17.81	17.81	16.92	16.92	16.705	18.997	21.503	18.585	12.777	12.175	12.727	11.646	10.682	10.785	11.024	11.062	11.373	11.719
18.463	18.296	18.583	18.583	18.583	19.109	19.109	19.109	19.036	19.036	18.899	18.899	18.899	18.899	19.254	19.189	19.033	18.993	19.077	19.189	18.993	19.128	18.515	18.515	18.515	18.515	18.515	18.515	17.59	17.81	17.81	17.81	17.81	17.81	16.705	16.705	16.542	16.542	17.952	21.254	18.675	14.307	13.377	12.675	10.893	11.195	11.214	11.277	11.682	12.137
17.81	18.043	18.296	18.296	19.036	19.036	19.109	19.109	19.036	19.036	19.036	18.899	18.899	19.254	19.254	19.189	19.033	18.993	19.077	19.128	18.993	19.128	19.128	18.515	18.515	18.515	18.515	18.515	18.515	17.81	17.81	17.81	17.81	17.59	17.59	16.542	16.542	16.42	16.42	17.53	21.254	17.162	15.051	13.306	10.886	11.195	11.482	12.042	12.092	12.727
17.81	18.043	18.043	18.899	19.036	19.036	19.036	19.036	19.036	19.036	19.036	19.036	19.254	19.254	19.254	19.254	19.077	18.993	19.077	19.128	19.033	19.128	19.128	18.515	18.515	18.515	18.515	18.515	18.515	17.81	17.81	17.81	17.81	17.59	17.392	17.392	16.542	16.42	16.542	16.542	19.948	19.741	15.908	14.002	11.062	11.458	12.445	12.526	12.675	12.727
17.81	18.043	18.899	18.899	18.899	18.899	19.036	19.036	19.036	19.036	19.036	19.326	19.254	19.254	19.254	19.254	19.077	19.033	19.077	19.077	19.033	19.128	19.077	19.128	18.515	18.515	18.515	18.515	18.515	18.515	17.81	17.81	17.59	17.59	17.392	17.392	17.392	16.542	16.542	16.705	17.34	21.524	16.815	14.002	11.38	11.925	13.677	13.887	13.229	12.727
17.59	18.711	18.711	18.899	18.899	18.899	18.899	18.899	18.899	18.899	19.326	19.326	19.326	19.254	19.326	19.254	19.077	19.033	19.077	19.033	19.033	19.077	19.077	19.128	19.128	18.515	18.515	18.515	18.515	18.515	17.59	17.59	17.59	17.392	17.392	17.245	17.392	17.392	16.705	16.705	16.705	17.63	21.421	15.994	12.229	12.526	14.632	13.777	13.229	12.675
18.515	18.711	18.711	18.711	18.711	18.711	18.899	18.899	18.899	19.254	19.254	19.254	19.254	19.326	19.326	19.254	19.128	19.077	19.077	19.033	19.033	19.077	19.077	19.128	19.128	18.515	18.515	18.515	18.515	18.515	18.515	17.59	17.59	17.392	17.392	17.392	17.392	17.392	16.705	16.705	16.705	16.705	20.65	20.067	13.507	13.229	14.632	14.747	13.229	13.306
18.515	18.515	18.711	18.711	18.711	18.711	18.711	18.899	19.254	19.254	19.254	19.254	19.254	19.254	19.326	19.254	19.128	19.077	19.077	18.993	19.033	19.077	19.128	19.128	19.128	19.128	18.515	18.515	18.515	18.515	18.515	17.59	17.392	17.392	17.392	17.392	17.392	17.59	17.59	16.705	16.705	16.705	18.171	20.067	14.333	13.306	14.747	14.747	13.154	13.229
18.515	18.515	18.711	18.711	18.515	18.515	19.189	19.189	19.189	19.189	19.189	19.189	19.189	19.254	19.254	19.254	19.189	19.077	19.521	19.394	19.077	19.128	19.128	19.128	19.128	19.128	18.515	18.515	18.515	18.515	18.515	18.334	17.392	17.392	17.392	17.392	17.392	17.59	17.59	17.59	16.705	16.705	16.542	21.204	18.738	17.162	15.908	13.887	13.887	14.002
18.334	18.515	18.515	18.515	19.128	19.128	19.128	19.189	19.189	19.189	19.189	19.189	19.189	19.189	19.254	19.254	19.79	19.521	19.521	19.382	19.521	19.128	19.128	19.128	19.128	19.128	19.128	18.515	18.515	18.515	18.515	18.334	18.334	17.392	17.392	17.392	17.392	17.59	17.59	17.59	16.705	16.542	16.542	16.798	21.467	21.489	21.547	15.994	14.853	15.669
18.515	19.128	19.128	19.128	19.128	19.128	19.128	19.128	19.128	19.128	19.128	19.128	19.189	19.189	19.254	19.971	19.79	19.521	19.441	19.394	19.521	19.128	19.128	19.128	19.128	19.128	19.128	18.515	18.515	18.515	18.334	18.334	18.334	18.334	17.392	17.392	17.392	17.392	17.392	17.392	17.392	16.542	16.542	16.42	16.914	17.131	16.42	16.999	21.477	19.741
19.128	19.128	19.128	19.128	19.128	19.128	19.128	19.128	19.128	19.128	19.128	19.128	19.128	19.79	19.971	19.971	19.79	19.521	19.394	19.441	19.521	19.637	19.128	19.128	19.189	19.189	19.189	19.189	18.515	18.515	18.334	18.334	18.334	18.334	18.334	17.392	17.392	17.392	17.392	17.392	17.392	17.245	16.42	16.356	16.356	16.542	NA	16.33	16.356	18.78
19.128	19.128	19.128	19.128	19.128	19.128	19.128	19.128	19.128	19.128	19.128	19.637	19.637	19.79	19.971	20.157	19.79	19.441	19.382	19.441	19.521	19.637	19.79	19.189	19.189	19.189	19.189	19.189	18.515	18.515	18.334	18.334	18.334	18.334	18.334	18.334	17.392	17.392	17.392	17.392	17.245	17.245	17.154	17.154	16.42	16.42	NA	NA	16.33	16.356
19.077	19.128	19.128	19.128	19.128	19.128	19.128	19.128	19.637	19.637	19.637	19.637	19.637	19.79	19.971	20.157	19.79	19.441	19.394	19.441	19.521	19.637	19.79	19.189	19.189	19.189	19.189	19.128	19.128	18.334	18.334	18.204	18.204	18.334	18.334	18.334	17.392	17.392	17.392	17.392	17.245	17.154	17.154	17.245	17.245	17.154	NA	NA	16.33	16.33
19.077	19.128	19.128	19.128	19.128	19.521	19.637	19.637	19.637	19.637	19.637	19.521	19.637	19.79	19.971	19.971	19.971	19.441	19.394	19.441	19.637	19.637	19.79	19.189	19.189	19.189	19.189	19.128	19.128	19.077	18.204	18.204	18.204	18.334	18.334	18.334	18.334	17.392	17.392	17.392	17.245	17.126	17.154	17.245	17.154	17.154	17.245	NA	NA	17.126
19.077	19.128	19.637	19.637	19.637	19.521	19.637	19.637	19.637	19.637	19.521	19.521	19.637	19.79	19.971	19.971	19.971	19.441	19.441	19.521	19.637	19.79	19.79	19.79	19.189	19.128	19.128	19.128	19.077	19.077	19.033	18.204	18.204	18.334	18.334	18.334	18.334	18.334	17.392	17.245	17.154	17.154	17.245	17.245	17.126	17.154	17.245	17.245	NA	17.154
19.521	19.637	19.637	19.637	19.637	19.637	19.521	19.637	19.637	19.521	19.521	19.637	19.637	19.79	19.971	19.971	21.083	20.265	20.431	19.637	19.637	19.79	19.79	19.79	19.128	19.128	19.128	19.077	19.077	19.033	19.033	19.033	18.204	18.334	18.334	18.334	18.334	18.334	18.334	17.245	17.126	17.154	17.245	17.154	17.126	17.154	17.245	17.154	NA	NA
19.521	19.637	19.637	19.637	19.637	19.637	19.521	19.521	19.521	19.521	19.521	19.637	19.637	19.79	19.971	21.083	20.803	20.248	20.582	19.637	19.79	19.79	19.79	19.637	19.637	19.128	19.077	19.077	19.033	19.033	19.033	19.033	19.077	18.334	18.334	18.334	18.334	18.334	18.204	18.124	17.154	17.245	17.154	17.126	17.154	17.245	17.245	17.154	17.154	NA
19.521	19.637	19.637	19.637	19.637	19.637	19.637	19.637	19.521	19.521	19.521	19.637	19.637	19.79	21.083	21.083	20.582	20.325	20.582	20.803	19.79	19.79	19.637	19.637	19.521	19.521	19.077	19.077	19.033	19.033	19.033	19.033	19.077	19.077	18.334	18.334	18.334	18.204	18.124	18.099	18.124	18.204	18.124	18.099	18.124	17.154	17.154	17.154	17.245	17.245
19.521	19.637	19.637	19.637	19.637	19.637	19.637	19.637	19.637	19.521	19.637	19.637	20.582	20.803	21.083	21.083	20.325	20.431	20.803	20.803	19.79	19.637	19.637	19.521	19.521	19.521	19.077	19.033	19.033	19.033	19.033	19.033	19.033	19.077	18.334	18.334	18.334	18.204	18.124	18.124	18.124	18.124	18.124	18.099	18.124	18.124	17.154	17.245	17.245	17.392
19.521	19.637	19.637	19.637	19.637	19.637	19.637	19.637	20.582	20.582	20.582	20.582	20.582	20.803	21.083	21.083	20.865	20.803	20.803	20.803	19.79	19.637	19.521	19.521	19.521	19.521	19.521	19.077	19.033	19.033	19.033	19.033	19.033	19.077	19.077	18.334	18.204	18.124	18.099	18.124	18.124	18.124	18.099	18.124	18.124	18.124	18.204	18.204	17.392	17.392
19.521	19.637	19.637	19.637	19.637	20.582	20.582	20.582	20.582	20.582	20.582	20.582	20.803	21.083	21.083	20.582	20.431	20.803	20.803	20.803	20.582	19.637	19.521	19.521	19.521	19.521	19.521	19.521	19.077	19.033	19.033	19.033	19.033	19.033	19.033	19.033	18.124	18.099	18.099	18.124	18.124	18.099	18.099	18.124	18.124	18.124	18.204	18.204	18.334	17.392
19.521	19.637	20.582	20.582	20.582	20.582	20.582	20.582	20.582	20.582	20.582	20.582	20.803	21.083	21.083	20.989	20.582	20.803	20.803	20.582	20.582	20.431	19.521	19.521	19.521	19.521	19.521	19.521	19.521	19.033	19.033	19.033	19.033	19.033	19.033	19.033	18.993	18.978	18.978	18.124	18.099	18.099	18.124	18.124	18.124	18.204	18.204	18.204	18.204	18.334
21.137	20.582	20.582	20.582	20.582	20.582	20.582	20.582	20.582	20.582	20.582	20.803	21.083	21.083	20.803	20.896	20.582	20.582	20.582	20.582	20.431	20.431	20.431	19.521	19.521	19.521	19.521	19.521	19.441	19.441	19.394	19.033	19.033	19.033	19.033	18.993	18.993	18.978	18.978	18.978	18.978	18.978	18.124	18.124	18.204	18.204	18.204	18.204	18.204	18.334
21.816	20.582	20.582	20.582	20.582	20.582	20.582	20.582	20.582	20.582	20.803	20.803	21.083	21.408	20.803	20.265	20.431	20.582	20.431	20.431	20.431	20.431	20.431	19.521	19.521	19.521	19.441	19.441	19.441	19.394	19.394	19.441	19.033	19.033	18.993	18.993	18.993	18.978	18.978	18.978	18.978	18.993	18.993	19.033	18.204	18.204	18.204	18.204	18.204	18.334
21.816	20.431	20.431	20.582	20.582	20.582	20.582	20.582	20.582	20.582	20.803	20.803	21.083	21.408	22.228	21.698	20.431	20.582	20.431	20.431	20.431	20.431	20.431	20.431	19.521	19.441	19.441	19.441	19.441	19.394	19.394	19.441	19.441	19.033	18.993	18.993	18.993	18.993	18.978	18.978	18.978	18.993	18.993	19.033	19.033	18.204	18.204	18.204	18.204	18.334
21.816	20.431	20.431	20.431	20.582	20.582	20.582	20.582	20.803	20.803	20.803	20.803	21.083	22.735	22.228	21.698	20.431	20.582	20.431	20.431	20.431	20.431	20.431	20.431	20.325	19.441	19.441	19.441	19.394	19.394	19.394	19.441	19.441	19.441	19.394	18.993	18.993	18.993	18.978	18.978	18.993	18.993	19.033	19.033	19.033	19.033	18.204	18.204	18.204	18.334
21.816	20.431	20.431	20.431	20.582	20.582	20.582	20.582	20.803	20.803	20.803	20.803	22.476	22.476	22.01	21.698	22.01	20.582	20.431	20.431	20.325	20.431	20.431	20.431	20.325	20.325	19.441	19.394	19.394	19.394	19.394	19.441	19.441	19.441	19.441	19.441	18.993	18.993	18.978	18.993	18.993	18.993	19.033	19.033	19.033	19.033	19.033	18.204	18.204	18.334
22.403	20.431	20.431	20.431	20.431	20.582	20.582	20.582	20.803	20.803	20.803	22.228	22.476	22.476	22.01	21.827	22.01	21.827	20.431	20.431	20.325	20.431	20.431	20.431	20.325	20.325	20.325	20.265	19.394	19.394	19.394	19.441	19.441	19.441	19.441	19.441	19.394	19.394	18.993	18.993	18.993	18.993	19.033	19.033	19.033	19.033	19.033	19.033	18.204	18.334
22.403	20.431	20.431	20.431	20.431	20.431	20.431	20.582	20.803	22.228	22.228	22.228	22.476	22.476	22.562	21.827	22.01	21.827	21.827	20.431	20.431	20.431	20.431	20.431	20.325	20.325	20.265	20.265	20.265	19.394	19.394	19.441	19.441	19.441	19.441	19.441	19.394	19.394	19.394	19.394	18.993	18.993	19.033	19.033	19.033	19.033	19.033	19.033	19.077	18.334
22.403	20.431	20.431	20.431	20.431	20.431	21.827	22.01	22.01	22.228	22.476	22.476	22.476	22.476	NA	21.827	21.827	21.827	21.827	21.827	20.431	20.431	20.431	20.325	20.325	20.325	20.325	20.265	20.325	20.325	20.325	19.441	19.441	19.441	19.441	19.441	19.394	19.394	19.394	19.394	19.394	19.441	19.033	19.033	19.033	19.033	19.033	19.033	19.033	19.077
22.403	20.431	21.827	21.827	21.827	21.827	21.827	22.01	22.01	22.228	22.476	22.476	22.476	NA	NA	NA	21.827	21.827	21.698	21.827	21.827	20.431	20.431	20.325	20.325	20.325	20.325	20.325	20.325	20.325	20.325	20.325	19.441	19.441	19.441	19.441	19.394	19.394	19.394	19.394	19.394	19.441	19.441	19.033	19.033	19.033	19.033	19.033	19.033	19.033
23.962	21.827	21.827	21.827	21.827	21.827	21.827	22.01	22.01	22.228	22.476	22.735	NA	NA	NA	NA	21.827	21.698	21.698	21.827	21.827	20.431	20.431	20.325	20.325	20.325	20.325	20.325	20.325	20.325	20.325	20.325	20.431	19.521	19.441	19.441	19.394	19.394	19.394	19.394	19.394	19.441	19.441	19.441	19.033	19.033	19.033	19.033	19.033	19.033
24.644	21.827	21.827	21.827	21.827	21.827	21.827	21.827	22.01	22.228	22.476	NA	NA	NA	NA	NA	NA	21.698	21.827	21.827	22.01	21.827	20.431	20.325	20.325	20.325	20.325	20.325	20.325	20.325	20.325	20.431	20.431	20.431	19.441	19.441	19.394	19.394	19.394	19.394	19.441	19.441	19.441	19.441	19.441	19.033	19.033	19.033	19.033	19.033
24.577	21.827	21.827	21.827	21.827	21.827	21.827	21.827	22.648	22.876	NA	NA	NA	NA	NA	NA	NA	NA	22.01	22.01	22.01	21.827	21.827	20.325	20.325	20.325	20.325	20.325	20.325	20.325	20.325	20.431	20.431	20.325	20.325	19.441	19.394	19.394	19.394	19.394	19.441	19.441	19.441	19.441	19.441	19.441	19.033	19.033	19.033	19.033
24.577	21.827	21.827	21.827	21.827	21.827	21.827	NA	NA	NA	NA	NA	NA	NA	NA	NA	NA	NA	NA	22.01	22.01	21.827	21.698	21.698	20.325	20.325	20.325	20.325	20.431	20.431	20.431	20.431	20.431	20.325	20.325	20.265	20.265	19.394	19.394	19.441	19.441	19.441	19.441	19.441	19.441	19.441	19.441	19.441	19.033	19.033
NA	NA	NA	NA	NA	NA	NA	NA	NA	NA	NA	NA	NA	NA	NA	NA	NA	NA	NA	22.01	21.827	21.827	21.698	21.698	21.698	21.698	20.325	20.431	20.431	20.431	20.431	20.431	20.325	20.325	20.325	20.265	20.265	20.265	19.394	19.441	19.441	19.441	19.441	19.441	19.441	19.441	19.441	19.441	19.441	19.033
NA	NA	NA	NA	NA	NA	NA	NA	NA	NA	NA	NA	NA	NA	NA	NA	NA	NA	NA	NA	21.827	21.698	21.698	21.698	21.698	21.698	21.698	20.431	20.431	20.431	20.431	20.325	20.325	20.325	20.265	20.265	20.265	20.265	20.325	20.325	19.441	19.441	19.441	19.441	19.441	19.441	19.394	19.394	19.441	19.441
NA	NA	NA	NA	NA	NA	NA	NA	NA	NA	NA	NA	NA	NA	NA	NA	NA	NA	NA	NA	NA	21.698	21.698	21.698	21.698	21.698	21.827	21.827	20.431	20.431	20.325	20.325	20.325	20.265	20.265	20.265	20.265	20.265	20.325	20.325	20.325	19.441	19.441	19.441	19.441	19.441	19.441	19.441	19.441	19.521
NA	NA	NA	NA	NA	NA	NA	NA	NA	NA	NA	NA	NA	NA	NA	NA	NA	NA	NA	NA	NA	NA	21.698	21.698	21.698	21.698	21.827	21.827	20.325	20.325	20.325	20.325	20.265	20.265	20.265	20.265	20.265	20.265	20.265	20.265	20.265	20.325	19.441	19.441	19.441	19.441	19.441	19.441	19.441	19.521
NA	NA	NA	NA	NA	NA	NA	NA	NA	NA	NA	NA	NA	NA	NA	NA	NA	NA	NA	NA	NA	NA	NA	21.698	21.698	21.698	21.827	21.827	21.698	21.698	20.325	20.265	20.265	20.265	20.265	20.265	20.265	20.265	20.265	20.265	20.265	20.325	20.325	20.325	19.441	19.441	19.441	19.441	19.441	19.521
NA	NA	NA	NA	NA	NA	NA	NA	NA	NA	NA	NA	NA	NA	NA	NA	NA	NA	NA	NA	NA	NA	NA	NA	21.698	21.698	21.698	21.698	21.698	21.698	21.698	20.265	20.265	20.265	20.265	20.265	20.265	20.265	20.265	20.265	20.325	20.325	20.325	20.325	20.325	19.441	19.441	19.441	19.441	19.441
NA	NA	NA	NA	NA	NA	NA	NA	NA	NA	NA	NA	NA	NA	NA	NA	NA	NA	NA	NA	NA	NA	NA	NA	NA	21.698	21.698	21.698	21.698	21.698	21.698	21.613	20.265	20.265	20.265	20.265	20.265	20.265	20.265	20.325	20.325	20.325	20.325	20.325	20.325	20.325	19.441	19.441	19.441	19.441
NA	NA	NA	NA	NA	NA	NA	NA	NA	NA	NA	NA	NA	NA	NA	NA	NA	NA	NA	NA	NA	NA	NA	NA	NA	NA	21.698	21.698	21.698	21.698	21.698	21.698	21.613	21.613	20.265	20.265	20.265	20.265	20.265	20.325	20.325	20.325	20.325	20.325	20.325	20.325	20.325	19.441	19.441	19.521
NA	NA	NA	NA	NA	NA	NA	NA	NA	NA	NA	NA	NA	NA	NA	NA	NA	NA	NA	NA	NA	NA	NA	NA	NA	NA	NA	21.698	21.698	21.698	21.698	21.698	21.613	21.613	21.613	21.613	20.265	20.265	20.325	20.325	20.325	20.325	20.325	20.325	20.325	20.325	20.325	20.325	20.325	19.521
NA	NA	NA	NA	NA	NA	NA	NA	NA	NA	NA	NA	NA	NA	NA	NA	NA	NA	NA	NA	NA	NA	NA	NA	NA	NA	NA	NA	21.698	21.698	21.698	21.698	21.613	21.613	21.613	21.613	21.613	20.265	20.325	20.325	20.325	20.325	20.325	20.325	20.325	20.325	20.325	20.325	20.325	20.431
NA	NA	NA	NA	NA	NA	NA	NA	NA	NA	NA	NA	NA	NA	NA	NA	NA	NA	NA	NA	NA	NA	NA	NA	NA	NA	NA	NA	NA	NA	21.698	21.613	21.613	21.586	21.613	21.613	21.613	21.698	21.698	20.325	20.325	20.325	20.325	20.325	20.325	20.325	20.325	20.325	20.325	20.431
NA	NA	NA	NA	NA	NA	NA	NA	NA	NA	NA	NA	NA	NA	NA	NA	NA	NA	NA	NA	NA	NA	NA	NA	NA	NA	NA	NA	NA	NA	NA	21.613	21.613	21.586	21.613	21.613	21.698	21.698	21.698	21.698	20.325	20.325	20.325	20.265	20.265	20.325	20.265	20.265	20.325	20.431
NA	NA	NA	NA	NA	NA	NA	NA	NA	NA	NA	NA	NA	NA	NA	NA	NA	NA	NA	NA	NA	NA	NA	NA	NA	NA	NA	NA	NA	NA	NA	NA	NA	22.448	22.448	21.613	21.698	21.698	21.698	21.698	21.698	20.325	20.265	20.265	20.265	20.265	20.265	20.265	20.325	20.325
NA	NA	NA	NA	NA	NA	NA	NA	NA	NA	NA	NA	NA	NA	NA	NA	NA	NA	NA	NA	NA	NA	NA	NA	NA	NA	NA	NA	NA	NA	NA	NA	NA	NA	NA	22.496	21.698	21.698	21.698	21.698	21.698	21.613	21.613	20.265	20.325	20.265	20.265	20.265	20.325	20.325
NA	NA	NA	NA	NA	NA	NA	NA	NA	NA	NA	NA	NA	NA	NA	NA	NA	NA	NA	NA	NA	NA	NA	NA	NA	NA	NA	NA	NA	NA	NA	NA	NA	NA	NA	NA	21.698	21.698	21.698	21.613	21.613	21.613	21.613	21.613	20.265	20.265	20.265	20.265	20.325	20.325
NA	NA	NA	NA	NA	NA	NA	NA	NA	NA	NA	NA	NA	NA	NA	NA	NA	NA	NA	NA	NA	NA	NA	NA	NA	NA	NA	NA	NA	NA	NA	NA	NA	NA	NA	NA	NA	NA	21.613	21.613	21.613	21.613	21.613	21.613	21.613	20.265	20.265	20.265	20.265	20.265
NA	NA	NA	NA	NA	NA	NA	NA	NA	NA	NA	NA	NA	NA	NA	NA	NA	NA	NA	NA	NA	NA	NA	NA	NA	NA	NA	NA	NA	NA	NA	NA	NA	NA	NA	NA	NA	NA	NA	21.613	21.613	21.613	21.613	21.613	21.613	21.613	21.613	20.265	20.265	20.265
NA	NA	NA	NA	NA	NA	NA	NA	NA	NA	NA	NA	NA	NA	NA	NA	NA	NA	NA	NA	NA	NA	NA	NA	NA	NA	NA	NA	NA	NA	NA	NA	NA	NA	NA	NA	NA	NA	NA	NA	NA	21.613	21.613	21.613	21.613	21.613	21.613	21.613	21.613	20.325
NA	NA	NA	NA	NA	NA	NA	NA	NA	NA	NA	NA	NA	NA	NA	NA	NA	NA	NA	NA	NA	NA	NA	NA	NA	NA	NA	NA	NA	NA	NA	NA	NA	NA	NA	NA	NA	NA	NA	NA	NA	NA	21.613	21.613	21.613	21.613	21.613	21.613	21.613	21.698
NA	NA	NA	NA	NA	NA	NA	NA	NA	NA	NA	NA	NA	NA	NA	NA	NA	NA	NA	NA	NA	NA	NA	NA	NA	NA	NA	NA	NA	NA	NA	NA	NA	NA	NA	NA	NA	NA	NA	NA	NA	NA	NA	NA	21.613	21.613	21.613	21.613	21.613	21.698
NA	NA	NA	NA	NA	NA	NA	NA	NA	NA	NA	NA	NA	NA	NA	NA	NA	NA	NA	NA	NA	NA	NA	NA	NA	NA	NA	NA	NA	NA	NA	NA	NA	NA	NA	NA	NA	NA	NA	NA	NA	NA	NA	NA	NA	NA	21.613	21.613	21.613	21.613
NA	NA	NA	NA	NA	NA	NA	NA	NA	NA	NA	NA	NA	NA	NA	NA	NA	NA	NA	NA	NA	NA	NA	NA	NA	NA	NA	NA	NA	NA	NA	NA	NA	NA	NA	NA	NA	NA	NA	NA	NA	NA	NA	NA	NA	NA	NA	NA	21.613	21.613
NA	NA	NA	NA	NA	NA	NA	NA	NA	NA	NA	NA	NA	NA	NA	NA	NA	NA	NA	NA	NA	NA	NA	NA	NA	NA	NA	NA	NA	NA	NA	NA	NA	NA	NA	NA	NA	NA	NA	NA	NA	NA	NA	NA	NA	NA	NA	NA	NA	NA
NA	NA	NA	NA	NA	NA	NA	NA	NA	NA	NA	NA	NA	NA	NA	NA	NA	NA	NA	NA	NA	NA	NA	NA	NA	NA	NA	NA	NA	NA	NA	NA	NA	NA	NA	NA	NA	NA	NA	NA	NA	NA	NA	NA	NA	NA	NA	NA	NA	NA
NA	NA	NA	NA	NA	NA	NA	NA	NA	NA	NA	NA	NA	NA	NA	NA	NA	NA	NA	NA	NA	NA	NA	NA	NA	NA	NA	NA	NA	NA	NA	NA	NA	NA	NA	NA	NA	NA	NA	NA	NA	NA	NA	NA	NA	NA	NA	NA	NA	NA
NA	NA	NA	NA	NA	NA	NA	NA	NA	NA	NA	NA	NA	NA	NA	NA	NA	NA	NA	NA	NA	NA	NA	NA	NA	NA	NA	NA	NA	NA	NA	NA	NA	NA	NA	NA	NA	NA	NA	NA	NA	NA	NA	NA	NA	NA	NA	NA	NA	NA
NA	NA	NA	NA	NA	NA	NA	NA	NA	NA	NA	NA	NA	NA	NA	NA	NA	NA	NA	NA	NA	NA	NA	NA	NA	NA	NA	NA	NA	NA	NA	NA	NA	NA	NA	NA	NA	NA	NA	NA	NA	NA	NA	NA	NA	NA	NA	NA	NA	NA
NA	NA	NA	NA	NA	NA	NA	NA	NA	NA	NA	NA	NA	NA	NA	NA	NA	NA	NA	NA	NA	NA	NA	NA	NA	NA	NA	NA	NA	NA	NA	NA	NA	NA	NA	NA	NA	NA	NA	NA	NA	NA	NA	NA	NA	NA	NA	NA	NA	NA
NA	NA	NA	NA	NA	NA	NA	NA	NA	NA	NA	NA	NA	NA	NA	NA	NA	NA	NA	NA	NA	NA	NA	NA	NA	NA	NA	NA	NA	NA	NA	NA	NA	NA	NA	NA	NA	NA	NA	NA	NA	NA	NA	NA	NA	NA	NA	NA	NA	NA
NA	NA	NA	NA	NA	NA	NA	NA	NA	NA	NA	NA	NA	NA	NA	NA	NA	NA	NA	NA	NA	NA	NA	NA	NA	NA	NA	NA	NA	NA	NA	NA	NA	NA	NA	NA	NA	NA	NA	NA	NA	NA	NA	NA	NA	NA	NA	NA	NA	NA
NA	NA	NA	NA	NA	NA	NA	NA	NA	NA	NA	NA	NA	NA	NA	NA	NA	NA	NA	NA	NA	NA	NA	NA	NA	NA	NA	NA	NA	NA	NA	NA	NA	NA	NA	NA	NA	NA	NA	NA	NA	NA	NA	NA	NA	NA	NA	NA	NA	NA
NA	NA	NA	NA	NA	NA	NA	NA	NA	NA	NA	NA	NA	NA	NA	NA	NA	NA	NA	NA	NA	NA	NA	NA	NA	NA	NA	NA	NA	NA	NA	NA	NA	NA	NA	NA	NA	NA	NA	NA	NA	NA	NA	NA	NA	NA	NA	NA	NA	NA
NA	NA	NA	NA	NA	NA	NA	NA	NA	NA	NA	NA	NA	NA	NA	NA	NA	NA	NA	NA	NA	NA	NA	NA	NA	NA	NA	NA	NA	NA	NA	NA	NA	NA	NA	NA	NA	NA	NA	NA	NA	NA	NA	NA	NA	NA	NA	NA	NA	NA
NA	NA	NA	NA	NA	NA	NA	NA	NA	NA	NA	NA	NA	NA	NA	NA	NA	NA	NA	NA	NA	NA	NA	NA	NA	NA	NA	NA	NA	NA	NA	NA	NA	NA	NA	NA	NA	NA	NA	NA	NA	NA	NA	NA	NA	NA	NA	NA	NA	NA
NA	NA	NA	NA	NA	NA	NA	NA	NA	NA	NA	NA	NA	NA	NA	NA	NA	NA	NA	NA	NA	NA	NA	NA	NA	NA	NA	NA	NA	NA	NA	NA	NA	NA	NA	NA	NA	NA	NA	NA	NA	NA	NA	NA	NA	NA	NA	NA	NA	NA
NA	NA	NA	NA	NA	NA	NA	NA	NA	NA	NA	NA	NA	NA	NA	NA	NA	NA	NA	NA	NA	NA	NA	NA	NA	NA	NA	NA	NA	NA	NA	NA	NA	NA	NA	NA	NA	NA	NA	NA	NA	NA	NA	NA	NA	NA	NA	NA	NA	NA
NA	NA	NA	NA	NA	NA	NA	NA	NA	NA	NA	NA	NA	NA	NA	NA	NA	NA	NA	NA	NA	NA	NA	NA	NA	NA	NA	NA	NA	NA	NA	NA	NA	NA	NA	NA	NA	NA	NA	NA	NA	NA	NA	NA	NA	NA	NA	NA	NA	NA
NA	NA	NA	NA	NA	NA	NA	NA	NA	NA	NA	NA	NA	NA	NA	NA	NA	NA	NA	NA	NA	NA	NA	NA	NA	NA	NA	NA	NA	NA	NA	NA	NA	NA	NA	NA	NA	NA	NA	NA	NA	NA	NA	NA	NA	NA	NA	NA	NA	NA
NA	NA	NA	NA	NA	NA	NA	NA	NA	NA	NA	NA	NA	NA	NA	NA	NA	NA	NA	NA	NA	NA	NA	NA	NA	NA	NA	NA	NA	NA	NA	NA	NA	NA	NA	NA	NA	NA	NA	NA	NA	NA	NA	NA	NA	NA	NA	NA	NA	NA
NA	NA	NA	NA	NA	NA	NA	NA	NA	NA	NA	NA	NA	NA	NA	NA	NA	NA	NA	NA	NA	NA	NA	NA	NA	NA	NA	NA	NA	NA	NA	NA	NA	NA	NA	NA	NA	NA	NA	NA	NA	NA	NA	NA	NA	NA	NA	NA	NA	NA
NA	NA	NA	NA	NA	NA	NA	NA	NA	NA	NA	NA	NA	NA	NA	NA	NA	NA	NA	NA	NA	NA	NA	NA	NA	NA	NA	NA	NA	NA	NA	NA	NA	NA	NA	NA	NA	NA	NA	NA	NA	NA	NA	NA	NA	NA	NA	NA	NA	NA
NA	NA	NA	NA	NA	NA	NA	NA	NA	NA	NA	NA	NA	NA	NA	NA	NA	NA	NA	NA	NA	NA	NA	NA	NA	NA	NA	NA	NA	NA	NA	NA	NA	NA	NA	NA	NA	NA	NA	NA	NA	NA	NA	NA	NA	NA	NA	NA	NA	NA
NA	NA	NA	NA	NA	NA	NA	NA	NA	NA	NA	NA	NA	NA	NA	NA	NA	NA	NA	NA	NA	NA	NA	NA	NA	NA	NA	NA	NA	NA	NA	NA	NA	NA	NA	NA	NA	NA	NA	NA	NA	NA	NA	NA	NA	NA	NA	NA	NA	NA
NA	NA	NA	NA	NA	NA	NA	NA	NA	NA	NA	NA	NA	NA	NA	NA	NA	NA	NA	NA	NA	NA	NA	NA	NA	NA	NA	NA	NA	NA	NA	NA	NA	NA	NA	NA	NA	NA	NA	NA	NA	NA	NA	NA	NA	NA	NA	NA	NA	NA
NA	NA	NA	NA	NA	NA	NA	NA	NA	NA	NA	NA	NA	NA	NA	NA	NA	NA	NA	NA	NA	NA	NA	NA	NA	NA	NA	NA	NA	NA	NA	NA	NA	NA	NA	NA	NA	NA	NA	NA	NA	NA	NA	NA	NA	NA	NA	NA	NA	NA
NA	NA	NA	NA	NA	NA	NA	NA	NA	NA	NA	NA	NA	NA	NA	NA	NA	NA	NA	NA	NA	NA	NA	NA	NA	NA	NA	NA	NA	NA	NA	NA	NA	NA	NA	NA	NA	NA	NA	NA	NA	NA	NA	NA	NA	NA	NA	NA	NA	NA
NA	NA	NA	NA	NA	NA	NA	NA	NA	NA	NA	NA	NA	NA	NA	NA	NA	NA	NA	NA	NA	NA	NA	NA	NA	NA	NA	NA	NA	NA	NA	NA	NA	NA	NA	NA	NA	NA	NA	NA	NA	NA	NA	NA	NA	NA	NA	NA	NA	NA
NA	NA	NA	NA	NA	NA	NA	NA	NA	NA	NA	NA	NA	NA	NA	NA	NA	NA	NA	NA	NA	NA	NA	NA	NA	NA	NA	NA	NA	NA	NA	NA	NA	NA	NA	NA	NA	NA	NA	NA	NA	NA	NA	NA	NA	NA	NA	NA	NA	NA
NA	NA	NA	NA	NA	NA	NA	NA	NA	NA	NA	NA	NA	NA	NA	NA	NA	NA	NA	NA	NA	NA	NA	NA	NA	NA	NA	NA	NA	NA	NA	NA	NA	NA	NA	NA	NA	NA	NA	NA	NA	NA	NA	NA	NA	NA	NA	NA	NA	NA
NA	NA	NA	NA	NA	NA	NA	NA	NA	NA	NA	NA	NA	NA	NA	NA	NA	NA	NA	NA	NA	NA	NA	NA	NA	NA	NA	NA	NA	NA	NA	NA	NA	NA	NA	NA	NA	NA	NA	NA	NA	NA	NA	NA	NA	NA	NA	NA	NA	NA
NA	NA	NA	NA	NA	NA	NA	NA	NA	NA	NA	NA	NA	NA	NA	NA	NA	NA	NA	NA	NA	NA	NA	NA	NA	NA	NA	NA	NA	NA	NA	NA	NA	NA	NA	NA	NA	NA	NA	NA	NA	NA	NA	NA	NA	NA	NA	NA	NA	NA
32.986	NA	NA	NA	NA	NA	NA	NA	NA	NA	NA	NA	NA	NA	NA	NA	NA	NA	NA	NA	NA	NA	NA	NA	NA	NA	NA	NA	NA	NA	NA	NA	NA	NA	NA	NA	NA	NA	NA	NA	NA	NA	NA	NA	NA	NA	NA	NA	NA	NA
32.986	NA	NA	NA	NA	NA	NA	NA	NA	NA	NA	NA	NA	NA	NA	NA	NA	NA	NA	NA	NA	NA	NA	NA	NA	NA	NA	NA	NA	NA	NA	NA	NA	NA	NA	NA	NA	NA	NA	NA	NA	NA	NA	NA	NA	NA	NA	NA	NA	NA
32.986	NA	NA	NA	NA	NA	NA	NA	NA	NA	NA	NA	NA	NA	NA	NA	NA	NA	NA	NA	NA	NA	NA	NA	NA	NA	NA	NA	NA	NA	NA	NA	NA	NA	NA	NA	NA	NA	NA	NA	NA	NA	NA	NA	NA	NA	NA	NA	NA	NA
33.917	NA	NA	NA	NA	NA	NA	NA	NA	NA	NA	NA	NA	NA	NA	NA	NA	NA	NA	NA	NA	NA	NA	NA	NA	NA	NA	NA	NA	NA	NA	NA	NA	NA	NA	NA	NA	NA	NA	NA	NA	NA	NA	NA	NA	NA	NA	NA	NA	NA
33.488	NA	NA	NA	NA	NA	NA	NA	NA	NA	NA	NA	NA	NA	NA	NA	NA	NA	NA	NA	NA	NA	NA	NA	NA	NA	NA	NA	NA	NA	NA	NA	NA	NA	NA	NA	NA	NA	NA	NA	NA	NA	NA	NA	NA	NA	NA	NA	NA	NA
32.74	23.429	NA	NA	NA	NA	NA	NA	NA	NA	NA	NA	NA	NA	NA	NA	NA	NA	NA	NA	NA	NA	NA	NA	NA	NA	NA	NA	NA	NA	NA	NA	NA	NA	NA	NA	NA	NA	NA	NA	NA	NA	NA	NA	NA	NA	NA	NA	NA	NA
28.156	23.267	NA	NA	NA	NA	NA	NA	NA	NA	NA	NA	NA	NA	NA	NA	NA	NA	NA	NA	NA	NA	NA	NA	NA	NA	NA	NA	NA	NA	NA	NA	NA	NA	NA	NA	NA	NA	NA	NA	NA	NA	NA	NA	NA	NA	NA	NA	NA	NA
27.334	23.429	NA	NA	NA	NA	NA	NA	NA	NA	NA	NA	NA	NA	NA	NA	NA	NA	NA	NA	NA	NA	NA	NA	NA	NA	NA	NA	NA	NA	NA	NA	NA	NA	NA	NA	NA	NA	NA	NA	NA	NA	NA	NA	NA	NA	NA	NA	NA	NA
27.334	23.429	NA	NA	NA	NA	NA	NA	NA	NA	NA	NA	NA	NA	NA	NA	NA	NA	NA	NA	NA	NA	NA	NA	NA	NA	NA	NA	NA	NA	NA	NA	NA	NA	NA	NA	NA	NA	NA	NA	NA	NA	NA	NA	NA	NA	NA	NA	NA	NA
27.586	23.429	NA	NA	NA	NA	NA	NA	NA	NA	NA	NA	NA	NA	NA	NA	NA	NA	NA	NA	NA	NA	NA	NA	NA	NA	NA	NA	NA	NA	NA	NA	NA	NA	NA	NA	NA	NA	NA	NA	NA	NA	NA	NA	NA	NA	NA	NA	NA	NA
27.586	23.429	NA	NA	NA	NA	NA	NA	NA	NA	NA	NA	NA	NA	NA	NA	NA	NA	NA	NA	NA	NA	NA	NA	NA	NA	NA	NA	NA	NA	NA	NA	NA	NA	NA	NA	NA	NA	NA	NA	NA	NA	NA	NA	NA	NA	NA	NA	NA	NA
27.334	23.429	NA	NA	NA	NA	NA	NA	NA	NA	NA	NA	NA	NA	NA	NA	NA	NA	NA	NA	NA	NA	NA	NA	NA	NA	NA	NA	NA	NA	NA	NA	NA	NA	NA	NA	NA	NA	NA	NA	NA	NA	NA	NA	NA	NA	NA	NA	NA	NA
28.156	23.429	23.429	NA	NA	NA	NA	NA	NA	NA	NA	NA	NA	NA	NA	NA	NA	NA	NA	NA	NA	NA	NA	NA	NA	NA	NA	NA	NA	NA	NA	NA	NA	NA	NA	NA	NA	NA	NA	NA	NA	NA	NA	NA	NA	NA	NA	NA	NA	NA
31.633	23.267	23.267	NA	NA	NA	NA	NA	NA	NA	NA	NA	NA	NA	NA	NA	NA	NA	NA	NA	NA	NA	NA	NA	NA	NA	NA	NA	NA	NA	NA	NA	NA	NA	NA	NA	NA	NA	NA	NA	NA	NA	NA	NA	NA	NA	NA	NA	NA	NA
31.633	23.267	23.267	NA	NA	NA	NA	NA	NA	NA	NA	NA	NA	NA	NA	NA	NA	NA	NA	NA	NA	NA	NA	NA	NA	NA	NA	NA	NA	NA	NA	NA	NA	NA	NA	NA	NA	NA	NA	NA	NA	NA	NA	NA	NA	NA	NA	NA	NA	NA
33.914	23.267	23.267	NA	NA	NA	NA	NA	NA	NA	NA	NA	NA	NA	NA	NA	NA	NA	NA	NA	NA	NA	NA	NA	NA	NA	NA	NA	NA	NA	NA	NA	NA	NA	NA	NA	NA	NA	NA	NA	NA	NA	NA	NA	NA	NA	NA	NA	NA	NA
33.914	23.267	23.267	NA	NA	NA	NA	NA	NA	NA	NA	NA	NA	NA	NA	NA	NA	NA	NA	NA	NA	NA	NA	NA	NA	NA	NA	NA	NA	NA	NA	NA	NA	NA	NA	NA	NA	NA	NA	NA	NA	NA	NA	NA	NA	NA	NA	NA	NA	NA
33.863	23.153	23.267	NA	NA	NA	NA	NA	NA	NA	NA	NA	NA	NA	NA	NA	NA	NA	NA	NA	NA	NA	NA	NA	NA	NA	NA	NA	NA	NA	NA	NA	NA	NA	NA	NA	NA	NA	NA	NA	NA	NA	NA	NA	NA	NA	NA	NA	NA	NA
NA	NA	NA	NA	NA	NA	NA	NA	NA	NA	NA	NA	NA	NA	NA	NA	NA	NA	NA	NA	NA	NA	NA	NA	NA	NA	NA	NA	NA	NA	NA	NA	NA	NA	NA	NA	NA	NA	NA	NA	NA	NA	NA	NA	NA	NA	NA	NA	NA	NA
NA	NA	NA	NA	NA	NA	NA	NA	NA	NA	NA	NA	NA	NA	NA	NA	NA	NA	NA	NA	NA	NA	NA	NA	NA	NA	NA	NA	NA	NA	NA	NA	NA	NA	NA	NA	NA	NA	NA	NA	NA	NA	NA	NA	NA	NA	NA	NA	NA	NA
NA	NA	NA	NA	NA	NA	NA	NA	NA	NA	NA	NA	NA	NA	NA	NA	NA	NA	NA	NA	NA	NA	NA	NA	NA	NA	NA	NA	NA	NA	NA	NA	NA	NA	NA	NA	NA	NA	NA	NA	NA	NA	NA	NA	NA	NA	NA	NA	NA	NA
NA	NA	NA	NA	NA	NA	NA	NA	NA	NA	NA	NA	NA	NA	NA	NA	NA	NA	NA	NA	NA	NA	NA	NA	NA	NA	NA	NA	NA	NA	NA	NA	NA	NA	NA	NA	NA	NA	NA	NA	NA	NA	NA	NA	NA	NA	NA	NA	NA	NA
NA	NA	NA	NA	NA	NA	NA	NA	NA	NA	NA	NA	NA	NA	NA	NA	NA	NA	NA	NA	NA	NA	NA	NA	NA	NA	NA	NA	NA	NA	NA	NA	NA	NA	NA	NA	NA	NA	NA	NA	NA	NA	NA	NA	NA	NA	NA	NA	NA	NA
NA	NA	NA	NA	NA	NA	NA	NA	NA	NA	NA	NA	NA	NA	NA	NA	NA	NA	NA	NA	NA	NA	NA	NA	NA	NA	NA	NA	NA	NA	NA	NA	NA	NA	NA	NA	NA	NA	NA	NA	NA	NA	NA	NA	NA	NA	NA	NA	NA	NA
NA	NA	NA	NA	NA	NA	NA	NA	NA	NA	NA	NA	NA	NA	NA	NA	NA	NA	NA	NA	NA	NA	NA	NA	NA	NA	NA	NA	NA	NA	NA	NA	NA	NA	NA	NA	NA	NA	NA	NA	NA	NA	NA	NA	NA	NA	NA	NA	NA	NA
NA	NA	NA	NA	NA	NA	NA	NA	NA	NA	NA	NA	NA	NA	NA	NA	NA	NA	NA	NA	NA	NA	NA	NA	NA	NA	NA	NA	NA	NA	NA	NA	NA	NA	NA	NA	NA	NA	NA	NA	NA	NA	NA	NA	NA	NA	NA	NA	NA	NA
NA	NA	NA	NA	NA	NA	NA	NA	NA	NA	NA	NA	NA	NA	NA	NA	NA	NA	NA	NA	NA	NA	NA	NA	NA	NA	NA	NA	NA	NA	NA	NA	NA	NA	NA	NA	NA	NA	NA	NA	NA	NA	NA	NA	NA	NA	NA	NA	NA	NA
NA	NA	NA	NA	NA	NA	NA	NA	NA	NA	NA	NA	NA	NA	NA	NA	NA	NA	NA	NA	NA	NA	NA	NA	NA	NA	NA	NA	NA	NA	NA	NA	NA	NA	NA	NA	NA	NA	NA	NA	NA	NA	NA	NA	NA	NA	NA	NA	NA	NA
NA	NA	NA	NA	NA	NA	NA	NA	NA	NA	NA	NA	NA	NA	NA	NA	NA	NA	NA	NA	NA	NA	NA	NA	NA	NA	NA	NA	NA	NA	NA	NA	NA	NA	NA	NA	NA	NA	NA	NA	NA	NA	NA	NA	NA	NA	NA	NA	NA	NA
NA	NA	NA	NA	NA	NA	NA	NA	NA	NA	NA	NA	NA	NA	NA	NA	NA	NA	NA	NA	NA	NA	NA	NA	NA	NA	NA	NA	NA	NA	NA	NA	NA	NA	NA	NA	NA	NA	NA	NA	NA	NA	NA	NA	NA	NA	NA	NA	NA	NA
NA	NA	NA	NA	NA	NA	NA	NA	NA	NA	NA	NA	NA	NA	NA	NA	NA	NA	NA	NA	NA	NA	NA	NA	NA	NA	NA	NA	NA	NA	NA	NA	NA	NA	NA	NA	NA	NA	NA	NA	NA	NA	NA	NA	NA	NA	NA	NA	NA	NA
NA	NA	NA	NA	NA	NA	NA	NA	NA	NA	NA	NA	NA	NA	NA	NA	NA	NA	NA	NA	NA	NA	NA	NA	NA	NA	NA	NA	NA	NA	NA	NA	NA	NA	NA	NA	NA	NA	NA	NA	NA	NA	NA	NA	NA	NA	NA	NA	NA	NA
NA	NA	NA	NA	NA	NA	NA	NA	NA	NA	NA	NA	NA	NA	NA	NA	NA	NA	NA	NA	NA	NA	NA	NA	NA	NA	NA	NA	NA	NA	NA	NA	NA	NA	NA	NA	NA	NA	NA	NA	NA	NA	NA	NA	NA	NA	NA	NA	NA	NA
NA	NA	NA	NA	NA	NA	NA	NA	NA	NA	NA	NA	NA	NA	NA	NA	NA	NA	NA	NA	NA	NA	NA	NA	NA	NA	NA	NA	NA	NA	NA	NA	NA	NA	NA	NA	NA	NA	NA	NA	NA	NA	NA	NA	NA	NA	NA	NA	NA	NA
NA	NA	NA	NA	NA	NA	NA	NA	NA	NA	NA	NA	NA	NA	NA	NA	NA	NA	NA	NA	NA	NA	NA	NA	NA	NA	NA	NA	NA	NA	NA	NA	NA	NA	NA	NA	NA	NA	NA	NA	NA	NA	NA	NA	NA	NA	NA	NA	NA	NA
NA	NA	NA	NA	NA	NA	NA	NA	NA	NA	NA	NA	NA	NA	NA	NA	NA	NA	NA	NA	NA	NA	NA	NA	NA	NA	NA	NA	NA	NA	NA	NA	NA	NA	NA	NA	NA	NA	NA	NA	NA	NA	NA	NA	NA	NA	NA	NA	NA	NA
NA	NA	NA	NA	NA	NA	NA	NA	NA	NA	NA	NA	NA	NA	NA	NA	NA	NA	NA	NA	NA	NA	NA	NA	NA	NA	NA	NA	NA	NA	NA	NA	NA	NA	NA	NA	NA	NA	NA	NA	NA	NA	NA	NA	NA	NA	NA	NA	NA	NA
NA	NA	NA	NA	NA	NA	NA	NA	NA	NA	NA	NA	NA	NA	NA	NA	NA	NA	NA	NA	NA	NA	NA	NA	NA	NA	NA	NA	NA	NA	NA	NA	NA	NA	NA	NA	NA	NA	NA	NA	NA	NA	NA	NA	NA	NA	NA	NA	NA	NA
NA	NA	NA	NA	NA	NA	NA	NA	NA	NA	NA	NA	NA	NA	NA	NA	NA	NA	NA	NA	NA	NA	NA	NA	NA	NA	NA	NA	NA	NA	NA	NA	NA	NA	NA	NA	NA	NA	NA	NA	NA	NA	NA	NA	NA	NA	NA	NA	NA	NA
NA	NA	NA	NA	NA	NA	NA	NA	NA	NA	NA	NA	NA	NA	NA	NA	NA	NA	NA	NA	NA	NA	NA	NA	NA	NA	NA	NA	NA	NA	NA	NA	NA	NA	NA	NA	NA	NA	NA	NA	NA	NA	NA	NA	NA	NA	NA	NA	NA	NA
NA	NA	NA	NA	NA	NA	NA	NA	NA	NA	NA	NA	NA	NA	NA	NA	NA	NA	NA	NA	NA	NA	NA	NA	NA	NA	NA	NA	NA	NA	NA	NA	NA	NA	NA	NA	NA	NA	NA	NA	NA	NA	NA	NA	NA	NA	NA	NA	NA	NA
NA	NA	NA	NA	NA	NA	NA	NA	NA	NA	NA	NA	NA	NA	NA	NA	NA	NA	NA	NA	NA	NA	NA	NA	NA	NA	NA	NA	NA	NA	NA	NA	NA	NA	NA	NA	NA	NA	NA	NA	NA	NA	NA	NA	NA	NA	NA	NA	NA	NA
NA	NA	NA	NA	NA	NA	NA	NA	NA	NA	NA	NA	NA	NA	NA	NA	NA	NA	NA	NA	NA	NA	NA	NA	NA	NA	NA	NA	NA	NA	NA	NA	NA	NA	NA	NA	NA	NA	NA	NA	NA	NA	NA	NA	NA	NA	NA	NA	NA	NA
NA	NA	NA	NA	NA	NA	NA	NA	NA	NA	NA	NA	NA	NA	NA	NA	NA	NA	NA	NA	NA	NA	NA	NA	NA	NA	NA	NA	NA	NA	NA	NA	NA	NA	NA	NA	NA	NA	NA	NA	NA	NA	NA	NA	NA	NA	NA	NA	NA	NA
NA	NA	NA	NA	NA	NA	NA	NA	NA	NA	NA	NA	NA	NA	NA	NA	NA	NA	NA	NA	NA	NA	NA	NA	NA	NA	NA	NA	NA	NA	NA	NA	NA	NA	NA	NA	NA	NA	NA	NA	NA	NA	NA	NA	NA	NA	NA	NA	NA	NA
NA	NA	NA	NA	NA	NA	NA	NA	NA	NA	NA	NA	NA	NA	NA	NA	NA	NA	NA	NA	NA	NA	NA	NA	NA	NA	NA	NA	NA	NA	NA	NA	NA	NA	NA	NA	NA	NA	NA	NA	NA	NA	NA	NA	NA	NA	NA	NA	NA	NA
NA	NA	NA	NA	NA	NA	NA	NA	NA	NA	NA	NA	NA	NA	NA	NA	NA	NA	NA	NA	NA	NA	NA	NA	NA	NA	NA	NA	NA	NA	NA	NA	NA	NA	NA	NA	NA	NA	NA	NA	NA	NA	NA	NA	NA	NA	NA	NA	NA	NA
NA	NA	NA	NA	NA	NA	NA	NA	NA	NA	NA	NA	NA	NA	NA	NA	NA	NA	NA	NA	NA	NA	NA	NA	NA	NA	NA	NA	NA	NA	NA	NA	NA	NA	NA	NA	NA	NA	NA	NA	NA	NA	NA	NA	NA	NA	NA	NA	NA	NA
NA	NA	NA	NA	NA	NA	NA	NA	NA	NA	NA	NA	NA	NA	NA	NA	NA	NA	NA	NA	NA	NA	NA	NA	NA	NA	NA	NA	NA	NA	NA	NA	NA	NA	NA	NA	NA	NA	NA	NA	NA	NA	NA	NA	NA	NA	NA	NA	NA	NA
NA	NA	NA	NA	NA	NA	NA	NA	NA	NA	NA	NA	NA	NA	NA	NA	NA	NA	NA	NA	NA	NA	NA	NA	NA	NA	NA	NA	NA	NA	NA	NA	NA	NA	NA	NA	NA	NA	NA	NA	NA	NA	NA	NA	NA	NA	NA	NA	NA	NA
NA	NA	NA	NA	NA	NA	NA	NA	NA	NA	NA	NA	NA	NA	NA	NA	NA	NA	NA	NA	NA	NA	NA	NA	NA	NA	NA	NA	NA	NA	NA	NA	NA	NA	NA	NA	NA	NA	NA	NA	NA	NA	NA	NA	NA	NA	NA	NA	NA	NA
NA	NA	NA	NA	NA	NA	NA	NA	NA	NA	NA	NA	NA	NA	NA	NA	NA	NA	NA	NA	NA	NA	NA	NA	NA	NA	NA	NA	NA	NA	NA	NA	NA	NA	NA	NA	NA	NA	NA	NA	NA	NA	NA	NA	NA	NA	NA	NA	NA	NA
NA	NA	NA	NA	NA	NA	NA	NA	NA	NA	NA	NA	NA	NA	NA	NA	NA	NA	NA	NA	NA	NA	NA	NA	NA	NA	NA	NA	NA	NA	NA	NA	NA	NA	NA	NA	NA	NA	NA	NA	NA	NA	NA	NA	NA	NA	NA	NA	NA	NA
NA	NA	NA	NA	NA	NA	NA	NA	NA	NA	NA	NA	NA	NA	NA	NA	NA	NA	NA	NA	NA	NA	NA	NA	NA	NA	NA	NA	NA	NA	NA	NA	NA	NA	NA	NA	NA	NA	NA	NA	NA	NA	NA	NA	NA	NA	NA	NA	NA	NA
NA	NA	NA	NA	NA	NA	NA	NA	NA	NA	NA	NA	NA	NA	NA	NA	NA	NA	NA	NA	NA	NA	NA	NA	NA	NA	NA	NA	NA	NA	NA	NA	NA	NA	NA	NA	NA	NA	NA	NA	NA	NA	NA	NA	NA	NA	NA	NA	NA	NA
NA	NA	NA	NA	NA	NA	NA	NA	NA	NA	NA	NA	NA	NA	NA	NA	NA	NA	NA	NA	NA	NA	NA	NA	NA	NA	NA	NA	NA	NA	NA	NA	NA	NA	NA	NA	NA	NA	NA	NA	NA	NA	NA	NA	NA	NA	NA	NA	NA	NA
NA	NA	NA	NA	NA	NA	NA	NA	NA	NA	NA	NA	NA	NA	NA	NA	NA	NA	NA	NA	NA	NA	NA	NA	NA	NA	NA	NA	NA	NA	NA	NA	NA	NA	NA	NA	NA	NA	NA	NA	NA	NA	NA	NA	NA	NA	NA	NA	NA	NA
32.986	NA	NA	NA	NA	NA	NA	NA	NA	NA	NA	NA	NA	NA	NA	NA	NA	NA	NA	NA	NA	NA	NA	NA	NA	NA	NA	NA	NA	NA	NA	NA	NA	NA	NA	NA	NA	NA	NA	NA	NA	NA	NA	NA	NA	NA	NA	NA	NA	NA
33.29	NA	NA	NA	NA	NA	NA	NA	NA	NA	NA	NA	NA	NA	NA	NA	NA	NA	NA	NA	NA	NA	NA	NA	NA	NA	NA	NA	NA	NA	NA	NA	NA	NA	NA	NA	NA	NA	NA	NA	NA	NA	NA	NA	NA	NA	NA	NA	NA	NA
33.917	NA	NA	NA	NA	NA	NA	NA	NA	NA	NA	NA	NA	NA	NA	NA	NA	NA	NA	NA	NA	NA	NA	NA	NA	NA	NA	NA	NA	NA	NA	NA	NA	NA	NA	NA	NA	NA	NA	NA	NA	NA	NA	NA	NA	NA	NA	NA	NA	NA
33.917	NA	NA	NA	NA	NA	NA	NA	NA	NA	NA	NA	NA	NA	NA	NA	NA	NA	NA	NA	NA	NA	NA	NA	NA	NA	NA	NA	NA	NA	NA	NA	NA	NA	NA	NA	NA	NA	NA	NA	NA	NA	NA	NA	NA	NA	NA	NA	NA	NA
33.488	NA	NA	NA	NA	NA	NA	NA	NA	NA	NA	NA	NA	NA	NA	NA	NA	NA	NA	NA	NA	NA	NA	NA	NA	NA	NA	NA	NA	NA	NA	NA	NA	NA	NA	NA	NA	NA	NA	NA	NA	NA	NA	NA	NA	NA	NA	NA	NA	NA
28.41	23.588	NA	NA	NA	NA	NA	NA	NA	NA	NA	NA	NA	NA	NA	NA	NA	NA	NA	NA	NA	NA	NA	NA	NA	NA	NA	NA	NA	NA	NA	NA	NA	NA	NA	NA	NA	NA	NA	NA	NA	NA	NA	NA	NA	NA	NA	NA	NA	NA
28.41	23.429	NA	NA	NA	NA	NA	NA	NA	NA	NA	NA	NA	NA	NA	NA	NA	NA	NA	NA	NA	NA	NA	NA	NA	NA	NA	NA	NA	NA	NA	NA	NA	NA	NA	NA	NA	NA	NA	NA	NA	NA	NA	NA	NA	NA	NA	NA	NA	NA
28.41	23.429	NA	NA	NA	NA	NA	NA	NA	NA	NA	NA	NA	NA	NA	NA	NA	NA	NA	NA	NA	NA	NA	NA	NA	NA	NA	NA	NA	NA	NA	NA	NA	NA	NA	NA	NA	NA	NA	NA	NA	NA	NA	NA	NA	NA	NA	NA	NA	NA
27.586	23.429	NA	NA	NA	NA	NA	NA	NA	NA	NA	NA	NA	NA	NA	NA	NA	NA	NA	NA	NA	NA	NA	NA	NA	NA	NA	NA	NA	NA	NA	NA	NA	NA	NA	NA	NA	NA	NA	NA	NA	NA	NA	NA	NA	NA	NA	NA	NA	NA
26.587	23.429	23.429	NA	NA	NA	NA	NA	NA	NA	NA	NA	NA	NA	NA	NA	NA	NA	NA	NA	NA	NA	NA	NA	NA	NA	NA	NA	NA	NA	NA	NA	NA	NA	NA	NA	NA	NA	NA	NA	NA	NA	NA	NA	NA	NA	NA	NA	NA	NA
25.606	23.429	23.429	NA	NA	NA	NA	NA	NA	NA	NA	NA	NA	NA	NA	NA	NA	NA	NA	NA	NA	NA	NA	NA	NA	NA	NA	NA	NA	NA	NA	NA	NA	NA	NA	NA	NA	NA	NA	NA	NA	NA	NA	NA	NA	NA	NA	NA	NA	NA
25.606	23.429	23.588	NA	NA	NA	NA	NA	NA	NA	NA	NA	NA	NA	NA	NA	NA	NA	NA	NA	NA	NA	NA	NA	NA	NA	NA	NA	NA	NA	NA	NA	NA	NA	NA	NA	NA	NA	NA	NA	NA	NA	NA	NA	NA	NA	NA	NA	NA	NA
25.606	23.429	23.588	NA	NA	NA	NA	NA	NA	NA	NA	NA	NA	NA	NA	NA	NA	NA	NA	NA	NA	NA	NA	NA	NA	NA	NA	NA	NA	NA	NA	NA	NA	NA	NA	NA	NA	NA	NA	NA	NA	NA	NA	NA	NA	NA	NA	NA	NA	NA
25.717	23.429	23.588	23.588	NA	NA	NA	NA	NA	NA	NA	NA	NA	NA	NA	NA	NA	NA	NA	NA	NA	NA	NA	NA	NA	NA	NA	NA	NA	NA	NA	NA	NA	NA	NA	NA	NA	NA	NA	NA	NA	NA	NA	NA	NA	NA	NA	NA	NA	NA
25.717	23.588	23.588	23.429	NA	NA	NA	NA	NA	NA	NA	NA	NA	NA	NA	NA	NA	NA	NA	NA	NA	NA	NA	NA	NA	NA	NA	NA	NA	NA	NA	NA	NA	NA	NA	NA	NA	NA	NA	NA	NA	NA	NA	NA	NA	NA	NA	NA	NA	NA
26.587	23.429	23.429	23.429	NA	NA	NA	NA	NA	NA	NA	NA	NA	NA	NA	NA	NA	NA	NA	NA	NA	NA	NA	NA	NA	NA	NA	NA	NA	NA	NA	NA	NA	NA	NA	NA	NA	NA	NA	NA	NA	NA	NA	NA	NA	NA	NA	NA	NA	NA
27.586	23.429	23.588	23.588	23.588	NA	NA	NA	NA	NA	NA	NA	NA	NA	NA	NA	NA	NA	NA	NA	NA	NA	NA	NA	NA	NA	NA	NA	NA	NA	NA	NA	NA	NA	NA	NA	NA	NA	NA	NA	NA	NA	NA	NA	NA	NA	NA	NA	NA	NA
25.588	23.588	23.588	23.588	23.588	NA	NA	NA	NA	NA	NA	NA	NA	NA	NA	NA	NA	NA	NA	NA	NA	NA	NA	NA	NA	NA	NA	NA	NA	NA	NA	NA	NA	NA	NA	NA	NA	NA	NA	NA	NA	NA	NA	NA	NA	NA	NA	NA	NA	NA
27.277	23.588	23.588	23.588	23.588	NA	NA	NA	NA	NA	NA	NA	NA	NA	NA	NA	NA	NA	NA	NA	NA	NA	NA	NA	NA	NA	NA	NA	NA	NA	NA	NA	NA	NA	NA	NA	NA	NA	NA	NA	NA	NA	NA	NA	NA	NA	NA	NA	NA	NA
31.776	23.429	23.588	23.588	23.588	23.429	NA	NA	NA	NA	NA	NA	NA	NA	NA	NA	NA	NA	NA	NA	NA	NA	NA	NA	NA	NA	NA	NA	NA	NA	NA	NA	NA	NA	NA	NA	NA	NA	NA	NA	NA	NA	NA	NA	NA	NA	NA	NA	NA	NA
31.776	23.429	23.588	23.588	23.429	23.429	NA	NA	NA	NA	NA	NA	NA	NA	NA	NA	NA	NA	NA	NA	NA	NA	NA	NA	NA	NA	NA	NA	NA	NA	NA	NA	NA	NA	NA	NA	NA	NA	NA	NA	NA	NA	NA	NA	NA	NA	NA	NA	NA	NA
31.776	22.913	23.429	23.429	23.429	23.429	NA	NA	NA	NA	NA	NA	NA	NA	NA	NA	NA	NA	NA	NA	NA	NA	NA	NA	NA	NA	NA	NA	NA	NA	NA	NA	NA	NA	NA	NA	NA	NA	NA	NA	NA	NA	NA	NA	NA	NA	NA	NA	NA	NA
31.554	22.913	23.429	23.429	23.429	23.429	NA	NA	NA	NA	NA	NA	NA	NA	NA	NA	NA	NA	NA	NA	NA	NA	NA	NA	NA	NA	NA	NA	NA	NA	NA	NA	NA	NA	NA	NA	NA	NA	NA	NA	NA	NA	NA	NA	NA	NA	NA	NA	NA	NA
31.502	22.913	23.429	23.429	23.429	23.429	23.429	NA	NA	NA	NA	NA	NA	NA	NA	NA	NA	NA	NA	NA	NA	NA	NA	NA	NA	NA	NA	NA	NA	NA	NA	NA	NA	NA	NA	NA	NA	NA	NA	NA	NA	NA	NA	NA	NA	NA	NA	NA	NA	NA
30.28	22.913	23.429	23.429	23.429	23.429	23.429	NA	NA	NA	NA	NA	NA	NA	NA	NA	NA	NA	NA	NA	NA	NA	NA	NA	NA	NA	NA	NA	NA	NA	NA	NA	NA	NA	NA	NA	NA	NA	NA	NA	NA	NA	NA	NA	NA	NA	NA	NA	NA	NA
29.992	23.03	22.913	23.429	23.429	23.429	23.429	NA	NA	NA	NA	NA	NA	NA	NA	NA	NA	NA	NA	NA	NA	NA	NA	NA	NA	NA	NA	NA	NA	NA	NA	NA	NA	NA	NA	NA	NA	NA	NA	NA	NA	NA	NA	NA	NA	NA	NA	NA	NA	NA
31.424	23.03	22.913	23.429	23.429	23.429	23.429	NA	NA	NA	NA	NA	NA	NA	NA	NA	NA	NA	NA	NA	NA	NA	NA	NA	NA	NA	NA	NA	NA	NA	NA	NA	NA	NA	NA	NA	NA	NA	NA	NA	NA	NA	NA	NA	NA	NA	NA	NA	NA	NA
31.776	22.913	22.913	23.429	23.429	23.429	23.429	23.663	NA	NA	NA	NA	NA	NA	NA	NA	NA	NA	NA	NA	NA	NA	NA	NA	NA	NA	NA	NA	NA	NA	NA	NA	NA	NA	NA	NA	NA	NA	NA	NA	NA	NA	NA	NA	NA	NA	NA	NA	NA	NA
31.502	22.675	22.675	23.429	23.429	23.429	NA	23.663	NA	NA	NA	NA	NA	NA	NA	NA	NA	NA	NA	NA	NA	NA	NA	NA	NA	NA	NA	NA	NA	NA	NA	NA	NA	NA	NA	NA	NA	NA	NA	NA	NA	NA	NA	NA	NA	NA	NA	NA	NA	NA
31.468	22.675	22.675	23.267	23.429	23.429	NA	23.663	NA	NA	NA	NA	NA	NA	NA	NA	NA	NA	NA	NA	NA	NA	NA	NA	NA	NA	NA	NA	NA	NA	NA	NA	NA	NA	NA	NA	NA	NA	NA	NA	NA	NA	NA	NA	NA	NA	NA	NA	NA	NA
31.018	22.675	22.675	23.267	23.267	23.267	23.429	23.663	NA	NA	NA	NA	NA	NA	NA	NA	NA	NA	NA	NA	NA	NA	NA	NA	NA	NA	NA	NA	NA	NA	NA	NA	NA	NA	NA	NA	NA	NA	NA	NA	NA	NA	NA	NA	NA	NA	NA	NA	NA	NA
29.334	22.384	22.675	23.267	23.267	NA	23.267	23.515	NA	NA	NA	NA	NA	NA	NA	NA	NA	NA	NA	NA	NA	NA	NA	NA	NA	NA	NA	NA	NA	NA	NA	NA	NA	NA	NA	NA	NA	NA	NA	NA	NA	NA	NA	NA	NA	NA	NA	NA	NA	NA
31.354	22.384	22.384	23.153	23.153	NA	23.153	23.227	NA	NA	NA	NA	NA	NA	NA	NA	NA	NA	NA	NA	NA	NA	NA	NA	NA	NA	NA	NA	NA	NA	NA	NA	NA	NA	NA	NA	NA	NA	NA	NA	NA	NA	NA	NA	NA	NA	NA	NA	NA	NA
31.354	22.384	22.384	23.153	NA	23.153	23.075	23.075	NA	NA	NA	NA	NA	NA	NA	NA	NA	NA	NA	NA	NA	NA	NA	NA	NA	NA	NA	NA	NA	NA	NA	NA	NA	NA	NA	NA	NA	NA	NA	NA	NA	NA	NA	NA	NA	NA	NA	NA	NA	NA
29.731	22.384	22.384	23.153	NA	23.267	23.267	NA	NA	NA	NA	NA	NA	NA	NA	NA	NA	NA	NA	NA	NA	NA	NA	NA	NA	NA	NA	NA	NA	NA	NA	NA	NA	NA	NA	NA	NA	NA	NA	NA	NA	NA	NA	NA	NA	NA	NA	NA	NA	NA
29.731	22.384	23.153	NA	NA	NA	NA	23.429	NA	NA	NA	NA	NA	NA	NA	NA	NA	NA	NA	NA	NA	NA	NA	NA	NA	NA	NA	NA	NA	NA	NA	NA	NA	NA	NA	NA	NA	NA	NA	NA	NA	NA	NA	NA	NA	NA	NA	NA	NA	NA
29.731	22.384	NA	NA	NA	NA	NA	NA	NA	NA	NA	NA	NA	NA	NA	NA	NA	NA	NA	NA	NA	NA	NA	NA	NA	NA	NA	NA	NA	NA	NA	NA	NA	NA	NA	NA	NA	NA	NA	NA	NA	NA	NA	NA	NA	NA	NA	NA	NA	NA
26.454	23.032	NA	NA	NA	NA	NA	NA	NA	NA	NA	NA	NA	NA	NA	NA	NA	NA	NA	NA	NA	NA	NA	NA	NA	NA	NA	NA	NA	NA	NA	NA	NA	NA	NA	NA	NA	NA	NA	NA	NA	NA	NA	NA	NA	NA	NA	NA	NA	NA
25.89	NA	NA	NA	NA	NA	NA	NA	NA	NA	NA	NA	NA	NA	NA	NA	NA	NA	NA	NA	NA	NA	NA	NA	NA	NA	NA	NA	NA	NA	NA	NA	NA	NA	NA	NA	NA	NA	NA	NA	NA	NA	NA	NA	NA	NA	NA	NA	NA	NA
NA	NA	NA	NA	NA	NA	NA	NA	NA	NA	NA	NA	NA	NA	NA	NA	NA	NA	NA	NA	NA	NA	NA	NA	NA	NA	NA	NA	NA	NA	NA	NA	NA	NA	NA	NA	NA	NA	NA	NA	NA	NA	NA	NA	NA	NA	NA	NA	NA	NA
NA	NA	NA	NA	NA	NA	NA	NA	NA	NA	NA	NA	NA	NA	NA	NA	NA	NA	NA	NA	NA	NA	NA	NA	NA	NA	NA	NA	NA	NA	NA	NA	NA	NA	NA	NA	NA	NA	NA	NA	NA	NA	NA	NA	NA	NA	NA	NA	NA	NA
NA	NA	NA	NA	NA	NA	NA	NA	NA	NA	NA	NA	NA	NA	NA	NA	NA	NA	NA	NA	NA	NA	NA	NA	NA	NA	NA	NA	NA	NA	NA	NA	NA	NA	NA	NA	NA	NA	NA	NA	NA	NA	NA	NA	NA	NA	NA	NA	NA	NA
NA	NA	NA	NA	NA	NA	NA	NA	NA	NA	NA	NA	NA	NA	NA	NA	NA	NA	NA	NA	NA	NA	NA	NA	NA	NA	NA	NA	NA	NA	NA	NA	NA	NA	NA	NA	NA	NA	NA	NA	NA	NA	NA	NA	NA	NA	NA	NA	NA	NA
NA	NA	NA	NA	NA	NA	NA	NA	NA	NA	NA	NA	NA	NA	NA	NA	NA	NA	NA	NA	NA	NA	NA	NA	NA	NA	NA	NA	NA	NA	NA	NA	NA	NA	NA	NA	NA	NA	NA	NA	NA	NA	NA	NA	NA	NA	NA	NA	NA	NA
NA	NA	NA	NA	NA	NA	NA	NA	NA	NA	NA	NA	NA	NA	NA	NA	NA	NA	NA	NA	NA	NA	NA	NA	NA	NA	NA	NA	NA	NA	NA	NA	NA	NA	NA	NA	NA	NA	NA	NA	NA	NA	NA	NA	NA	NA	NA	NA	NA	NA
NA	NA	NA	NA	NA	NA	NA	NA	NA	NA	NA	NA	NA	NA	NA	NA	NA	NA	NA	NA	NA	NA	NA	NA	NA	NA	NA	NA	NA	NA	NA	NA	NA	NA	NA	NA	NA	NA	NA	NA	NA	NA	NA	NA	NA	NA	NA	NA	NA	NA
NA	NA	NA	NA	NA	NA	NA	NA	NA	NA	NA	NA	NA	NA	NA	NA	NA	NA	NA	NA	NA	NA	NA	NA	NA	NA	NA	NA	NA	NA	NA	NA	NA	NA	NA	NA	NA	NA	NA	NA	NA	NA	NA	NA	NA	NA	NA	NA	NA	NA
NA	NA	NA	NA	NA	NA	NA	NA	NA	NA	NA	NA	NA	NA	NA	NA	NA	NA	NA	NA	NA	NA	NA	NA	NA	NA	NA	NA	NA	NA	NA	NA	NA	NA	NA	NA	NA	NA	NA	NA	NA	NA	NA	NA	NA	NA	NA	NA	NA	NA
NA	NA	NA	NA	NA	NA	NA	NA	NA	NA	NA	NA	NA	NA	NA	NA	NA	NA	NA	NA	NA	NA	NA	NA	NA	NA	NA	NA	NA	NA	NA	NA	NA	NA	NA	NA	NA	NA	NA	NA	NA	NA	NA	NA	NA	NA	NA	NA	NA	NA
NA	NA	NA	NA	NA	NA	NA	NA	NA	NA	NA	NA	NA	NA	NA	NA	NA	NA	NA	NA	NA	NA	NA	NA	NA	NA	NA	NA	NA	NA	NA	NA	NA	NA	NA	NA	NA	NA	NA	NA	NA	NA	NA	NA	NA	NA	NA	NA	NA	NA
NA	NA	NA	NA	NA	NA	NA	NA	NA	NA	NA	NA	NA	NA	NA	NA	NA	NA	NA	NA	NA	NA	NA	NA	NA	NA	NA	NA	NA	NA	NA	NA	NA	NA	NA	NA	NA	NA	NA	NA	NA	NA	NA	NA	NA	NA	NA	NA	NA	NA
NA	NA	NA	NA	NA	NA	NA	NA	NA	NA	NA	NA	NA	NA	NA	NA	NA	NA	NA	NA	NA	NA	NA	NA	NA	NA	NA	NA	NA	NA	NA	NA	NA	NA	NA	NA	NA	NA	NA	NA	NA	NA	NA	NA	NA	NA	NA	NA	NA	NA
NA	NA	NA	NA	NA	NA	NA	NA	NA	NA	NA	NA	NA	NA	NA	NA	NA	NA	NA	NA	NA	NA	NA	NA	NA	NA	NA	NA	NA	NA	NA	NA	NA	NA	NA	NA	NA	NA	NA	NA	NA	NA	NA	NA	NA	NA	NA	NA	NA	NA
NA	NA	NA	NA	NA	NA	NA	NA	NA	NA	NA	NA	NA	NA	NA	NA	NA	NA	NA	NA	NA	NA	NA	NA	NA	NA	NA	NA	NA	NA	NA	NA	NA	NA	NA	NA	NA	NA	NA	NA	NA	NA	NA	NA	NA	NA	NA	NA	NA	NA
NA	NA	NA	NA	NA	NA	NA	NA	NA	NA	NA	NA	NA	NA	NA	NA	NA	NA	NA	NA	NA	NA	NA	NA	NA	NA	NA	NA	NA	NA	NA	NA	NA	NA	NA	NA	NA	NA	NA	NA	NA	NA	NA	NA	NA	NA	NA	NA	NA	NA
[truncated: 450 more columns]

## Sheet: mid_wales_craneflies_baseline
19.169	16.097	16.246	16.246	16.246	NA	NA	NA	NA	NA	NA	NA	NA	NA	NA	NA	NA	NA	NA	NA	NA	NA	NA	NA	NA	NA	NA	NA	NA	NA	NA	NA	NA	NA	NA	NA	NA	NA	NA	NA	NA	NA	NA	NA	NA	NA	NA	NA	NA	NA
12.624	3.489	3.489	3.619	3.619	3.619	NA	NA	NA	NA	NA	NA	NA	NA	NA	NA	NA	NA	NA	NA	NA	NA	NA	NA	NA	NA	NA	NA	NA	NA	NA	NA	NA	NA	NA	NA	NA	NA	0.508	0.138	NA	NA	NA	NA	NA	NA	NA	NA	NA	NA
12.624	3.489	3.489	3.489	3.619	3.619	3.619	NA	NA	NA	NA	NA	NA	NA	NA	NA	NA	NA	NA	NA	NA	NA	NA	NA	NA	NA	NA	NA	NA	NA	NA	NA	NA	NA	NA	NA	0.51	0.876	0.508	0.273	0.508	1.419	1.419	0.868	0.861	0.861	1.419	2.171	2.171	0.51
12.624	3.489	3.489	3.489	3.619	3.619	3.619	NA	NA	NA	NA	NA	NA	NA	NA	NA	NA	NA	NA	NA	NA	NA	NA	NA	NA	NA	NA	NA	NA	NA	NA	NA	NA	NA	2.171	1.419	1.419	0.868	0.499	0.861	1.403	3.31	4.667	3.264	2.129	2.129	2.154	2.171	2.176	1.419
12.624	3.489	3.489	3.489	3.489	3.619	5.224	5.224	NA	NA	NA	NA	NA	NA	NA	NA	NA	NA	NA	NA	NA	NA	NA	NA	NA	NA	NA	NA	NA	2.818	NA	NA	NA	13.112	6.442	3.341	2.154	1.403	0.492	0.845	2.091	3.264	6.276	4.601	4.667	3.341	3.358	3.358	3.358	2.154
9.668	3.489	3.489	3.489	3.489	3.489	5.224	5.224	5.224	NA	NA	NA	NA	NA	NA	NA	NA	NA	NA	NA	NA	NA	NA	NA	NA	NA	NA	NA	1.784	7.779	22.161	19.545	17.508	15.786	10.481	6.412	4.667	2.091	0.492	0.484	1.345	3.196	6.276	6.276	6.364	6.412	6.442	4.769	4.769	3.341
9.668	3.489	3.489	3.489	3.489	3.489	3.489	5.224	5.224	7.297	NA	NA	NA	NA	NA	NA	NA	NA	NA	NA	NA	NA	NA	NA	NA	NA	NA	2.818	2.818	17.011	20.978	19.467	17.384	17.563	15.786	10.389	6.276	3.196	1.345	0.484	1.345	3.196	6.276	6.364	6.412	8.451	8.517	6.442	6.412	3.31
12.624	5.114	5.114	5.114	5.114	5.114	5.114	5.114	5.114	7.297	NA	NA	NA	NA	NA	NA	NA	NA	NA	NA	NA	NA	NA	NA	NA	NA	NA	2.695	9.6	22.187	17.383	17.384	17.384	19.619	17.579	10.342	6.178	4.402	1.965	0.8	1.345	4.601	6.364	6.412	6.412	6.442	8.517	6.442	6.412	4.667
9.668	3.427	3.489	5.114	5.114	5.114	5.114	5.114	5.114	3.489	NA	NA	NA	NA	NA	NA	NA	NA	NA	NA	NA	NA	NA	NA	NA	NA	2.605	7.2	22.092	15.301	12.715	12.818	15.538	17.577	17.579	10.172	6.062	4.5	3.196	1.345	2.091	4.667	6.412	4.704	4.769	6.442	8.517	8.517	6.412	3.31
7.024	2.121	2.121	3.427	5.114	5.114	5.114	3.489	2.251	2.251	1.359	NA	NA	NA	NA	NA	NA	NA	NA	NA	NA	NA	NA	NA	2.429	5.046	11.543	21.054	12.818	8.285	8.21	10.389	13.041	15.795	13.041	8.285	4.5	4.601	2.091	1.382	NA	3.341	4.769	3.358	3.358	4.769	6.442	6.442	4.704	3.31
4.909	1.317	1.317	2.121	3.427	3.489	3.489	2.251	2.251	1.359	1.359	2.251	NA	NA	NA	NA	NA	NA	NA	NA	NA	NA	NA	14.003	20.342	21.054	10.389	3.264	3.31	3.31	4.601	8.362	10.481	13.096	10.389	8.285	6.276	4.601	2.091	2.129	2.154	NA	2.176	2.171	2.171	2.171	3.358	4.769	4.704	3.341
3.357	0.419	0.752	1.269	2.041	2.121	3.489	3.489	2.337	3.619	7.297	10.051	7	NA	NA	NA	NA	NA	NA	19.134	19.604	15.786	10.499	6.412	2.154	0.861	0.499	0.499	0.861	1.403	4.667	8.517	10.499	13.041	10.342	10.342	8.285	4.667	3.31	1.419	0.876	0.878	0.878	NA	NA	1.419	2.171	3.358	3.341	2.154
2.041	0.32	0.419	0.752	1.269	2.041	4.99	9.83	19.665	25.7	21.003	14.897	4.704	2.091	3.264	6.364	8.517	4.751	2.171	0.876	0.275	0.275	0.275	0.275	0.275	0.273	0.499	0.861	2.154	3.341	6.412	8.529	10.449	10.389	10.342	10.389	8.362	4.704	3.358	1.419	0.511	0.278	0.278	0.278	NA	NA	NA	NA	2.154	2.154
26.775	28.792	29.024	27.244	28.601	28.687	29.22	26.259	17.899	6.427	3.13	1.903	1.174	0.187	0.14	0.14	0.277	0.14	0.138	0.138	0.138	0.138	0.138	0.275	0.275	0.508	0.868	2.154	4.704	6.412	6.442	6.442	6.412	6.364	6.364	8.451	6.442	3.363	2.176	0.878	0.511	0.278	0.14	0.077	0.082	0.082	NA	NA	NA	1.419
6.393	1.165	0.681	0.681	1.174	1.893	3.124	3.124	4.483	4.563	4.563	4.569	3.13	0.369	0.189	0.19	0.277	0.275	0.275	0.275	0.277	0.275	0.275	0.275	0.508	0.868	2.154	3.358	6.442	6.442	6.442	6.442	4.704	4.704	4.704	6.442	4.769	2.171	0.876	0.277	0.14	0.127	0.143	0.175	0.177	0.143	0.127	NA	NA	NA
8.947	3.124	3.13	1.903	1.174	1.174	1.903	4.563	6.393	8.947	11.626	11.626	6.427	1.903	1.174	1.178	1.174	1.174	1.903	3.13	3.13	1.893	1.165	1.165	1.903	3.13	4.569	3.358	4.769	6.442	6.442	4.769	3.341	3.341	4.769	4.751	3.341	1.419	0.508	0.092	0.148	0.226	0.245	0.314	0.319	0.255	0.22	0.143	NA	NA
17.899	11.574	14.897	11.626	11.626	8.99	6.427	8.99	11.626	14.897	14.897	17.97	11.626	6.427	3.13	3.135	1.903	1.903	3.13	4.569	4.569	4.563	4.563	3.124	3.13	3.13	4.569	4.569	4.569	6.427	6.435	4.769	3.341	3.341	3.363	2.171	1.419	0.499	0.273	0.106	0.148	0.226	0.245	0.255	0.319	0.319	0.257	0.177	0.143	0.143
23.857	17.944	17.944	17.944	17.944	14.897	14.924	11.637	14.924	17.97	17.97	17.97	14.924	11.626	8.998	4.569	4.569	4.569	4.569	4.569	4.569	6.393	6.393	4.563	4.569	4.569	4.569	4.569	4.569	6.435	6.435	6.393	3.341	4.769	3.363	2.154	1.403	0.499	0.273	0.106	0.182	0.211	0.21	0.175	0.245	0.333	0.333	0.245	0.22	0.177
23.857	21.062	21.045	21.045	21.045	17.944	17.944	14.924	14.924	17.97	17.97	17.97	17.97	17.97	11.626	8.99	8.99	8.99	6.427	6.427	6.427	6.393	6.393	6.393	6.427	4.569	4.569	4.606	4.606	6.435	6.427	6.393	6.393	6.427	4.769	3.341	1.875	1.134	0.658	0.356	0.362	0.369	0.371	0.126	0.244	0.257	0.333	0.319	0.255	0.245
26.243	21.062	21.045	21.045	21.045	21.003	21.045	17.97	17.97	17.97	17.97	21.062	21.062	17.944	14.897	14.897	11.626	11.626	8.99	8.99	6.393	6.393	6.393	6.393	6.427	6.427	6.427	4.606	4.606	6.427	6.427	6.393	6.427	6.435	4.563	3.115	1.134	0.658	0.356	0.356	0.666	0.674	0.681	0.19	0.21	0.34	0.319	0.319	0.319	0.319
26.243	23.87	21.045	21.045	21.045	23.857	23.857	21.062	21.062	17.97	17.944	17.97	17.944	17.899	14.849	14.897	14.897	14.897	11.626	8.99	8.947	6.393	6.393	6.393	6.427	6.427	4.569	4.606	4.606	4.569	4.569	4.569	4.569	6.427	4.483	1.155	0.356	0.181	0.181	0.181	0.362	0.369	0.189	0.21	0.282	0.393	0.469	0.469	0.319	0.319
26.243	23.857	23.857	21.045	21.045	21.045	21.045	21.062	21.062	21.062	17.97	14.924	14.897	17.899	17.899	17.944	14.897	14.897	11.626	11.574	8.947	8.947	6.393	6.393	6.393	6.427	4.569	4.606	4.569	4.569	3.13	3.13	3.135	3.13	1.155	0.356	0.173	0.184	0.184	0.182	0.182	0.182	0.244	0.409	0.469	0.465	0.465	0.465	0.465	0.469
26.243	23.857	23.857	23.857	21.045	21.045	21.045	21.045	21.045	17.944	14.924	14.897	14.897	17.944	17.899	17.899	14.849	11.574	11.574	8.947	8.915	8.947	8.947	6.393	6.393	4.569	4.569	4.606	4.569	3.13	3.135	1.178	0.681	0.369	0.186	0.173	0.184	0.225	0.225	0.214	0.26	0.317	0.435	0.481	0.469	0.465	0.465	0.465	0.465	0.469
26.243	23.857	23.799	23.799	21.003	21.045	21.045	21.045	21.045	17.944	17.944	17.944	17.944	17.944	17.899	17.899	14.849	11.574	8.947	8.947	6.359	6.393	6.393	6.393	6.393	6.427	6.435	4.606	3.135	1.908	1.178	0.681	0.371	0.14	0.182	0.184	0.225	0.225	0.283	0.26	0.26	0.317	0.47	0.409	0.388	0.393	0.465	0.465	0.465	0.469
26.206	23.857	21.003	21.003	21.003	21.045	21.045	21.045	21.045	21.045	17.944	17.944	17.944	14.897	14.849	14.849	11.502	11.502	8.915	6.359	6.359	6.393	6.393	8.947	8.947	6.427	6.427	3.13	1.908	1.174	0.681	0.371	0.14	0.181	0.182	0.225	0.283	0.314	0.283	0.225	0.214	0.283	0.283	0.14	0.235	0.234	0.282	0.335	0.388	0.469
23.799	21.003	21.003	21.003	21.003	21.003	17.944	17.944	17.944	17.944	17.944	14.897	14.897	11.574	11.574	11.502	11.502	8.915	8.915	6.359	6.359	8.947	8.947	8.947	8.947	6.393	4.569	1.903	1.174	0.681	0.187	0.14	0.181	0.181	0.214	0.225	0.283	0.283	0.184	0.173	0.184	0.184	0.173	0.369	0.179	0.21	0.235	0.34	0.388	0.465
23.799	17.944	17.899	17.899	17.899	14.849	14.849	11.626	11.626	14.897	11.574	11.574	8.947	8.947	8.947	6.359	6.359	6.359	6.359	6.359	8.915	8.947	8.947	6.393	4.563	4.563	3.124	1.893	0.674	0.187	0.14	0.14	0.181	0.182	0.214	0.225	0.225	0.184	0.173	0.173	0.173	0.173	0.173	0.187	0.177	0.177	0.21	0.286	0.469	0.465
21.003	14.897	14.849	11.574	11.574	8.947	6.393	6.427	6.427	6.393	6.393	6.393	6.393	6.393	4.563	4.483	3.115	4.483	4.483	6.359	6.393	6.393	4.563	3.115	1.875	1.893	1.165	1.165	0.369	0.187	0.14	0.14	0.161	0.182	0.182	0.184	0.173	0.173	0.173	0.184	0.184	0.184	0.161	0.371	0.122	0.126	0.211	0.298	0.469	0.469
21.003	11.574	6.393	4.483	4.483	4.563	4.563	4.563	4.569	4.563	4.563	4.563	4.563	4.563	3.115	3.115	3.115	3.115	4.563	4.563	4.483	3.115	1.155	1.155	0.666	0.674	0.674	0.362	0.362	0.186	0.187	0.187	0.186	0.186	0.161	0.173	0.173	0.184	0.225	0.225	0.225	0.173	0.186	0.681	0.19	0.14	0.181	0.211	0.298	0.393
14.749	4.483	3.115	1.875	3.124	3.124	4.563	4.563	3.124	1.893	1.893	1.893	1.893	1.893	1.875	1.875	1.875	1.893	3.124	1.875	1.155	0.666	0.362	0.362	0.362	0.369	0.369	0.362	0.362	0.362	0.369	0.369	0.362	0.362	0.362	0.181	0.173	0.184	0.225	0.225	0.184	0.186	0.674	0.681	0.371	0.187	0.14	0.187	0.187	0.122
8.915	1.875	1.155	1.155	1.165	3.124	3.124	3.124	1.893	1.165	0.674	0.369	0.369	0.369	0.674	1.155	1.155	1.165	0.674	0.362	0.186	0.186	0.186	0.362	0.369	0.369	0.362	0.362	0.362	0.362	0.369	0.369	0.362	0.362	0.186	0.181	0.184	0.247	0.247	0.173	0.356	0.666	1.165	1.174	0.681	0.674	0.674	1.165	1.893	1.903
6.359	1.155	1.155	1.155	1.165	1.174	1.165	0.674	0.362	0.186	0.14	0.14	0.14	0.187	0.369	0.674	0.666	0.362	0.161	0.182	0.182	0.161	0.186	0.187	0.369	0.674	0.666	0.362	0.362	0.186	0.186	0.14	0.161	0.161	0.161	0.184	0.184	0.19	0.179	1.134	3.115	4.483	4.563	4.569	3.124	3.124	4.563	4.563	6.427	6.393
6.359	1.134	1.155	1.165	1.165	0.674	0.369	0.161	0.182	0.214	0.211	0.181	0.181	0.181	0.14	0.187	0.186	0.182	0.214	0.26	0.214	0.181	0.187	0.674	1.165	1.165	0.666	0.362	0.186	0.161	0.182	0.214	0.26	0.26	0.214	0.182	0.173	0.356	1.134	4.421	6.359	8.915	8.947	8.947	8.947	8.947	11.574	11.574	11.626	6.393
6.359	1.134	1.155	1.155	0.674	0.187	0.182	0.214	0.26	0.26	0.211	0.211	0.21	0.179	0.126	0.14	0.182	0.26	0.26	0.214	0.14	0.187	0.674	1.165	1.893	1.165	0.666	0.181	0.173	0.182	0.214	0.26	0.26	0.26	0.214	0.182	0.186	1.134	5.851	11.603	15.112	19.112	18.812	18.812	18.846	22.923	26.522	26.568	18.846	8.915
4.483	1.134	1.155	1.155	0.362	0.161	0.214	0.26	0.317	0.26	0.244	0.211	0.21	0.179	0.126	0.181	0.214	0.225	0.182	0.187	0.369	0.681	1.174	1.174	1.165	0.362	0.186	0.184	0.184	0.214	0.214	0.332	0.332	0.236	0.209	0.473	1.53	5.897	15.112	19.112	22.752	26.341	26.522	26.522	26.568	26.584	29.952	32.422	29.839	14.962
4.483	0.666	0.666	0.362	0.186	0.184	0.26	0.317	0.317	0.26	0.244	0.211	0.21	0.179	0.179	0.182	0.182	0.161	0.362	0.674	1.174	1.174	0.681	0.369	0.187	0.161	0.184	0.225	0.355	0.355	0.332	0.248	0.218	0.473	0.863	2.625	5.977	11.679	18.812	22.857	29.889	29.889	32.366	32.422	32.434	29.952	32.422	34.578	32.343	18.408
3.115	0.362	0.186	0.161	0.225	0.283	0.345	0.497	0.426	0.236	0.236	0.207	0.207	0.229	0.126	0.14	0.24	0.858	1.53	1.53	1.53	0.473	0.243	0.209	0.248	0.332	0.451	0.451	0.355	0.265	0.218	0.468	1.53	4.088	4.088	5.977	8.55	15.234	22.951	26.568	32.422	32.422	34.623	34.623	32.434	32.33	32.155	34.351	31.876	17.999
1.155	0.182	0.214	0.26	0.509	0.509	0.509	0.332	0.236	0.209	0.243	0.475	0.245	0.207	0.209	0.243	0.468	0.858	0.863	0.473	0.243	0.209	0.236	0.332	0.426	0.497	0.497	0.426	0.248	0.24	0.858	2.625	4.088	5.977	8.55	11.725	15.223	18.846	22.923	29.952	32.434	32.434	34.633	36.327	34.442	31.98	31.711	31.523	24.894	13.901
0.473	0.497	0.497	0.554	0.509	0.451	0.355	0.218	0.243	0.243	0.473	0.245	0.207	0.207	0.209	0.209	0.243	0.243	0.243	0.209	0.236	0.318	0.48	0.538	0.538	0.538	0.426	0.248	0.468	1.53	4.087	5.951	8.539	8.55	11.725	11.679	15.178	18.812	22.857	29.889	32.434	32.422	34.578	36.175	33.915	28.828	25.145	21.356	16.848	7.775
0.243	0.538	0.538	0.497	0.451	0.332	0.218	0.24	0.243	0.243	0.243	0.209	0.229	0.307	0.236	0.318	0.318	0.407	0.407	0.426	0.497	0.497	0.497	0.538	0.497	0.332	0.209	0.863	2.625	5.951	8.539	15.223	15.234	15.223	15.223	15.112	15.112	18.938	26.217	32.33	34.515	36.175	34.351	34.101	28.589	24.894	17.128	16.848	10.233	5.36
0.243	0.538	0.497	0.426	0.332	0.218	0.24	0.468	0.243	0.209	0.236	0.318	0.407	0.468	0.48	0.531	0.531	0.543	0.543	0.543	0.531	0.48	0.426	0.332	0.209	0.473	1.53	4.088	5.977	8.539	11.725	18.86	22.923	22.857	19.112	14.962	18.749	18.749	25.884	31.98	34.101	33.757	31.361	24.894	16.848	16.848	13.72	10.199	5.36	3.716
0.243	0.497	0.497	0.426	0.248	0.218	0.218	0.218	0.218	0.318	0.426	0.48	0.48	0.526	0.543	0.543	0.636	0.636	0.636	0.543	0.48	0.318	0.209	0.863	2.625	4.088	5.977	8.539	11.725	11.725	15.223	18.812	22.857	22.752	18.749	14.819	14.819	17.999	22.052	28.828	31.361	28.166	20.926	13.534	9.954	9.954	9.954	5.36	3.716	2.429
0.473	0.497	0.497	0.426	0.318	0.318	0.248	0.332	0.332	0.426	0.426	0.407	0.407	0.407	0.48	0.531	0.538	0.531	0.407	0.318	0.209	0.475	1.527	4.088	8.539	11.679	11.725	15.234	15.223	18.846	18.812	19.112	22.752	18.938	14.819	11.032	11.032	14.317	17.372	21.356	21.115	13.534	9.954	6.998	9.954	6.998	5.224	5.224	3.716	1.477
0.468	0.426	0.497	0.407	0.407	0.407	0.426	0.426	0.426	0.426	0.332	0.236	0.209	0.236	0.318	0.318	0.236	0.209	0.475	0.869	2.633	4.094	8.55	11.679	18.86	18.86	18.846	18.812	22.857	22.857	19.112	18.938	22.441	18.408	11.032	7.795	7.795	10.612	13.901	13.72	13.72	9.954	9.954	9.954	7.297	7.297	5.224	3.619	2.429	0.876
0.468	0.426	0.426	0.318	0.318	0.407	0.426	0.332	0.248	0.218	0.473	0.863	0.863	0.473	0.468	0.473	0.863	2.633	4.094	8.55	11.679	15.178	15.178	18.812	26.522	29.889	26.341	26.341	26.341	26.217	22.441	18.408	14.514	10.815	5.411	5.411	5.224	7.57	10.349	10.199	10.199	13.72	13.72	10.233	7.53	5.36	5.36	3.619	1.477	0.876
0.468	0.332	0.332	0.318	0.236	0.236	0.236	0.24	0.468	1.53	2.625	4.087	2.625	2.599	2.599	5.951	8.539	11.725	11.765	18.812	19.112	19.112	18.938	22.564	26.217	29.692	29.692	29.921	26.042	25.884	22.052	14.317	10.815	7.57	3.583	3.583	5.224	5.224	7.379	10.349	13.901	13.901	13.72	10.233	7.53	5.36	3.716	3.716	1.477	0.876
0.473	0.332	0.318	0.318	0.318	0.236	0.243	0.473	1.53	2.625	4.088	4.087	5.951	5.951	8.511	15.223	15.223	15.178	15.112	19.112	18.938	18.749	18.749	22.441	26.042	29.921	29.693	29.693	25.655	21.818	14.134	7.57	7.57	3.583	2.19	3.491	3.491	5.079	7.379	13.901	17.128	13.901	10.457	7.53	7.53	3.716	3.716	2.429	1.477	0.876
0.473	0.426	0.318	0.318	0.236	0.209	0.475	1.527	2.633	4.088	4.088	4.088	5.951	11.765	15.223	18.86	18.812	19.112	14.997	18.938	18.749	18.408	18.408	22.441	26.042	25.884	29.05	25.401	17.658	14.134	7.379	5.079	3.491	2.039	2.039	2.039	3.491	5.079	10.349	13.901	13.901	10.457	7.775	5.36	5.36	3.716	2.429	2.429	1.477	1.477
0.473	0.318	0.318	0.236	0.209	0.245	0.476	1.527	4.088	4.088	4.088	4.088	5.977	11.679	15.234	18.846	19.112	15.112	14.997	14.962	14.962	14.819	18.408	22.269	22.052	22.052	25.401	21.637	10.349	7.379	3.491	3.491	2.039	2.039	2.039	2.039	5.079	7.379	10.349	13.901	10.349	5.36	3.716	3.716	2.429	2.429	1.477	1.477	1.477	1.477
0.863	0.236	0.209	0.243	0.475	0.871	1.529	2.639	4.088	5.977	5.977	5.977	8.55	11.725	15.223	15.178	15.112	14.997	11.469	11.416	11.416	14.819	18.408	22.052	22.052	17.658	17.372	13.901	7.379	3.491	3.491	2.039	2.039	2.039	2.039	2.039	4.946	7.17	10.199	10.199	3.716	3.716	2.429	2.429	1.477	1.477	0.876	1.477	0.876	1.477
3.477	0.309	0.604	1.527	2.639	4.088	2.633	4.094	5.982	8.539	8.539	11.725	11.679	11.679	15.223	15.178	11.603	11.469	11.469	8.234	8.155	11.242	14.819	17.999	17.658	14.317	10.612	7.379	3.491	2.039	2.039	2.039	2.039	2.039	1.218	2.039	4.946	7.17	4.818	2.337	1.411	1.411	0.838	0.838	0.475	0.475	0.475	0.838	0.838	0.838
5.275	1.134	2.071	3.495	3.495	5.337	4.088	5.977	8.55	11.679	15.234	15.223	15.178	15.178	18.812	15.112	11.469	11.469	8.234	8.234	8.155	8.155	11.032	14.514	10.815	10.612	5.224	3.491	2.039	1.218	1.164	1.164	1.164	1.164	1.164	1.934	3.384	3.277	1.411	0.838	0.475	0.475	0.475	0.295	0.475	0.475	0.475	0.838	0.838	0.838
11.124	3.488	3.495	5.344	5.337	5.337	5.337	5.977	8.55	11.725	15.223	18.812	18.812	19.112	18.938	18.938	14.962	11.416	8.234	5.601	5.601	8.155	8.04	8.04	7.795	5.224	3.583	2.039	1.218	0.694	0.66	0.66	0.66	1.164	1.164	1.934	1.934	1.411	1.411	0.838	0.475	0.475	0.295	0.475	0.475	0.475	0.838	0.838	0.838	0.475
15.306	5.344	5.344	5.337	5.337	5.275	7.83	7.83	11.124	11.679	15.178	15.178	19.112	18.938	18.938	14.962	14.819	11.242	8.155	5.601	5.601	5.532	8.04	5.532	5.411	3.668	1.275	0.694	0.385	0.385	0.414	0.66	1.164	1.934	1.934	1.934	1.477	1.477	1.477	0.876	0.876	0.499	0.838	0.838	0.838	1.411	1.411	0.838	0.838	0.475
15.314	5.344	7.83	5.337	5.275	5.275	7.83	7.83	11.124	15.301	15.301	15.112	15.112	14.997	14.997	14.962	11.242	8.155	8.155	5.532	5.532	5.532	5.532	5.411	3.668	1.333	0.729	0.394	0.394	0.385	0.694	1.164	1.934	3.384	3.384	1.538	1.538	1.477	1.477	1.477	0.876	1.477	1.477	2.429	2.429	2.429	2.429	1.477	0.876	0.876
19.219	7.83	7.83	7.83	5.275	7.787	7.787	7.83	11.132	11.132	11.132	15.24	11.603	11.469	11.469	11.416	8.155	8.155	5.601	5.532	3.779	3.779	3.779	3.668	2.279	1.333	0.413	0.413	0.394	0.729	2.19	3.583	5.079	5.079	5.079	2.56	2.56	2.56	2.56	2.56	1.538	2.56	3.85	3.85	3.85	3.716	2.429	2.429	1.477	1.477
19.219	7.83	7.83	7.83	5.275	7.787	7.787	7.787	11.132	7.787	11.098	11.098	11.098	8.28	8.28	8.234	5.721	5.601	5.601	3.779	3.779	2.382	2.279	2.279	2.279	0.761	0.413	0.316	0.413	0.761	2.279	3.583	5.224	7.57	5.659	3.965	3.965	3.965	3.965	3.965	3.965	3.965	5.659	3.965	3.965	3.85	3.85	3.85	3.85	2.56
15.314	5.337	5.337	5.337	5.275	5.275	7.787	7.787	11.132	11.098	11.098	11.098	7.707	8.28	8.28	5.721	3.94	3.897	3.897	2.382	2.382	2.382	2.382	2.279	2.279	0.761	0.413	0.316	0.413	1.333	2.279	3.668	5.411	7.795	5.806	5.806	5.806	5.806	4.183	4.183	4.183	5.806	5.806	4.072	4.072	3.965	3.965	5.659	7.999	4.072
15.314	3.488	5.337	5.275	5.275	5.275	7.787	7.787	11.098	11.098	11.098	11.051	11.051	7.707	5.851	3.94	3.94	3.897	2.461	1.388	1.388	1.388	2.382	2.382	1.388	0.795	0.432	0.432	0.795	1.388	2.382	3.779	5.532	8.04	5.954	5.954	5.954	5.954	5.954	4.297	4.297	6.09	6.09	4.297	4.183	4.183	5.954	8.199	10.935	5.954
15.314	3.488	5.337	3.477	3.477	5.275	5.275	7.745	7.745	7.745	7.707	11.051	11.051	7.707	3.94	2.496	2.496	2.461	1.434	0.795	0.795	1.388	2.382	2.382	1.388	0.795	0.432	0.432	0.809	1.434	2.461	3.897	5.601	5.532	5.954	5.954	8.392	8.566	6.09	4.297	4.297	6.09	6.09	4.297	2.928	2.928	4.297	8.566	10.935	5.954
15.306	3.477	3.477	3.477	3.477	5.244	5.244	5.244	7.745	7.745	7.707	7.707	7.707	7.62	5.097	2.496	2.496	1.434	0.809	0.432	0.795	1.388	2.382	2.382	1.388	1.388	0.809	0.809	0.809	1.434	1.434	2.461	3.897	5.601	6.09	5.954	8.392	8.392	5.954	6.09	NA	NA	NA	4.297	4.297	2.928	4.297	6.09	8.392	4.183
19.134	3.477	5.275	3.477	3.444	3.444	5.244	5.244	5.244	5.244	5.195	5.195	5.195	5.097	5.097	2.496	2.496	0.809	0.279	0.432	0.432	1.388	2.461	2.461	1.434	1.434	1.434	1.434	1.434	1.434	1.434	2.461	3.897	3.897	4.297	6.09	8.566	8.566	6.09	6.09	6.09	6.09	6.09	NA	4.297	2.928	4.297	6.09	6.09	4.183
19.134	3.477	5.275	5.275	3.444	3.444	3.444	5.244	5.244	5.244	5.195	5.195	5.195	3.366	3.366	2.496	1.461	0.439	0.269	0.304	0.432	2.461	3.897	2.461	1.434	1.434	1.434	1.461	1.461	0.809	1.434	1.434	2.461	3.897	4.297	6.09	8.566	6.09	6.09	6.09	6.09	6.09	6.09	6.09	NA	4.297	4.297	4.297	4.297	4.297
24.306	5.275	5.244	5.244	3.444	3.444	3.444	5.244	3.444	3.444	3.409	3.409	3.409	3.409	3.366	1.946	0.827	0.279	0.269	0.279	0.439	2.461	3.897	2.461	2.496	1.461	1.461	1.461	1.461	0.827	0.827	1.461	2.496	3.94	2.928	4.297	6.09	6.09	6.09	6.09	6.09	6.09	6.09	6.09	4.297	NA	4.297	4.297	4.297	4.297
24.306	7.745	5.244	7.745	5.244	3.444	5.244	5.244	3.444	3.409	3.409	3.409	2.006	2.006	1.946	1.086	0.449	0.269	0.269	0.279	0.449	1.461	2.496	3.94	2.496	1.461	1.461	0.827	0.827	0.827	0.827	0.827	1.461	2.496	2.496	4.352	6.09	6.09	6.09	NA	6.226	6.226	4.352	4.352	4.352	3.032	NA	4.352	4.352	3.032
24.437	5.244	5.244	5.244	5.244	5.244	5.244	5.244	5.195	3.409	3.409	3.409	3.366	1.946	1.946	1.086	0.449	0.289	0.246	0.234	0.449	0.827	1.461	2.496	2.496	2.496	1.461	0.842	0.449	0.449	0.449	0.827	0.827	1.461	1.461	3.032	4.352	6.226	6.226	NA	6.226	4.352	4.421	4.421	3.032	3.032	3.032	NA	3.032	3.032
24.437	5.244	5.244	5.244	5.244	5.244	5.244	5.195	5.195	3.409	3.366	3.366	3.366	3.366	1.946	1.946	0.584	0.246	0.246	0.234	0.449	0.827	1.461	2.496	2.496	2.564	1.487	0.842	0.461	0.237	0.461	0.461	0.842	0.842	0.842	1.134	3.061	4.421	4.421	NA	6.302	4.421	3.061	3.061	3.061	1.831	1.831	3.061	3.061	NA
24.437	5.244	5.244	5.244	3.444	5.195	5.195	5.195	5.195	3.409	3.366	3.366	3.366	1.946	1.946	1.086	0.584	0.246	0.246	0.234	0.449	0.827	1.461	2.496	2.564	2.564	2.564	0.842	0.461	0.237	0.449	0.842	0.461	0.461	0.461	0.858	1.155	1.155	1.875	NA	4.483	3.115	3.115	1.831	1.831	1.831	1.831	1.831	1.831	1.134
24.437	5.244	5.244	5.244	3.409	5.195	5.195	5.195	5.097	3.366	3.366	3.366	3.366	1.946	1.946	1.086	0.584	0.234	0.246	0.234	0.449	1.461	1.487	2.564	2.564	2.599	2.599	0.842	0.461	0.234	0.449	0.842	0.842	0.468	0.24	0.24	0.473	0.369	0.362	NA	1.893	1.893	1.155	1.155	1.134	1.134	1.875	1.875	1.134	0.658
24.437	5.244	5.195	5.195	5.195	5.195	5.195	3.409	3.366	3.366	3.366	3.366	3.366	1.946	1.086	1.086	0.584	0.312	0.246	0.234	0.449	1.487	1.487	1.508	1.508	1.508	1.508	0.468	0.23	0.23	0.237	0.468	0.858	0.858	0.243	0.243	0.243	0.243	0.187	NA	0.674	1.165	0.666	0.666	0.666	0.666	1.155	1.155	0.658	0.356
24.437	5.244	5.195	5.195	5.195	3.409	3.409	3.366	3.366	3.366	3.366	3.366	3.366	1.946	1.946	1.086	0.584	0.312	0.234	0.237	0.461	0.858	1.508	1.508	0.863	0.863	0.863	0.468	0.265	0.265	0.218	0.24	0.858	0.863	0.473	0.243	0.243	0.243	0.24	NA	0.674	0.674	0.666	0.362	0.362	0.362	0.666	1.155	0.658	0.356
24.437	5.244	3.444	3.409	3.409	3.409	3.366	3.366	3.366	3.366	3.366	3.366	3.366	1.946	1.946	1.086	0.584	0.584	0.237	0.237	0.461	0.858	1.508	1.508	1.53	1.53	0.858	0.468	0.218	0.332	0.248	0.24	0.473	0.863	1.53	0.858	0.468	0.468	0.468	0.858	1.155	1.155	0.666	0.666	0.666	0.666	0.666	0.658	0.658	0.349
24.437	5.244	3.444	2.006	2.006	2.006	3.366	3.366	3.366	3.366	3.366	3.366	3.366	1.946	1.946	1.086	1.086	0.584	0.595	0.461	0.842	1.508	1.508	2.599	2.599	2.599	1.508	0.858	0.237	0.23	0.218	0.24	0.858	1.508	1.508	1.508	1.508	0.842	0.858	1.508	1.508	1.155	1.155	0.666	0.666	0.658	0.658	0.658	0.646	0.349
24.437	5.244	3.409	2.006	2.006	1.107	1.946	3.366	3.366	3.366	3.366	3.366	3.366	3.366	1.946	1.946	1.946	1.086	1.107	0.842	1.487	1.487	2.564	4.006	4.006	4.006	4.006	2.564	0.842	0.237	0.237	0.461	0.858	1.508	2.564	2.564	1.487	1.487	1.487	2.599	2.599	1.508	1.155	0.666	0.658	0.356	0.356	0.349	0.349	0.349
28.844	7.745	3.409	2.006	2.006	1.107	1.107	1.946	1.946	3.366	3.366	3.366	3.366	3.366	3.366	3.366	1.946	1.946	1.946	1.946	1.487	2.564	4.006	4.006	5.851	5.851	4.006	2.564	0.842	0.237	0.461	0.842	1.487	1.487	2.564	2.564	2.564	2.564	2.564	4.006	4.055	2.599	1.508	0.666	0.356	0.356	0.349	0.349	0.349	0.349
28.844	7.707	5.195	3.409	2.006	1.107	1.107	1.086	1.086	1.946	3.366	3.366	3.366	3.366	3.366	3.366	3.366	3.366	1.946	1.946	2.496	2.496	3.94	4.006	5.851	5.851	8.28	4.006	0.842	0.461	0.461	0.842	1.487	1.487	2.564	2.564	2.496	2.496	4.006	5.851	5.897	4.055	2.599	0.842	0.356	0.349	0.349	0.349	0.349	0.179
28.663	7.707	5.097	3.366	3.366	2.006	1.107	1.086	1.086	1.946	1.946	1.946	3.366	3.366	3.366	3.366	3.366	3.366	1.946	3.366	3.366	2.496	3.94	5.721	5.721	8.234	11.469	8.28	2.496	0.449	0.449	0.827	1.461	1.461	2.496	2.496	2.496	3.94	5.721	8.28	8.28	8.28	4.006	1.461	0.349	0.349	0.349	0.349	0.349	0.349
28.538	7.62	5.097	5.097	5.097	3.409	1.086	0.584	0.584	1.086	1.946	1.946	3.366	3.366	1.946	3.366	3.366	3.366	3.366	3.366	3.366	3.94	3.94	5.721	8.234	11.416	11.416	11.416	3.94	0.809	0.809	1.434	1.461	2.496	2.496	2.496	2.496	3.94	5.721	8.234	11.469	11.416	5.601	1.434	0.342	0.342	0.342	0.342	0.342	0.342
38.152	7.62	5.097	5.097	5.097	5.097	1.946	1.086	0.584	1.086	1.946	1.946	3.366	3.366	1.946	1.946	3.309	3.309	3.309	3.309	3.309	3.897	3.897	5.601	8.155	11.242	11.242	11.242	3.897	1.434	0.809	1.434	2.461	2.461	2.461	2.461	3.897	5.721	8.234	11.416	11.416	11.242	3.897	1.388	0.634	0.634	0.634	0.342	0.342	0.342
38.152	7.62	7.62	7.62	7.62	5.097	1.946	1.064	0.57	1.064	1.869	3.309	3.309	3.309	1.869	1.869	3.309	3.309	3.309	3.309	3.309	5.04	3.897	5.601	8.155	11.242	11.242	8.155	3.897	1.388	1.434	1.434	2.461	3.897	3.897	3.897	3.897	5.601	8.155	11.242	11.242	8.04	3.779	2.382	1.048	1.086	0.634	0.342	0.342	0.342
33.366	7.62	7.62	7.62	7.62	5.097	1.946	0.57	0.57	1.064	1.869	3.309	3.309	3.309	3.309	1.869	3.309	3.309	3.309	3.309	3.309	5.04	3.897	5.601	8.155	11.242	11.242	8.155	3.897	1.434	1.434	1.434	2.461	3.897	3.897	3.897	3.897	5.601	8.155	11.242	8.155	5.532	3.779	2.382	1.708	1.048	0.608	0.33	0.33	0.33
33.27	9.523	7.62	10.931	10.931	5.097	1.869	0.57	0.57	0.57	1.869	1.869	3.309	5.04	3.309	1.869	1.869	3.309	1.869	3.252	3.252	5.009	5.532	5.601	11.242	14.819	11.242	8.155	2.461	1.434	1.434	1.388	2.382	3.779	3.779	3.779	5.532	8.04	8.155	8.155	8.155	5.601	3.779	2.382	1.048	1.048	0.608	0.608	0.33	0.33
33.27	6.246	7.481	10.734	10.734	7.481	3.309	1.064	0.57	0.57	1.064	1.869	3.252	3.252	3.252	1.831	1.831	1.831	1.831	3.252	3.252	5.009	5.532	8.155	11.242	14.819	14.819	8.155	2.461	1.434	1.434	1.388	2.382	2.382	2.382	3.779	5.532	8.04	NA	11.032	8.155	5.532	3.779	2.382	1.388	1.048	0.608	0.608	0.33	0.198
33.114	6.246	7.481	10.734	10.734	7.481	3.252	1.04	0.559	0.559	1.04	1.831	3.252	3.252	3.252	3.252	1.831	1.831	1.831	3.252	3.252	5.009	5.532	8.04	11.032	14.514	14.514	8.04	3.779	1.388	0.795	1.388	1.388	2.382	2.382	3.779	5.532	8.04	NA	11.032	8.04	5.532	3.779	1.388	1.388	0.585	0.585	0.585	0.317	0.207
33.114	6.246	7.481	7.372	10.55	7.372	5.009	1.04	0.404	0.559	1.04	1.831	1.831	3.252	3.252	3.252	1.831	1.831	1.831	3.252	5.009	5.009	8.04	8.04	11.032	14.514	14.514	11.032	3.779	1.388	0.795	0.795	1.388	1.388	2.382	3.668	5.411	7.795	NA	10.815	7.795	3.668	2.279	1.333	0.585	0.585	0.585	0.317	0.224	0.207
33.114	6.154	5.009	7.372	7.201	7.201	4.845	1.04	0.404	0.559	1.04	1.831	1.831	3.252	3.252	3.182	1.781	1.831	1.831	3.252	5.009	5.009	8.04	8.04	11.032	11.032	14.317	11.032	3.779	2.382	0.795	0.432	0.795	1.333	2.279	3.668	5.411	7.795	10.815	7.57	5.224	2.19	1.275	0.729	0.553	0.553	0.317	0.317	0.224	0.207
28.429	3.985	5.009	4.845	4.845	4.845	3.182	1.012	0.541	0.541	1.012	1.831	1.831	3.252	3.252	1.831	1.831	1.831	3.252	3.252	3.252	5.009	8.04	8.04	10.815	10.815	10.815	7.795	3.668	2.279	0.761	0.413	0.413	0.761	2.279	3.668	3.668	NA	5.224	5.079	3.491	1.218	0.729	0.729	0.298	0.298	0.553	0.298	0.224	0.207
28.098	3.925	3.182	4.845	4.845	3.069	3.069	1.012	1.012	1.012	1.781	1.781	1.831	3.252	3.252	1.831	1.831	1.831	3.252	3.252	5.009	5.009	5.532	7.795	7.795	10.815	10.815	7.795	2.279	1.275	0.729	0.413	0.413	0.761	2.279	2.279	3.583	3.583	3.583	3.491	2.039	0.694	0.694	0.526	0.553	0.553	0.553	0.553	0.317	0.252
27.814	3.925	3.182	3.182	3.182	3.182	3.182	1.781	1.781	1.781	1.781	1.781	3.182	3.252	3.252	1.831	1.831	1.781	3.182	3.182	4.845	4.845	5.411	5.411	7.795	7.57	7.57	5.224	1.275	0.729	0.394	0.394	0.729	1.333	1.333	2.19	NA	2.19	2.19	2.039	1.218	1.218	0.694	0.553	0.553	0.553	0.966	0.966	0.298	0.379
33.116	3.925	3.182	3.182	3.182	3.182	3.182	1.781	1.781	1.781	1.781	1.781	3.182	3.182	3.182	1.781	1.781	1.781	3.182	3.182	4.845	3.668	5.411	5.411	5.411	5.224	5.224	2.19	1.275	0.729	0.729	0.729	0.729	1.275	1.275	2.19	2.19	2.19	2.19	2.19	1.275	1.275	0.553	0.553	0.553	0.966	0.966	0.966	0.298	0.342
32.995	3.252	4.845	3.182	3.182	3.182	3.182	1.781	1.781	1.781	1.781	1.781	3.182	3.182	1.781	1.781	1.781	1.781	3.182	3.182	3.182	3.668	3.668	3.668	3.668	3.583	3.583	1.275	0.729	0.729	0.729	0.729	0.729	1.275	1.275	NA	2.19	2.19	2.19	1.275	1.275	1.275	0.553	0.553	0.553	0.526	0.915	1.59	0.553	0.434
32.879	3.252	5.009	3.252	3.252	3.252	3.182	1.781	1.781	1.781	1.781	1.781	1.781	1.781	1.781	1.781	1.781	1.781	1.781	3.182	3.182	3.668	3.668	3.668	3.668	2.19	2.19	1.275	1.275	0.729	0.729	0.729	1.275	1.275	1.275	1.275	1.275	2.19	1.275	1.275	1.275	1.275	0.553	0.553	0.553	0.553	0.915	2.56	0.966	0.434
32.879	3.252	3.252	3.252	3.252	3.252	1.781	1.781	1.781	1.781	1.781	1.781	1.781	1.781	1.781	1.781	1.781	1.781	1.781	3.182	3.182	3.668	3.668	3.583	2.19	2.19	1.275	1.275	0.729	0.729	0.729	1.275	1.275	1.275	NA	1.275	1.275	2.19	1.275	1.275	1.275	0.966	0.553	0.553	0.553	0.553	0.915	2.56	1.59	0.434
32.879	3.252	3.252	3.252	1.831	1.781	1.781	1.781	1.781	1.781	1.781	1.781	1.781	1.781	1.781	1.781	1.781	1.781	1.781	3.182	3.182	2.279	2.279	2.19	2.19	2.19	1.275	0.729	0.729	0.729	0.729	1.275	1.275	1.275	1.275	1.275	1.275	2.19	1.275	0.729	0.729	0.553	0.553	0.298	0.553	0.553	0.915	2.56	0.915	0.465
32.879	3.252	3.252	3.252	1.831	1.781	1.781	1.781	1.781	1.781	1.781	1.781	1.781	1.781	1.781	1.781	1.781	1.781	1.781	3.182	3.182	2.279	2.279	1.275	1.275	1.275	0.729	0.729	0.729	0.729	0.729	1.275	1.275	1.275	1.275	1.275	1.275	1.218	1.218	0.694	0.553	0.553	0.298	0.298	0.283	0.526	0.915	1.538	1.538	0.379
32.879	3.252	3.252	3.252	1.831	1.831	1.781	1.781	1.781	1.781	1.781	1.781	1.781	1.781	1.781	1.781	1.781	1.781	1.781	1.781	2.279	1.275	1.275	1.275	1.275	0.729	0.729	0.729	0.729	0.729	0.729	1.275	0.729	0.729	1.275	1.275	1.275	1.218	0.694	0.694	0.526	0.283	0.283	0.283	0.283	0.526	0.915	1.538	1.538	0.28
32.879	1.831	3.252	3.252	1.781	1.781	1.781	1.781	1.781	1.781	1.781	1.781	1.781	1.781	1.781	1.781	1.781	1.781	1.781	1.781	1.275	1.275	1.275	1.275	0.729	0.394	0.394	0.394	0.729	0.729	1.275	1.275	0.729	0.729	0.729	1.275	1.275	0.694	0.694	0.526	0.526	0.283	0.283	0.283	0.283	0.526	0.915	0.915	0.499	0.405
28.098	1.831	1.831	1.781	1.781	1.781	1.781	1.781	1.781	1.781	1.781	1.781	1.781	1.781	1.781	1.012	1.012	1.781	1.781	1.781	1.275	1.275	1.275	0.729	0.394	0.394	0.394	0.385	0.694	0.694	1.218	1.275	0.729	0.729	0.729	1.275	0.729	0.729	0.694	0.526	0.283	0.283	0.283	0.283	0.283	0.283	0.526	0.278	0.278	0.254
28.098	1.831	1.831	1.831	1.781	1.012	1.012	1.012	1.012	1.012	1.781	1.012	1.012	1.012	1.012	1.012	1.012	1.781	1.71	1.275	1.275	1.275	0.729	0.394	0.331	0.331	0.394	0.729	0.729	1.275	1.275	1.275	0.729	0.729	0.694	1.275	1.275	0.729	0.553	0.553	0.283	0.283	0.283	0.237	0.237	0.283	0.283	0.237	0.278	0.254
32.995	1.831	1.831	1.831	1.012	1.012	1.012	1.012	1.012	1.012	1.012	1.012	1.012	1.012	1.012	1.012	1.012	0.969	0.969	0.729	0.729	0.729	0.729	0.394	0.331	0.331	0.394	0.729	2.19	2.19	1.275	0.729	0.394	0.729	1.218	1.275	1.275	0.729	0.553	0.298	0.298	0.298	0.237	0.237	0.237	0.237	0.237	0.237	0.283	0.254
28.098	1.831	1.781	1.781	1.012	1.012	1.012	1.012	1.012	1.012	1.012	1.012	1.012	1.012	0.541	0.541	0.969	0.969	0.969	0.729	0.729	0.729	0.394	0.331	0.331	0.394	0.729	1.275	3.668	2.279	1.333	0.394	0.394	0.729	1.275	1.275	1.275	0.729	0.553	0.298	0.298	0.298	0.227	0.254	0.254	0.254	0.254	0.253	0.283	0.254
28.098	1.781	1.831	1.012	1.012	1.012	1.012	1.012	1.012	1.012	1.012	1.012	1.012	0.541	0.541	0.541	0.52	0.52	0.729	0.729	0.729	0.729	0.394	0.331	0.394	0.394	1.275	2.19	3.583	2.19	0.729	0.331	0.331	0.729	1.275	1.275	0.729	0.553	0.298	0.298	0.298	0.227	0.229	0.311	0.311	0.254	0.254	0.253	0.278	0.237
28.098	1.781	1.781	1.012	1.012	1.012	1.012	1.012	1.012	1.012	1.012	1.012	1.012	0.541	0.419	0.44	0.52	0.52	0.394	0.729	0.729	0.729	0.394	0.331	0.394	0.729	1.275	2.19	2.19	0.729	0.331	0.344	0.331	0.729	2.19	1.275	0.729	0.298	0.298	0.298	0.237	0.254	0.28	0.405	0.405	0.311	0.278	0.278	0.499	0.237
28.098	1.781	1.781	1.012	1.012	1.012	1.012	1.012	1.012	1.012	1.012	0.541	0.541	0.44	0.44	0.44	0.52	0.52	0.729	0.729	0.729	0.729	0.394	0.331	0.394	0.729	2.19	2.19	1.275	0.394	0.331	0.331	0.394	1.275	1.275	0.729	0.283	0.283	0.283	0.237	0.254	0.254	0.405	0.405	0.405	0.405	0.253	0.278	0.876	0.283
28.098	1.781	1.781	1.012	1.012	1.012	1.012	1.012	1.012	1.012	0.541	0.419	0.44	0.44	0.478	0.44	0.44	0.729	0.729	0.729	0.394	0.394	0.394	0.331	0.394	1.275	2.19	2.19	0.729	0.331	0.331	0.394	1.275	1.275	1.275	0.394	0.237	0.237	0.237	0.254	0.254	0.311	0.311	0.405	0.486	0.311	0.237	0.876	0.876	0.283
23.093	1.781	1.012	1.012	1.012	0.541	0.541	1.012	1.012	0.541	0.541	0.419	0.478	0.478	0.478	0.44	0.52	0.729	0.729	0.729	0.394	0.394	0.394	0.394	0.729	2.19	2.19	1.275	0.394	0.331	0.331	0.729	1.275	1.275	0.394	0.227	0.254	0.254	0.254	0.254	0.254	0.311	0.311	0.405	0.379	0.229	0.283	0.915	1.477	0.283
27.611	1.781	1.012	1.012	1.012	0.541	0.541	0.541	0.541	0.541	0.419	0.438	0.438	0.478	0.44	0.419	0.541	0.729	0.729	0.394	0.394	0.394	0.394	0.729	2.19	3.668	2.279	0.729	0.331	0.331	0.394	0.729	1.275	0.729	0.331	0.229	0.254	0.254	0.254	0.254	0.311	0.311	0.311	0.405	0.28	0.229	0.526	0.915	1.538	0.283
23.093	1.781	1.012	1.012	0.541	0.541	0.541	0.541	0.541	0.541	0.419	0.438	0.514	0.438	0.419	0.541	1.012	0.761	0.761	0.413	0.413	0.413	0.761	1.333	3.668	3.668	1.333	0.394	0.331	0.331	0.729	1.275	1.275	0.394	0.344	0.28	0.28	0.311	0.254	0.254	0.311	0.311	0.311	0.311	0.311	0.237	0.283	0.526	0.915	0.237
22.86	1.781	1.012	1.012	0.541	0.541	0.541	0.541	0.541	0.541	0.419	0.438	0.438	0.419	0.419	1.012	0.761	0.761	0.761	0.413	0.413	0.761	1.333	2.382	3.779	2.279	0.761	0.316	0.322	0.331	0.729	1.275	0.729	0.331	0.28	0.28	0.28	0.28	0.254	0.311	0.405	0.405	0.311	0.254	0.254	0.237	0.283	0.283	0.278	0.278
23.093	1.781	1.781	1.012	0.541	0.541	0.541	0.541	0.541	0.541	0.419	0.438	0.438	0.419	0.541	1.012	0.761	0.761	0.761	0.413	0.413	0.795	2.382	3.779	3.779	1.333	0.413	0.322	0.322	0.316	0.761	0.729	0.394	0.344	0.28	0.28	0.229	0.28	0.28	0.379	0.405	0.311	0.311	0.254	0.237	0.237	0.237	0.237	0.278	0.278
22.86	1.012	1.012	1.012	1.012	0.541	0.541	0.541	0.541	0.541	0.419	0.438	0.438	0.419	0.541	1.012	0.761	0.761	0.761	0.795	0.795	1.388	2.382	3.779	2.382	0.761	0.413	0.322	0.322	0.316	0.413	0.394	0.331	0.229	0.28	0.229	0.229	0.28	0.379	0.379	0.379	0.311	0.254	0.237	0.237	0.237	0.254	0.254	0.254	0.208
22.86	1.012	1.012	1.012	1.012	0.541	0.541	0.541	0.541	0.541	0.541	0.419	0.399	0.404	0.559	1.04	0.795	0.795	0.795	0.795	0.795	1.388	2.382	2.382	1.333	0.413	0.413	0.322	0.362	0.322	0.331	0.331	0.331	0.229	0.229	0.229	0.229	0.379	0.465	0.465	0.379	0.28	0.254	0.237	0.237	0.254	0.254	0.254	0.254	0.208
22.86	1.012	1.012	1.012	1.012	1.012	0.541	0.541	0.541	0.541	0.541	0.419	0.404	0.404	0.559	1.04	0.795	0.795	0.795	0.795	1.388	1.388	1.388	1.388	0.761	0.413	0.316	0.322	0.362	0.362	0.322	0.413	0.413	0.224	0.207	0.207	0.28	0.465	0.465	0.379	0.379	0.379	0.28	0.254	0.254	0.254	0.254	0.254	0.168	0.208
22.86	1.012	1.012	1.012	1.012	1.012	1.012	1.012	1.012	1.012	1.012	0.541	0.559	0.559	0.559	1.04	1.388	1.388	0.795	0.795	1.388	2.461	1.434	0.795	0.432	0.432	0.304	0.294	0.345	0.345	0.304	0.432	0.432	0.198	0.252	0.252	0.342	0.434	0.379	0.379	0.379	0.379	0.379	0.311	0.254	0.254	0.254	0.168	0.208	0.353
22.86	1.012	1.012	1.012	1.012	1.012	1.012	1.012	1.012	1.012	1.012	1.012	0.559	0.559	0.559	1.04	1.434	1.434	0.809	0.809	1.434	2.461	1.434	0.439	0.432	0.432	0.304	0.294	0.345	0.294	0.279	0.439	0.304	0.189	0.307	0.434	0.434	0.434	0.342	0.342	0.379	0.465	0.465	0.311	0.254	0.254	0.254	0.168	0.273	0.353
22.86	1.012	1.012	1.012	1.012	1.012	1.012	1.012	1.012	1.012	1.012	1.012	1.012	1.04	1.04	1.04	1.388	1.434	0.809	0.809	1.434	2.461	0.809	0.439	0.439	0.439	0.279	0.269	0.269	0.279	0.279	0.279	0.294	0.23	0.434	0.434	0.492	0.434	0.434	0.434	0.465	0.522	0.465	0.28	0.229	0.237	0.168	0.168	0.208	0.309
22.86	1.781	1.012	1.012	1.012	1.012	1.012	1.012	1.012	1.012	1.012	1.012	1.012	1.781	1.831	1.831	2.382	1.388	1.388	0.795	1.434	1.388	0.795	0.432	0.432	0.432	0.279	0.269	0.269	0.279	0.304	0.294	0.345	0.307	0.434	0.492	0.492	0.492	0.434	0.434	0.492	0.492	0.465	0.28	0.229	0.227	0.177	0.168	0.187	0.309
22.86	1.781	1.781	1.012	1.012	1.012	1.012	1.012	1.012	1.012	1.012	1.012	1.781	1.781	1.781	1.781	2.382	2.382	1.388	1.388	1.388	1.388	0.795	0.432	0.432	0.432	0.304	0.294	0.304	0.294	0.345	0.362	0.442	0.434	0.492	0.492	0.492	0.492	0.434	0.492	0.492	0.492	0.434	0.379	0.229	0.166	0.165	0.208	0.273	0.309
22.86	1.71	1.71	1.012	1.012	1.012	1.012	1.012	1.781	1.781	1.012	1.012	1.781	1.781	1.781	3.182	2.279	2.279	1.333	1.333	1.333	0.761	0.413	0.413	0.413	0.413	0.316	0.322	0.322	0.362	0.362	0.442	0.434	0.434	0.492	0.554	0.554	0.492	0.492	0.492	0.492	0.492	0.492	0.465	0.28	0.165	0.165	0.187	0.241	0.309
22.86	1.71	1.71	0.969	1.012	1.012	1.012	1.781	1.781	1.781	1.012	1.012	1.781	1.781	1.781	1.781	2.279	2.279	1.333	1.333	1.333	0.761	0.413	0.413	0.413	0.316	0.344	0.377	0.377	0.377	0.484	0.484	0.465	0.522	0.632	0.632	0.632	0.522	0.434	0.434	0.492	0.554	0.554	0.522	0.187	0.165	0.187	0.187	0.187	0.241
22.86	1.71	1.71	1.71	1.012	1.781	1.781	1.781	1.781	1.781	1.012	1.012	1.781	1.781	1.781	1.781	2.279	1.333	1.333	1.333	1.333	0.761	0.413	0.413	0.316	0.322	0.322	0.377	0.377	0.484	0.484	0.62	0.522	0.632	0.632	0.632	0.632	0.522	0.465	0.465	0.522	0.554	0.632	0.522	0.241	0.187	0.208	0.165	0.165	0.187
22.86	1.71	1.71	1.781	1.781	1.781	1.781	1.781	1.781	1.781	1.781	1.781	1.781	1.781	1.781	1.781	2.279	1.333	1.333	1.333	0.761	0.761	0.413	0.316	0.331	0.322	0.322	0.362	0.442	0.484	0.484	0.62	0.522	0.632	0.632	0.632	0.522	0.522	0.465	0.522	0.632	0.632	0.67	0.632	0.241	0.187	0.208	0.168	0.165	0.187
22.86	1.71	1.781	1.781	1.781	1.781	1.781	1.781	1.781	1.781	1.781	1.781	1.781	1.781	1.71	1.333	2.279	1.333	1.333	0.761	0.413	0.394	0.413	0.316	0.316	0.322	0.322	0.362	0.442	0.442	0.62	0.522	0.632	0.632	0.632	0.522	0.522	0.522	0.522	0.632	0.67	0.67	0.67	0.462	0.241	0.187	0.208	0.168	0.168	0.165
22.86	3.182	1.781	1.781	1.781	1.781	1.781	1.012	0.969	1.71	1.71	1.71	1.71	1.71	1.71	1.275	2.19	1.275	1.275	0.729	0.394	0.394	0.331	0.331	0.344	0.377	0.377	0.377	0.442	0.59	0.686	0.632	0.632	0.632	0.632	0.522	0.522	0.522	0.632	0.671	0.687	0.682	0.67	0.383	0.241	0.187	0.187	0.168	0.177	NA
27.388	3.069	1.781	1.781	1.781	1.781	1.012	1.012	0.969	0.969	1.71	1.71	1.71	1.71	1.71	1.275	1.275	1.275	0.729	0.729	0.394	0.331	0.331	0.344	0.344	0.377	0.377	0.377	0.62	0.686	0.716	0.67	0.67	0.632	0.632	0.632	0.632	0.682	0.687	0.687	0.687	0.682	0.491	0.309	0.241	0.208	0.208	0.177	0.202	NA
27.086	3.069	1.71	1.781	1.781	1.012	1.012	1.012	0.969	0.969	1.71	0.969	0.969	1.71	1.275	1.275	1.275	0.729	0.729	0.394	0.331	0.331	0.344	0.344	0.344	0.377	0.377	0.484	0.62	0.716	0.67	0.671	0.671	0.682	0.682	0.682	0.682	0.687	0.687	0.687	0.687	0.682	0.434	0.353	0.273	0.208	0.168	0.214	0.4	NA
27.086	3.069	1.71	1.781	1.012	0.969	0.969	0.969	0.969	0.969	0.969	0.969	0.969	1.71	1.275	1.275	0.729	0.729	0.394	0.331	0.331	0.344	0.377	0.377	0.421	0.484	0.377	0.484	0.686	0.715	0.671	0.687	0.687	0.687	0.687	0.682	0.687	0.687	0.687	0.687	0.682	0.491	0.353	0.273	0.273	0.168	0.177	0.4	NA	0.4
22.679	3.069	3.069	1.71	0.969	0.969	0.969	0.969	0.969	0.969	0.969	0.969	0.969	0.969	1.275	1.275	0.729	0.394	0.331	0.331	0.331	0.344	0.377	0.377	0.421	0.421	0.484	0.62	0.716	0.671	0.671	0.687	0.687	0.687	0.687	0.687	0.687	0.687	0.682	0.67	0.632	0.383	0.353	0.273	0.208	0.168	0.202	0.669	NA	0.214
22.679	3.069	3.069	1.71	0.969	0.969	0.969	0.969	0.969	0.969	0.969	0.969	0.969	0.729	0.729	0.729	0.385	0.394	0.35	0.352	0.352	0.421	0.421	0.421	0.421	0.377	0.484	0.62	0.715	0.671	0.671	0.671	0.687	0.687	0.687	0.687	0.682	0.682	0.678	0.67	0.491	0.491	0.353	0.273	0.208	0.177	0.202	NA	0.202	0.177
22.679	3.069	1.71	0.969	0.969	0.969	0.969	0.969	0.52	0.969	0.52	0.969	0.52	0.394	0.729	0.729	0.385	0.331	0.344	0.352	0.421	0.421	0.421	0.421	0.421	0.377	0.484	0.686	0.776	0.671	0.671	0.671	0.671	0.671	0.687	0.682	0.682	0.682	0.682	0.682	0.517	0.491	0.353	0.273	0.168	0.177	0.202	NA	0.194	0.202
22.425	2.948	1.655	0.969	1.71	0.969	0.52	0.52	0.52	0.52	0.52	0.52	0.52	0.394	0.394	0.394	0.385	0.35	0.344	0.344	0.421	0.421	0.421	0.421	0.421	0.421	0.484	0.716	0.671	0.671	0.671	0.671	0.671	0.671	0.671	0.687	0.682	0.682	0.682	0.632	0.517	0.434	0.353	0.273	0.168	0.177	NA	0.357	0.378	0.378
22.425	1.655	1.655	1.655	1.71	0.969	0.52	0.52	0.52	0.969	0.52	0.52	0.394	0.394	0.394	0.394	0.35	0.331	0.344	0.344	0.377	0.377	0.377	0.421	0.421	0.421	0.697	0.841	0.687	0.687	0.671	0.671	0.671	0.671	0.671	0.687	0.687	0.687	0.687	0.632	0.517	0.47	0.393	0.23	0.179	0.177	NA	0.357	1.096	1.14
17.404	1.655	1.655	1.655	1.655	0.499	0.44	0.52	0.52	0.52	0.52	0.44	0.331	0.35	0.35	0.35	0.35	0.352	0.421	0.352	0.377	0.377	0.421	0.538	0.538	0.642	0.729	0.687	0.687	0.687	0.687	0.687	0.687	0.687	0.687	0.687	0.687	0.687	0.632	0.656	0.508	0.47	0.307	0.23	0.179	NA	0.194	0.635	2.605	2.695
17.404	1.655	1.655	1.655	1.655	0.52	0.44	0.52	0.499	0.499	0.469	0.35	0.35	0.35	0.35	0.352	0.352	0.421	0.538	0.421	0.538	0.538	0.538	0.642	0.697	0.729	0.841	0.687	0.687	0.687	0.687	0.687	0.687	0.687	0.687	0.687	0.687	0.632	0.632	0.517	0.47	0.393	0.23	0.179	0.177	NA	0.357	1.641	3.8	2.605
17.404	1.655	0.931	1.655	0.931	0.499	0.469	0.469	0.499	0.499	0.469	0.352	0.35	0.352	0.352	0.421	0.421	0.538	0.538	0.538	0.642	0.642	0.642	0.697	0.729	0.841	0.687	0.687	0.687	0.687	0.687	0.687	0.687	0.687	0.687	0.687	0.687	0.632	0.632	0.491	0.353	0.208	0.179	0.179	0.177	0.357	1.048	2.605	3.8	2.605
17.13	0.931	0.931	0.931	0.931	0.499	0.469	0.469	0.469	0.469	0.352	0.352	0.352	0.352	0.421	0.421	0.538	0.538	0.538	0.538	0.642	0.642	0.642	0.729	0.841	0.687	0.687	0.687	0.687	0.687	0.687	0.687	0.687	0.671	0.687	0.687	0.632	0.632	0.517	0.434	0.273	0.168	0.177	0.177	NA	0.635	2.605	3.8	3.8	3.8
13.524	0.89	0.89	0.931	0.499	0.499	0.469	0.507	0.507	0.507	0.352	0.352	0.352	0.352	0.421	0.538	0.538	0.538	0.642	0.642	0.642	0.642	0.642	0.729	0.841	0.687	0.687	0.687	0.725	0.687	0.687	0.687	0.687	0.671	0.671	0.687	0.632	0.517	0.491	0.353	0.208	0.168	0.177	0.202	0.378	1.641	3.8	5.322	5.322	5.322
17.13	0.931	0.89	0.576	0.576	0.501	0.469	0.507	0.507	0.352	0.352	0.421	0.421	0.421	0.538	0.538	0.642	0.642	0.642	0.642	0.642	0.65	0.697	0.841	0.687	0.687	0.687	0.687	0.687	0.725	0.682	0.687	0.687	0.687	0.671	0.632	0.517	0.491	0.434	0.353	0.208	0.177	0.202	NA	0.669	2.605	5.322	5.322	7	5.482
17.13	0.931	0.931	0.499	0.469	0.501	0.469	0.507	0.352	0.352	0.352	0.421	0.421	0.538	0.538	0.65	0.705	0.705	0.705	0.746	0.746	0.705	0.746	0.841	0.687	0.687	0.687	0.687	0.687	0.725	0.725	0.725	0.687	0.687	0.687	0.59	0.517	0.491	0.434	0.273	0.168	0.177	0.202	NA	1.72	3.909	5.482	7	7	7.2
17.13	0.931	0.499	0.499	0.469	0.469	0.469	0.469	0.352	0.421	0.421	0.421	0.538	0.538	0.642	0.697	0.705	0.746	0.746	0.746	0.746	0.928	0.928	0.725	0.725	0.687	0.687	0.687	0.725	0.725	0.725	0.725	0.725	0.687	0.632	0.632	0.517	0.491	0.353	0.208	0.168	0.177	NA	1.096	2.695	5.482	7.2	7.2	7	7.2
13.524	0.89	0.499	0.469	0.469	0.469	0.469	0.352	0.352	0.421	0.421	0.538	0.538	0.642	0.642	0.697	0.697	0.729	0.746	0.928	0.928	0.928	0.725	0.725	0.725	0.725	0.725	0.725	0.725	0.725	0.725	0.725	0.725	0.725	0.632	0.632	0.517	0.434	0.273	0.168	0.177	0.202	NA	1.72	3.909	5.482	7.2	7.2	7	7
13.324	0.89	0.501	0.469	0.469	0.469	0.352	0.352	0.352	0.421	0.421	0.538	0.538	0.642	0.697	0.697	0.729	0.729	0.841	0.928	0.928	0.725	0.725	0.725	0.725	0.725	0.725	0.725	0.725	0.725	0.725	0.725	0.725	0.656	0.656	0.517	0.491	0.434	0.273	0.168	0.177	0.378	1.096	2.695	5.482	5.482	7.2	7.2	7	7
9.403	0.585	0.501	0.516	0.516	0.516	0.38	0.38	0.352	0.352	0.421	0.538	0.642	0.697	0.697	0.729	0.729	0.841	0.841	0.928	0.725	0.725	0.725	0.725	0.725	0.725	0.725	0.725	0.725	0.725	0.725	0.725	0.656	0.583	0.508	0.491	0.434	0.353	0.168	0.177	0.202	NA	1.72	3.909	5.482	5.482	7.2	7	7	5.322
6.341	0.514	0.516	0.567	0.567	0.467	0.38	0.38	0.38	0.352	0.538	0.697	0.697	0.729	0.729	0.729	0.841	0.841	0.841	0.725	0.725	0.725	0.725	0.725	0.725	0.725	0.725	0.725	0.725	0.725	0.725	0.656	0.656	0.583	0.47	0.434	0.353	0.208	0.177	0.202	0.378	NA	2.695	3.909	5.482	5.482	5.482	7	7	5.322
2.551	0.591	0.578	0.661	0.594	0.467	0.38	0.38	0.38	0.467	0.705	0.729	0.746	0.746	0.746	0.928	0.928	0.928	0.928	0.725	0.725	0.725	0.725	0.687	0.687	0.725	0.725	0.725	0.725	0.725	0.725	0.656	0.583	0.47	0.307	0.273	0.208	0.168	0.177	0.202	NA	2.695	3.909	5.482	5.482	7.2	7.2	7.2	7.2	5.482
0.589	0.903	0.988	0.714	0.594	0.511	0.511	0.38	0.467	0.582	0.746	0.928	0.928	0.928	0.928	0.928	0.928	0.928	0.725	0.725	0.725	0.725	0.725	0.687	0.687	0.687	0.687	0.725	0.725	0.725	0.656	0.583	0.434	0.273	0.168	0.177	0.177	0.177	0.177	0.378	NA	3.909	5.482	7.509	7.509	7.509	7.2	9.418	7.2	3.998
0.627	1.197	1.197	0.9	0.725	0.675	0.594	0.594	0.662	0.746	0.928	0.928	0.928	0.928	0.928	0.928	0.928	0.725	0.725	0.725	0.725	0.725	0.725	0.725	0.687	0.687	0.687	0.687	0.725	0.656	0.517	0.434	0.208	0.168	0.202	0.378	0.202	0.166	0.214	NA	1.72	5.482	7.2	7.2	7.509	5.625	7.509	9.418	7.2	3.998
3.048	0.9	1.197	1.197	1.197	1.197	0.964	0.798	1.021	1.021	1.021	0.928	0.928	0.928	0.928	0.928	0.725	0.725	0.725	0.725	0.725	0.725	0.725	0.725	0.725	0.687	0.687	0.687	0.632	0.491	0.434	0.208	0.177	0.202	0.378	0.378	0.214	0.214	0.214	NA	3.909	7.2	9.418	7.2	7.2	5.482	5.482	7.2	7.2	3.998
3.94	0.642	0.642	1.111	1.197	1.28	1.28	1.197	1.111	1.021	1.021	1.021	0.928	0.928	0.928	0.725	0.725	0.725	0.725	0.725	0.725	0.725	0.725	0.725	0.725	0.725	0.687	0.687	0.517	0.434	0.273	0.168	0.202	0.378	0.378	0.378	0.202	0.214	NA	1.784	5.625	7.2	9.418	7.2	5.482	5.482	5.482	7.2	7.2	3.909
0.24	0.666	0.672	0.679	0.729	1.111	1.28	1.28	1.197	1.111	1.021	1.021	1.021	1.021	0.77	0.77	0.725	0.725	0.725	0.725	0.725	0.725	0.725	0.725	0.725	0.725	0.725	0.656	0.508	0.393	0.208	0.177	0.378	0.378	0.378	0.202	0.202	0.202	NA	1.72	5.482	7.2	7.2	5.482	5.482	3.909	3.909	5.322	5.322	2.695
0.602	0.666	0.666	0.672	0.672	0.691	0.65	1.197	1.197	1.111	1.111	1.111	1.021	0.77	0.77	0.77	0.77	0.77	0.77	0.725	0.725	0.725	0.725	0.725	0.725	0.725	0.656	0.583	0.47	0.23	0.179	0.194	0.357	0.378	0.202	0.202	0.202	NA	1.096	2.695	5.482	5.482	5.322	3.8	2.605	2.605	2.605	3.8	2.506	1.083
2.006	0.672	0.672	0.672	0.672	0.672	0.679	0.686	1.021	1.111	1.111	1.111	0.825	0.77	0.77	0.77	0.77	0.77	0.77	0.77	0.77	0.77	0.725	0.725	0.725	0.656	0.656	0.508	0.307	0.179	0.194	0.357	0.357	0.378	0.202	0.202	0.378	NA	1.72	2.695	3.909	5.322	3.8	1.641	1.048	1.582	1.582	2.506	1.577	1.083
2.006	0.721	0.679	0.679	0.679	0.679	0.679	0.679	0.691	0.841	0.725	0.825	0.825	0.825	0.77	0.77	0.77	0.77	0.77	0.77	0.77	0.77	0.77	0.725	0.725	0.656	0.508	0.393	0.23	0.177	0.194	0.357	0.635	0.378	0.202	0.202	NA	1.096	2.695	2.695	3.8	2.605	1.641	1.048	0.635	0.997	2.506	1.577	1.634	1.083
5.04	0.764	0.691	0.691	0.691	0.691	0.691	0.679	0.679	0.679	0.648	0.671	0.725	0.77	0.825	0.825	0.77	0.77	0.77	0.77	0.77	0.77	0.77	0.725	0.656	0.508	0.47	0.23	0.177	0.357	0.635	0.635	0.635	0.378	0.202	0.378	NA	1.72	1.72	1.641	2.605	1.641	1.048	0.635	0.635	1.045	1.577	1.577	1.634	1.634
7.201	0.831	0.691	0.691	0.719	0.719	0.719	0.719	0.691	0.691	0.648	0.648	0.665	0.671	0.725	0.77	0.825	0.825	0.825	0.825	0.825	0.77	0.77	0.662	0.652	0.47	0.307	0.177	0.357	0.635	1.048	1.048	0.635	0.669	0.378	NA	1.096	1.72	1.641	1.641	1.641	1.048	0.635	0.635	0.696	1.577	1.577	1.577	1.577	3.533
7.201	0.906	0.719	0.719	0.719	0.719	0.719	0.719	0.719	0.719	0.665	0.665	0.648	0.648	0.665	0.671	0.725	0.77	0.825	0.825	0.825	0.675	0.652	0.568	0.393	0.23	0.177	0.357	1.048	1.048	1.048	1.048	1.048	0.669	0.669	NA	0.669	1.048	1.048	1.048	1.048	1.048	1.048	1.048	1.083	2.369	2.369	2.3	4.584	11.086
3.069	0.719	0.719	0.719	0.719	0.776	0.776	0.776	0.776	0.776	0.671	0.671	0.671	0.665	0.665	0.648	0.648	0.492	0.486	0.583	0.675	0.665	0.512	0.43	0.179	0.194	0.635	1.048	1.048	1.048	1.048	1.048	1.048	1.096	NA	0.378	0.357	0.635	0.635	0.635	0.635	0.997	1.048	1.083	1.634	2.369	3.533	7.668	15.374	12.343
2.948	0.776	0.776	0.776	0.776	0.776	0.776	0.776	0.776	0.671	0.671	0.671	0.671	0.671	0.665	0.665	0.648	0.552	0.514	0.334	0.241	0.179	0.196	0.196	0.176	0.191	0.34	0.605	0.605	0.997	1.048	1.048	0.635	NA	0.194	0.177	0.194	0.357	0.357	0.635	1.048	1.641	1.083	1.083	2.369	4.759	11.279	15.013	5.586	3.076
1.596	0.841	0.776	0.776	0.776	0.776	0.776	0.776	0.776	0.671	0.671	0.687	0.687	0.671	0.671	0.67	0.554	0.554	0.514	0.352	0.219	0.128	0.702	0.669	0.176	0.254	0.28	0.213	0.185	0.322	0.34	0.34	NA	NA	0.177	0.177	0.194	0.357	1.048	1.641	1.641	1.634	1.634	1.634	6.136	15.374	10.386	3.076	2.012	3.076
0.368	0.841	0.841	0.776	0.776	0.776	0.776	0.776	0.776	0.671	0.671	0.687	0.687	0.687	0.67	0.632	0.632	0.492	0.492	0.268	0.204	0.175	0.241	0.445	0.214	0.202	0.194	0.196	0.302	0.229	NA	NA	0.176	0.176	0.194	0.194	0.357	1.048	2.605	3.909	2.513	2.513	1.694	6.254	15.643	4.147	1.447	2.012	3.076	NA
0.413	0.928	0.841	0.841	0.776	0.776	0.776	0.776	0.671	0.671	0.687	0.687	0.687	0.682	0.678	0.522	0.522	0.522	0.465	0.241	0.182	0.156	0.139	0.241	0.241	0.464	0.252	0.421	0.635	NA	0.213	0.185	0.322	0.605	1.048	1.096	1.72	3.909	5.482	5.625	3.726	2.682	4.996	15.669	2.945	1.405	2.012	NA	4.147	5.586
0.511	0.928	0.841	0.841	0.841	0.841	0.841	0.776	0.671	0.687	0.687	0.687	0.687	0.678	0.486	0.465	0.522	0.522	0.465	0.241	0.187	0.165	0.214	0.4	0.731	0.768	0.241	0.129	NA	1.251	3.998	3.8	5.322	5.482	3.998	3.998	3.998	5.625	7.509	4.996	5.131	3.819	12.105	3.989	0.876	1.966	NA	4.147	8.362	8.285
0.511	0.841	0.841	0.841	0.841	0.841	0.841	0.687	0.687	0.687	0.687	0.687	0.682	0.592	0.486	0.486	0.522	0.522	0.309	0.241	0.208	0.168	0.202	0.4	0.669	0.702	0.702	0.768	NA	0.484	1.382	4.601	8.071	9.892	5.923	5.923	5.773	5.773	7.779	6.581	5.131	8.349	8.64	0.545	0.876	3.196	6.276	8.362	10.389	10.389
0.594	0.928	0.841	0.841	0.841	0.841	0.841	0.687	0.687	0.687	0.687	0.687	0.682	0.592	0.486	0.486	0.592	0.522	0.383	0.273	0.208	0.168	0.202	0.378	0.669	0.669	1.096	1.14	1.844	1.91	3.126	3.196	4.402	6.062	5.923	5.923	5.923	5.923	7.779	5.131	6.581	12.358	0.545	0.17	1.345	NA	8.362	10.389	10.389	10.342
0.662	0.928	0.928	0.841	0.841	0.841	0.687	0.687	0.687	0.687	0.687	0.687	0.682	0.592	0.549	0.549	0.486	0.434	0.383	0.273	0.208	0.177	0.202	0.378	0.669	0.669	1.096	1.72	2.818	3.998	3.998	4.206	4.206	4.206	5.773	4.206	5.773	5.773	5.773	5.131	12.105	2.945	0.241	1.965	6.178	NA	12.928	12.928	10.342	10.342
0.714	0.928	0.928	0.928	0.928	0.687	0.687	0.687	0.687	0.687	0.687	0.687	0.687	0.689	0.549	0.416	0.405	0.353	0.353	0.273	0.208	0.177	0.378	0.378	0.669	0.669	1.048	1.641	2.695	3.909	2.695	2.695	3.998	3.998	5.625	5.773	5.773	5.773	7.779	9.975	10.257	0.839	1.251	7.908	NA	15.452	15.452	12.818	10.342	8.285
0.725	0.928	0.928	0.928	0.928	0.725	0.725	0.687	0.687	0.687	0.687	0.687	0.687	0.689	0.549	0.343	0.307	0.353	0.353	0.273	0.208	0.177	0.378	0.357	0.357	0.357	0.635	1.641	1.641	2.605	2.605	2.605	3.909	3.909	3.909	5.625	5.625	5.625	8.151	12.358	1.405	0.464	3.126	8.071	12.715	15.452	15.452	12.818	10.172	10.172
0.725	0.928	0.928	0.928	0.725	0.725	0.725	0.725	0.725	0.725	0.725	0.725	0.689	0.656	0.416	0.23	0.23	0.273	0.353	0.273	0.208	0.177	0.202	0.194	0.194	0.357	0.635	1.582	1.582	1.582	1.641	1.641	2.605	3.8	3.8	3.8	5.482	11.965	12.358	2.039	0.26	0.83	4.601	8.21	12.818	15.452	15.301	12.715	12.715	12.715
0.725	0.928	0.928	0.725	0.725	0.725	0.725	0.725	0.725	0.725	0.725	0.725	0.689	0.549	0.23	0.179	0.23	0.273	0.273	0.208	0.208	0.177	0.194	0.194	0.357	0.635	1.048	0.997	0.997	0.997	0.997	1.582	2.506	3.703	5.322	9.418	17.208	13.096	1.382	0.484	1.345	6.178	10.342	15.452	17.384	17.384	15.301	12.715	12.513	12.715
0.725	0.928	0.725	0.725	0.725	0.725	0.725	0.725	0.725	0.725	0.725	0.689	0.656	0.343	0.179	0.179	0.23	0.23	0.273	0.208	0.208	0.168	0.177	0.194	0.357	0.635	1.048	0.635	0.34	0.605	2.429	9.141	14.648	15.139	12.928	8.529	3.341	0.861	0.845	3.196	8.21	15.301	17.384	19.467	19.467	17.383	15.301	12.513	12.513	15.301
0.675	0.725	0.725	0.725	0.725	0.725	0.725	0.725	0.725	0.725	0.689	0.656	0.416	0.179	0.179	0.179	0.23	0.23	0.23	0.273	0.208	0.179	0.177	0.357	0.635	0.635	0.357	0.34	0.997	9.31	21.935	17.563	8.529	3.358	1.419	0.868	0.861	1.403	4.601	8.285	12.818	15.452	17.384	17.508	17.384	17.383	15.139	12.513	12.513	15.301
0.62	0.77	0.725	0.725	0.725	0.725	0.725	0.725	0.725	0.689	0.656	0.416	0.23	0.23	0.23	0.307	0.393	0.307	0.307	0.307	0.307	0.179	0.357	0.635	0.635	0.357	0.635	5.482	19.286	10.449	4.667	3.341	3.341	3.358	2.171	3.341	4.704	6.364	8.362	10.389	12.928	15.538	15.538	15.538	15.538	12.715	10.037	10.172	10.172	12.818
0.62	0.77	0.77	0.725	0.725	0.725	0.725	0.725	0.725	0.656	0.416	0.307	0.307	0.393	0.393	0.48	0.48	0.43	0.342	0.307	0.23	0.194	0.635	0.635	0.357	1.048	14.648	13.096	3.341	2.129	3.31	4.704	4.704	4.769	4.769	6.442	6.412	8.451	10.449	13.041	13.041	15.538	15.538	12.928	10.342	8.285	6.178	6.178	6.276	8.362
0.485	0.77	0.77	0.725	0.725	0.725	0.725	0.725	0.689	0.656	0.393	0.48	0.48	0.568	0.568	0.652	0.568	0.43	0.342	0.196	0.194	0.357	0.635	0.635	2.695	14.964	10.389	4.601	3.31	4.667	4.704	6.412	6.412	6.442	6.442	6.442	8.517	8.451	10.449	10.449	10.449	10.389	10.389	8.362	4.601	4.601	3.264	2.039	3.264	4.667
0.485	0.725	0.725	0.725	0.725	0.725	0.725	0.689	0.689	0.508	0.652	0.652	0.662	0.662	0.662	0.568	0.43	0.254	0.196	0.191	0.34	0.357	NA	NA	13.041	4.704	3.264	4.601	4.667	6.364	6.412	6.412	6.442	6.442	6.442	6.442	6.442	6.442	6.442	6.412	6.412	6.364	4.667	2.091	1.382	0.845	0.492	0.845	1.403	2.154
0.359	0.725	0.725	0.725	0.725	0.725	0.725	0.689	0.656	0.656	0.662	0.662	0.662	0.662	0.568	0.43	0.254	0.176	0.34	0.997	NA	NA	NA	NA	0.868	1.419	3.31	4.667	6.364	6.364	6.412	6.412	6.442	6.442	4.704	4.704	4.769	4.769	4.769	4.704	3.341	2.129	0.845	0.492	0.266	0.266	0.266	0.266	0.861	0.868
0.302	0.725	0.725	0.725	0.725	0.689	0.689	0.656	0.656	0.656	0.662	0.662	0.662	0.568	0.43	0.28	0.191	2.605	NA	NA	NA	NA	NA	NA	0.508	2.171	3.341	6.364	6.364	6.364	6.412	6.412	6.442	4.704	3.341	3.341	2.154	2.171	2.154	2.154	1.403	0.499	0.266	0.133	0.124	0.124	0.136	0.136	0.273	0.508
0.272	0.725	0.725	0.725	0.689	0.689	0.689	0.656	0.656	0.656	0.656	0.583	0.568	0.254	1.582	11.965	NA	NA	NA	NA	NA	NA	NA	NA	NA	2.171	3.358	4.704	6.364	8.362	8.451	8.451	6.412	4.704	3.341	2.154	1.419	1.419	0.868	0.868	0.499	0.133	0.124	0.136	0.168	0.129	0.106	0.106	NA	NA
0.876	0.687	0.687	0.689	0.689	0.689	0.583	0.583	0.583	0.656	0.656	0.47	0.635	14.964	NA	NA	NA	NA	NA	NA	NA	NA	NA	NA	NA	1.423	2.171	3.341	4.667	6.364	6.412	8.451	6.412	3.31	2.129	1.419	1.419	0.508	0.275	0.138	0.106	0.136	0.136	0.168	0.168	NA	NA	NA	NA	NA
0.915	0.671	0.682	0.678	0.678	0.508	0.508	0.508	0.583	0.656	0.47	3.909	NA	NA	NA	NA	NA	NA	NA	NA	NA	NA	NA	NA	NA	1.423	2.171	2.154	3.341	3.341	3.341	3.341	3.31	2.129	1.403	0.861	0.275	0.136	0.106	0.157	0.191	0.191	NA	NA	NA	NA	NA	NA	NA	NA
1.59	0.671	0.632	0.632	0.491	0.434	0.434	0.491	0.491	0.273	7.779	NA	NA	NA	NA	NA	NA	NA	NA	NA	NA	NA	NA	NA	NA	NA	1.419	0.868	1.419	1.419	1.419	0.868	0.499	0.499	0.273	0.136	0.106	0.129	0.157	NA	NA	NA	NA	NA	NA	NA	NA	NA	NA	NA
0.966	0.665	0.67	0.632	0.462	0.383	0.383	0.434	0.273	7.779	NA	NA	NA	NA	0.333	NA	NA	NA	NA	NA	NA	NA	NA	NA	NA	NA	0.868	0.508	0.508	0.508	0.275	0.273	0.136	0.106	0.106	0.129	NA	NA	NA	NA	NA	NA	NA	NA	NA	NA	NA	NA	NA	NA
0.966	0.665	0.625	0.632	0.462	0.383	0.241	0.212	1.299	NA	0.271	0.419	0.419	0.385	0.333	0.314	0.257	0.868	4.704	NA	NA	NA	NA	NA	NA	NA	0.868	0.508	0.138	0.092	0.092	0.129	NA	NA	NA	NA	NA	NA	NA	NA	NA	NA	NA	NA	NA	NA	NA	NA	NA	NA
0.966	0.671	0.67	0.491	0.462	0.383	0.166	1.299	0.876	0.323	0.419	0.419	0.419	0.385	0.333	0.319	0.333	0.257	0.077	0.277	0.277	0.278	0.511	0.868	NA	NA	NA	NA	NA	NA	NA	NA	NA	NA	NA	NA	NA	NA	NA	NA	NA	NA	NA	NA	NA	NA	NA	NA	NA	NA
0.915	0.671	0.67	0.491	0.491	0.241	5.773	6.442	0.205	0.419	0.419	0.419	0.419	0.568	0.481	0.501	0.356	0.333	0.255	0.177	0.127	0.127	0.127	0.092	NA	NA	NA	NA	NA	NA	NA	NA	NA	NA	NA	NA	NA	NA	NA	NA	NA	NA	NA	NA	NA	NA	NA	NA	NA	NA
1.59	0.671	0.67	0.491	0.491	0.731	12.928	0.148	0.419	0.419	0.457	0.612	0.568	0.531	0.21	0.531	0.356	0.333	0.255	0.22	0.22	0.22	0.22	0.226	0.231	NA	NA	NA	NA	NA	NA	NA	NA	NA	NA	NA	NA	NA	NA	NA	NA	NA	NA	NA	NA	NA	0.531	0.531	0.501	0.469
1.59	0.665	0.59	0.491	0.182	10.481	0.148	0.457	0.457	0.457	0.612	0.612	0.568	0.26	0.317	0.531	0.501	0.469	0.245	0.245	0.245	0.255	0.319	0.255	0.248	NA	NA	NA	NA	NA	NA	NA	NA	NA	NA	NA	NA	NA	NA	NA	NA	NA	NA	NA	NA	0.531	0.531	0.531	0.501	0.469
2.729	0.665	0.545	0.406	6.178	0.26	0.457	0.457	0.457	0.612	0.612	0.612	0.568	0.34	0.481	0.501	0.481	0.469	0.465	0.469	0.469	0.319	0.319	0.319	0.257	0.248	NA	NA	NA	NA	NA	NA	NA	NA	NA	NA	NA	NA	NA	NA	NA	NA	NA	NA	0.501	0.501	0.501	0.501	0.481	0.469
1.645	0.665	0.545	0.241	3.31	0.364	0.457	0.457	0.612	0.612	0.612	0.612	0.568	0.335	0.481	0.481	0.481	0.465	0.469	0.469	0.469	0.469	0.469	0.469	0.481	0.409	NA	NA	NA	NA	NA	NA	NA	NA	NA	NA	NA	NA	NA	NA	NA	NA	0.501	0.501	0.501	0.501	0.501	0.501	0.481	0.469
1.011	0.665	0.334	8.451	0.219	0.457	0.612	0.612	0.612	0.612	0.612	0.568	0.531	0.235	0.501	0.481	0.469	0.465	0.469	0.469	0.469	0.469	0.469	0.469	0.469	0.481	NA	NA	NA	NA	NA	NA	NA	NA	NA	NA	NA	NA	NA	NA	NA	0.531	0.531	0.501	0.501	0.501	0.501	0.501	0.481	0.481
0.553	0.545	1.251	0.484	0.457	0.612	0.612	0.612	0.612	0.612	0.612	0.568	0.409	0.393	0.481	0.469	0.465	0.469	0.469	0.469	0.469	0.469	0.481	0.481	0.481	0.469	0.469	NA	NA	NA	NA	NA	NA	NA	NA	NA	NA	NA	NA	0.531	0.531	0.531	0.501	0.501	0.501	0.501	0.501	0.501	0.481	0.481
0.298	0.268	10.449	0.308	0.612	0.612	0.612	0.612	0.612	0.612	0.612	0.568	0.354	0.469	0.469	0.465	0.465	0.469	0.469	0.469	0.469	0.481	0.481	0.481	0.481	0.469	0.481	0.481	NA	NA	NA	NA	NA	NA	NA	NA	0.501	0.501	0.531	0.531	0.531	0.531	0.501	0.501	0.481	0.481	0.481	0.501	0.481	0.481
1.645	3.264	0.2	0.612	0.612	0.612	0.648	0.648	0.648	0.612	0.612	0.568	0.354	0.469	0.465	0.465	0.469	0.469	0.469	0.481	0.481	0.481	0.481	0.481	0.481	0.469	0.481	0.481	NA	NA	NA	NA	0.531	0.501	0.501	0.501	0.501	0.531	0.531	0.531	0.531	0.666	0.653	0.636	0.636	0.636	0.636	0.636	0.636	0.636
17.899	0.273	0.612	0.612	0.612	0.612	0.648	0.648	0.648	0.612	0.612	0.499	0.244	0.388	0.465	0.469	0.469	0.469	0.481	0.481	0.481	0.481	0.481	0.481	0.481	0.469	0.481	0.481	0.469	0.469	0.481	0.501	0.531	0.531	0.501	0.501	0.501	0.531	0.531	0.666	0.666	0.653	0.653	0.636	0.636	0.636	0.636	0.636	0.636	0.636
1.134	0.568	0.568	0.612	0.612	0.612	0.648	0.648	0.648	0.612	0.612	0.47	0.244	0.335	0.469	0.469	0.481	0.481	0.481	0.481	0.481	0.481	0.481	0.481	0.469	0.469	0.501	0.501	0.469	0.469	0.469	0.501	0.531	0.531	0.531	0.501	0.666	0.666	0.666	0.666	0.666	0.653	0.636	0.636	0.636	0.636	0.653	0.636	0.636	0.624
0.173	0.568	0.568	0.612	0.612	0.612	0.648	0.648	0.648	0.612	0.568	0.554	0.407	0.536	0.624	0.481	0.481	0.481	0.481	0.636	0.636	0.636	0.636	0.636	0.636	0.481	0.653	0.636	0.624	0.624	0.469	0.501	0.531	0.666	0.666	0.666	0.666	0.666	0.666	0.666	0.666	0.653	0.636	0.636	0.636	0.653	0.636	0.636	0.624	0.624
0.247	0.612	0.612	0.612	0.612	0.612	0.648	0.648	0.648	0.679	0.672	0.554	0.543	0.636	0.636	0.636	0.636	0.636	0.636	0.653	0.653	0.653	0.636	0.636	0.636	0.636	0.636	0.624	0.624	0.624	0.624	0.653	0.666	0.666	0.666	0.666	0.666	0.672	0.672	0.666	0.653	0.653	0.653	0.653	0.653	0.653	0.636	0.636	0.624	0.624
0.247	0.612	0.612	0.612	0.612	0.612	0.648	0.648	0.648	0.679	0.672	0.614	0.653	0.636	0.636	0.653	0.653	0.653	0.653	0.653	0.653	0.653	0.636	0.636	0.636	0.636	0.636	0.624	0.624	0.624	0.636	0.653	0.653	0.666	0.666	0.666	0.672	0.672	0.672	0.666	0.666	0.653	0.653	0.653	0.653	0.653	0.636	0.624	0.619	0.619
0.314	0.612	0.612	0.612	0.612	0.612	0.648	0.648	0.691	0.679	0.672	0.666	0.653	0.653	0.653	0.653	0.653	0.653	0.653	0.653	0.653	0.653	0.636	0.636	0.636	0.636	0.624	0.624	0.624	0.636	0.636	0.636	0.653	0.666	0.666	0.666	0.672	0.672	0.672	0.666	0.666	0.666	0.696	0.696	0.696	0.696	0.691	0.689	0.687	0.623
0.382	0.612	0.612	0.612	0.612	0.612	0.648	0.691	0.691	0.679	0.672	0.672	0.666	0.666	0.653	0.653	0.653	0.653	0.653	0.653	0.653	0.653	0.636	0.636	0.624	0.624	0.624	0.624	0.636	0.636	0.636	0.636	0.653	0.653	0.666	0.672	0.672	0.672	0.672	0.703	0.703	0.703	0.703	0.696	0.691	0.691	0.698	0.691	0.691	0.691
0.382	0.612	0.612	0.612	0.612	0.612	0.679	0.679	0.679	0.679	0.672	0.672	0.666	0.666	0.666	0.666	0.653	0.653	0.653	0.653	0.653	0.653	0.636	0.624	0.624	0.624	0.624	0.624	0.636	0.636	0.636	0.636	0.653	0.653	0.666	0.672	0.672	0.721	0.721	0.703	0.703	0.703	0.703	0.674	0.426	0.321	0.604	0.608	0.639	0.703
0.382	0.612	0.612	0.612	0.679	0.679	0.679	0.679	0.679	0.679	0.672	0.672	0.672	0.666	0.666	0.666	0.666	0.666	0.653	0.653	0.653	0.653	0.636	0.624	0.624	0.624	0.624	0.624	0.636	0.636	0.636	0.636	0.653	0.653	0.666	0.721	0.721	0.721	0.703	0.703	0.712	0.684	0.374	0.305	0.604	0.608	1.134	0.608	0.36	0.583
0.382	0.612	0.612	0.679	0.679	0.679	0.679	0.679	0.679	0.679	0.679	0.672	0.672	0.666	0.666	0.666	0.666	0.666	0.703	0.696	0.696	0.691	0.691	0.689	0.689	0.689	0.689	0.691	0.691	0.691	0.691	0.691	0.691	0.696	0.703	0.721	0.721	0.721	0.703	0.717	0.451	0.351	0.595	2.039	1.129	1.134	2.068	2.06	0.305	0.333
0.382	0.612	0.679	0.679	0.679	0.679	0.679	0.679	0.679	0.679	0.679	0.672	0.672	0.672	0.666	0.703	0.703	0.703	0.703	0.696	0.696	0.691	0.691	0.691	0.689	0.689	0.691	0.691	0.691	0.691	0.691	0.691	0.691	0.696	0.696	0.703	0.721	0.72	0.613	0.374	0.304	0.602	1.12	2.039	2.06	3.495	3.477	3.444	1.107	0.595
0.456	0.679	0.679	0.679	0.679	0.679	0.679	0.679	0.679	0.679	0.679	0.679	0.672	0.721	0.721	0.703	0.703	0.703	0.703	0.696	0.696	0.691	0.691	0.691	0.691	0.691	0.691	0.691	0.691	0.691	0.691	0.691	0.691	0.691	0.696	0.712	0.726	0.488	0.595	1.107	2.006	2.039	3.444	5.244	7.787	7.83	5.244	3.409	2.006	1.086
0.61	0.679	0.679	0.679	0.679	0.679	0.679	0.679	0.679	0.679	0.679	0.764	0.764	0.721	0.721	0.703	0.703	0.703	0.703	0.696	0.691	0.691	0.691	0.691	0.691	0.691	0.691	0.691	0.691	0.691	0.691	0.691	0.702	0.698	0.705	0.583	0.374	0.595	3.409	3.409	3.409	5.244	7.745	15.301	28.94	18.95	7.62	5.097	3.366	3.366
0.671	0.679	0.679	0.679	0.679	0.679	0.679	0.679	0.679	0.679	0.764	0.764	0.764	0.721	0.721	0.721	0.703	0.703	0.703	0.696	0.64	0.553	0.64	0.698	0.698	0.702	0.702	0.702	0.702	0.693	0.617	0.534	0.426	0.426	0.431	0.368	0.602	3.409	7.707	5.195	7.707	11.098	15.301	24.319	28.663	18.752	7.481	5.04	5.04	5.097
0.671	0.679	0.679	0.679	0.679	0.679	0.679	0.679	0.679	0.764	0.764	0.764	0.764	0.764	0.721	0.721	0.703	0.703	0.705	0.36	0.35	0.36	0.426	0.426	0.426	0.426	0.36	0.36	0.314	0.312	0.312	0.312	0.321	0.36	0.36	0.604	2.039	5.244	7.707	7.707	11.051	15.24	24.306	24.273	24.109	14.651	10.734	7.481	7.62	11.051
0.672	0.679	0.679	0.679	0.679	0.679	0.679	0.764	0.721	0.721	0.764	0.764	0.764	0.764	0.721	0.721	0.703	0.717	0.368	0.309	0.309	0.321	0.321	0.321	0.309	0.312	0.608	1.134	1.134	1.134	1.134	0.608	0.309	0.309	0.608	3.488	7.787	11.132	7.745	11.051	15.169	28.844	28.844	18.95	18.752	14.791	10.931	7.707	7.745	11.098
0.672	0.679	0.679	0.679	0.679	0.679	0.764	0.764	0.721	0.721	0.721	0.721	0.764	0.764	0.721	0.721	0.717	0.431	0.309	0.312	0.309	0.309	0.604	0.604	1.129	0.608	1.134	2.071	3.488	3.488	3.488	2.06	1.12	1.129	3.495	7.886	15.306	19.018	11.051	11.051	15.24	19.134	19.101	15.24	15.169	11.051	11.098	7.745	5.244	7.745
0.672	0.679	0.679	0.679	0.679	0.764	0.764	0.764	0.721	0.721	0.721	0.721	0.721	0.764	0.764	0.698	0.374	0.305	0.604	1.134	1.129	1.129	2.06	2.06	3.477	3.488	3.488	3.495	5.344	5.344	7.83	7.787	11.098	15.306	11.132	19.101	24.306	24.273	14.791	7.707	5.275	5.344	7.787	7.787	7.787	7.787	7.787	7.745	7.745	7.707
0.672	0.679	0.679	0.764	0.764	0.764	0.764	0.764	0.721	0.721	0.721	0.721	0.721	0.735	0.653	0.312	1.946	5.244	5.275	3.488	3.477	5.275	5.275	7.787	7.83	7.83	5.344	5.344	5.344	11.135	15.314	19.134	28.844	32.693	19.018	24.437	24.306	28.663	18.89	14.651	24.273	15.306	7.787	5.275	5.275	3.477	3.477	5.244	5.195	5.195
0.666	0.672	0.721	0.721	0.764	0.764	0.764	0.764	0.764	0.721	0.721	0.721	0.726	0.488	0.312	3.366	10.931	15.169	11.132	7.787	7.83	11.124	15.301	15.301	15.306	11.124	11.135	11.124	11.124	15.306	19.219	24.319	32.753	28.912	19.101	19.134	24.319	28.663	28.131	28.006	39.163	32.693	15.301	11.132	7.787	5.275	3.444	3.409	5.195	5.097
0.703	0.721	0.721	0.721	0.721	0.721	0.721	0.764	0.764	0.721	0.721	0.726	0.386	1.086	3.366	10.931	14.791	18.95	19.018	19.101	15.306	15.306	15.306	15.306	19.134	19.134	19.134	19.101	15.301	19.101	24.306	28.912	28.912	28.94	24.319	19.219	19.134	28.844	28.131	23.558	28.538	24.306	11.124	7.83	7.787	5.244	3.409	3.366	3.366	5.097
0.703	0.721	0.721	0.721	0.721	0.721	0.721	0.721	0.721	0.721	0.72	0.374	2.006	7.62	14.651	18.89	18.752	24.109	24.109	24.437	24.306	19.134	19.134	24.306	24.306	28.94	24.437	24.437	19.018	24.273	28.844	28.844	32.738	32.753	28.94	24.319	19.134	28.912	23.454	14.651	15.169	11.132	5.344	3.488	3.477	3.444	1.946	1.946	3.366	3.309
0.712	0.721	0.721	0.721	0.721	0.721	0.721	0.721	0.721	0.72	0.386	2.006	11.098	18.95	23.454	23.558	28.131	28.366	33.366	33.576	33.576	29.267	33.635	28.94	32.753	32.693	32.549	28.538	24.109	28.538	32.847	32.693	36.254	32.693	28.912	24.319	19.134	24.306	18.752	10.734	14.791	15.301	11.124	5.275	2.039	1.946	1.869	1.869	3.309	3.309
0.717	0.721	0.721	0.764	0.764	0.764	0.764	0.721	0.721	0.633	0.595	7.787	15.306	24.437	28.366	23.558	28.644	33.27	33.366	38.27	38.373	33.622	33.622	38.41	42.05	36.052	32.847	28.366	28.131	32.564	35.942	36.218	32.738	28.844	28.912	24.319	19.134	24.306	23.454	18.523	23.303	36.052	36.16	18.89	3.309	1.831	1.831	3.309	3.309	3.309
0.613	0.721	0.721	0.764	0.764	0.764	0.764	0.72	0.633	0.472	2.581	14.051	23.493	24.306	24.109	28.644	28.644	33.27	38.152	42.086	45.938	45.978	38.373	38.373	38.373	38.152	28.366	28.131	28.131	32.564	36.16	36.218	32.693	28.663	28.912	28.912	24.306	28.94	32.847	27.611	32.012	44.702	31.848	10.205	3.069	1.781	3.252	3.252	3.252	3.309
0.451	0.721	0.721	0.764	0.764	0.764	0.72	0.633	0.368	9.583	18.259	23.477	29.267	33.622	33.366	28.897	28.897	33.366	42.086	45.938	48.948	48.931	45.777	45.777	42.116	38.02	23.558	28.131	32.847	32.693	32.738	32.693	28.663	28.844	32.738	32.738	32.693	36.218	39.424	35.267	38.252	40.825	17.907	7.004	4.712	4.845	4.845	5.009	5.009	7.481
0.374	0.764	0.764	0.764	0.764	0.721	0.752	0.371	6.408	23.382	29.267	29.242	33.622	38.41	33.366	28.897	33.27	38.152	42.05	42.078	45.978	48.903	48.677	45.647	45.647	33.114	23.558	32.564	32.549	32.753	32.738	28.663	28.663	32.693	36.254	32.549	32.549	39.495	43.715	42.871	40.213	31.015	13.999	10.205	7.201	7.201	4.845	5.009	10.55	10.734
0.361	0.764	0.764	0.764	0.859	0.721	0.715	9.583	18.255	29.267	33.576	29.162	38.41	38.373	33.366	33.27	38.02	45.777	45.938	45.99	45.883	45.777	45.647	48.677	45.594	37.826	33.114	35.969	39.495	36.218	32.693	32.549	32.693	36.254	36.16	32.549	32.847	39.424	43.544	44.07	40.409	31.015	17.643	14.236	10.442	7.201	7.201	7.201	14.459	14.651
0.312	0.764	0.735	0.768	0.561	1.317	18.086	33.366	42.05	38.27	38.152	38.27	38.428	33.491	33.366	38.152	42.116	45.777	48.931	45.938	45.647	45.647	45.647	45.647	45.594	37.826	38.02	36.052	36.254	32.693	32.549	32.549	32.738	32.738	32.693	32.847	32.847	35.969	41.304	43.001	38.074	34.759	27.388	18.178	10.442	7.201	10.442	14.459	18.752	18.95
1.086	0.741	0.721	0.526	2.435	17.846	42.116	45.647	51.253	41.935	42.116	42.05	38.41	33.491	38.27	42.086	48.903	51.149	51.211	45.594	45.424	45.594	45.594	45.647	45.647	41.935	38.27	42.078	32.738	38.373	38.27	42.086	45.978	36.16	32.549	32.564	32.564	35.969	39.084	39.227	38.481	35.049	27.388	17.907	10.442	10.442	14.459	23.454	19.018	19.101
3.366	0.657	0.544	4.064	17.846	37.826	48.903	51.167	51.149	45.647	45.883	42.078	38.373	38.27	38.27	42.078	48.931	52.627	50.479	45.036	45.069	48.354	48.575	48.677	45.777	42.086	42.05	42.085	42.078	42.05	45.938	45.978	48.948	45.883	35.969	28.366	32.092	32.092	35.842	35.267	35.049	31.848	27.388	18.178	14.485	14.459	23.454	28.844	19.134	11.135
13.706	0.684	6.154	22.776	37.906	48.575	51.167	51.211	48.799	45.777	45.978	45.938	42.086	42.086	45.938	45.883	41.852	47.79	47.655	47.972	48.149	48.354	48.677	48.799	48.903	45.938	45.978	45.99	45.978	45.938	45.938	45.99	45.938	45.777	38.02	28.131	28.006	28.006	32.012	32.012	35.049	31.848	27.611	23.303	23.558	23.454	24.273	28.94	19.134	11.124
22.906	6.083	22.987	37.362	47.972	51.984	52.078	52.444	48.903	48.931	48.948	48.903	45.777	48.931	51.199	41.852	32.995	47.972	50.324	47.857	50.595	50.885	51.149	48.903	48.931	48.931	45.978	48.948	48.948	48.931	48.931	48.948	48.799	41.935	37.906	28.006	27.611	27.611	32.012	32.012	35.267	35.267	32.237	28.131	28.538	28.663	28.912	28.912	24.437	19.101
37.826	17.434	33.116	45.036	47.972	52.078	51.984	52.627	52.414	51.253	48.948	48.903	48.903	51.253	48.575	41.852	32.879	45.424	50.595	50.479	52.136	52.37	51.199	48.948	48.948	48.948	45.978	48.948	48.959	51.199	51.211	51.082	48.575	41.852	32.995	27.611	27.611	27.611	32.012	32.012	35.842	39.084	35.969	32.847	32.549	32.693	28.912	32.738	28.663	24.273
45.424	33.116	41.823	45.069	50.885	52.297	52.078	52.627	52.627	52.414	51.199	51.167	52.442	51.082	45.424	41.852	32.995	42.18	50.479	52.136	52.442	52.43	51.211	48.948	45.99	45.978	45.978	45.978	48.959	51.253	51.149	48.575	45.424	37.766	23.093	23.093	27.611	32.237	32.237	35.842	39.084	39.163	35.942	36.052	36.052	36.16	32.738	32.738	28.663	28.538
48.195	37.051	41.341	47.857	50.479	52.627	52.627	52.627	51.984	52.136	52.297	52.414	52.263	48.195	45.069	42.18	32.879	41.852	52.37	52.43	52.414	51.149	51.167	48.931	45.978	42.085	42.078	45.938	48.931	51.149	48.575	48.195	45.069	32.995	23.093	27.611	32.237	32.237	36.112	35.969	39.303	39.424	39.424	36.052	36.16	36.218	36.254	32.693	32.549	32.847
50.704	45.162	44.276	44.003	47.246	50.156	50.156	51.873	51.953	52.008	52.136	52.627	50.85	48.195	45.424	41.852	37.826	42.116	51.211	51.149	51.167	51.149	48.677	48.799	48.931	45.99	42.086	45.777	48.799	48.575	48.195	48.149	41.823	33.116	27.611	27.611	35.842	36.112	35.969	35.942	39.424	39.424	39.424	39.495	36.16	39.529	36.218	36.16	32.549	35.942
50.479	47.79	47.404	47.246	43.847	47.347	47.36	50.199	50.324	50.479	52.27	52.43	50.983	48.575	48.575	45.647	42.116	38.27	45.99	48.931	51.211	51.082	48.575	48.799	51.167	48.931	42.116	41.935	45.594	45.424	45.069	45.036	37.362	33.116	27.611	32.237	36.112	39.084	39.163	39.163	39.303	39.424	39.424	39.495	39.495	39.529	39.495	39.424	36.052	39.424
51.873	47.404	47.303	47.246	47.36	47.246	47.303	50.252	50.324	50.398	51.921	51.984	50.85	48.354	48.575	48.799	45.938	42.078	42.085	45.978	45.978	48.903	48.677	51.167	52.43	51.149	45.594	41.99	41.852	41.852	42.18	41.823	37.362	32.012	32.237	36.112	39.084	39.084	39.084	39.163	41.446	41.502	39.495	39.495	39.529	39.529	39.495	39.424	39.424	39.424
50.179	47.303	47.303	50.252	50.252	50.324	50.324	47.655	47.655	50.252	51.857	51.894	50.479	50.85	50.885	51.149	51.199	48.931	45.938	45.99	45.978	45.883	48.903	51.253	52.43	50.885	45.424	41.852	41.852	41.852	42.18	42.18	42.18	35.267	35.842	36.112	39.084	39.084	39.163	41.446	41.502	41.502	41.502	41.551	41.649	41.649	39.424	39.424	39.424	41.551
50.199	47.655	47.655	50.398	50.479	50.479	50.398	50.398	47.655	50.199	51.857	51.894	52.008	50.704	50.85	52.337	52.442	51.199	48.903	51.211	51.211	51.149	52.442	51.082	52.27	48.149	41.823	41.823	42.18	42.18	42.18	42.18	42.18	35.842	39.14	39.084	39.084	39.163	39.163	41.446	41.502	41.502	41.502	41.649	41.661	41.649	41.502	41.446	41.502	41.649
50.398	47.79	47.79	47.857	50.479	50.479	50.479	50.398	50.324	50.179	51.873	51.873	52.008	50.595	52.136	52.627	52.444	52.37	51.082	52.337	52.337	51.894	51.953	50.595	47.972	44.972	41.57	41.823	41.823	42.18	42.18	42.18	41.852	39.14	39.14	39.084	39.084	41.452	41.452	41.446	41.502	41.551	41.551	41.661	41.649	41.551	41.502	41.502	41.551	43.715
50.595	47.857	47.857	47.857	50.479	50.479	50.479	50.398	50.324	51.894	51.873	51.862	51.984	52.078	52.008	52.627	52.627	52.27	50.85	50.85	52.136	50.398	50.324	47.79	45.162	41.57	41.57	41.57	45.036	41.823	42.18	42.18	45.424	39.14	39.084	39.084	41.304	41.452	41.446	41.446	41.502	41.551	41.649	41.649	39.529	39.495	39.495	41.502	41.551	41.502
50.595	47.972	47.972	47.972	50.704	50.704	52.078	51.984	51.953	51.894	51.862	51.873	51.953	52.008	51.984	51.857	51.921	52.136	50.704	50.85	50.704	50.595	47.79	47.79	44.721	45.162	44.972	44.972	45.036	45.036	45.069	45.069	45.424	39.14	39.084	41.304	41.452	41.452	41.446	41.446	43.598	43.695	43.726	41.551	41.551	41.551	41.551	41.551	43.726	41.452
50.704	47.972	48.149	48.149	50.85	50.885	52.263	52.008	51.953	51.873	51.857	51.873	51.894	51.984	51.953	51.894	50.199	50.324	50.595	50.704	50.704	47.972	47.857	44.721	44.721	45.162	44.972	44.972	44.972	45.036	45.069	45.069	45.069	39.14	41.231	41.304	41.304	41.452	41.452	43.544	43.598	43.695	43.715	43.598	41.502	41.551	41.649	43.726	43.271	39.14
50.704	45.036	48.149	48.195	48.354	51.082	52.414	52.297	52.078	52.627	51.894	51.894	51.894	51.953	50.324	50.252	50.199	50.199	50.324	50.479	47.972	44.972	45.162	44.721	44.721	45.162	45.162	44.972	44.972	45.036	45.036	45.069	48.195	41.231	41.231	41.231	41.304	41.304	43.205	NA	NA	NA	43.695	43.544	43.598	44.699	43.715	43.544	41.304	39.14
50.704	45.036	45.036	48.195	50.885	52.337	52.444	52.43	52.627	52.627	51.953	51.921	51.894	50.252	50.324	50.324	50.252	47.303	47.303	47.655	45.162	41.341	45.162	45.162	47.79	47.857	47.857	47.972	47.972	48.149	48.149	48.195	48.195	41.094	41.231	41.231	41.231	41.304	NA	NA	NA	NA	44.651	44.607	44.685	44.699	44.685	43.544	41.304	39.14
50.704	45.036	45.036	48.195	50.885	52.414	52.442	52.43	52.27	51.984	51.984	50.252	51.894	50.324	50.398	47.655	47.404	47.303	44.003	44.121	40.906	41.341	45.162	44.721	47.79	47.857	47.857	47.972	47.972	47.972	48.149	48.149	48.195	41.094	41.094	41.231	41.231	NA	NA	NA	NA	NA	44.651	44.834	44.834	44.834	44.607	43.104	39.227	35.267
50.595	44.972	45.036	48.195	50.983	52.442	52.442	52.337	52.27	50.479	50.398	50.252	50.199	47.404	47.655	47.655	47.655	44.121	44.121	44.121	44.276	44.721	45.162	47.857	47.857	47.857	47.857	47.972	47.972	47.972	48.149	48.149	48.195	41.094	41.094	43.159	43.104	NA	NA	NA	NA	NA	44.685	44.834	44.834	44.834	44.29	40.825	38.481	35.049
50.595	41.57	44.972	47.972	52.136	52.43	52.37	50.885	50.704	50.479	50.398	47.655	47.404	44.121	44.276	44.276	44.276	44.121	44.121	44.121	44.276	47.655	47.857	47.857	47.857	47.857	47.972	47.972	47.972	47.972	48.149	48.149	41.159	41.159	41.094	43.159	NA	NA	NA	NA	NA	NA	44.834	44.834	44.834	44.237	42.714	41.159	38.481	39.227
50.479	44.721	44.721	47.655	50.156	51.894	50.398	47.972	47.972	47.857	47.79	47.655	47.655	47.404	44.276	44.276	44.276	44.276	44.121	47.404	47.655	47.655	47.79	50.479	50.479	47.972	47.972	47.972	47.972	47.972	47.972	48.149	41.159	41.159	43.001	NA	NA	NA	NA	NA	NA	NA	44.834	44.556	44.441	42.871	42.871	41.159	41.094	39.14
50.324	44.276	44.121	47.246	47.36	47.246	47.404	47.79	47.857	47.857	47.79	47.79	47.655	44.276	44.276	44.276	44.276	47.655	47.404	47.404	47.404	47.404	50.324	50.479	50.479	50.595	48.149	47.972	47.972	47.972	47.972	47.972	40.825	41.159	43.001	NA	NA	NA	NA	NA	NA	NA	44.834	44.556	43.104	43.001	43.001	41.159	41.094	41.094
50.252	47.404	44.003	47.36	47.347	50.179	47.404	47.655	45.162	45.162	44.721	44.721	44.276	44.276	47.655	47.655	47.655	47.655	47.655	47.404	47.404	47.303	50.252	50.324	47.79	47.79	47.857	47.972	47.857	47.857	47.857	40.825	40.825	41.159	NA	NA	NA	NA	NA	NA	NA	NA	44.834	44.345	43.001	43.001	43.001	41.159	41.159	41.094
50.252	47.404	47.404	50.179	50.156	50.179	47.404	44.276	40.906	40.906	44.721	44.276	44.276	47.655	47.655	47.655	47.655	47.655	47.655	47.404	47.303	47.303	47.303	47.404	47.655	47.655	44.721	47.857	47.79	47.79	40.694	40.694	40.825	42.871	NA	NA	NA	NA	NA	NA	NA	NA	44.29	44.29	43.001	42.871	41.159	41.159	43.001	41.231
50.199	47.655	50.252	50.156	47.347	47.303	44.276	40.684	40.684	40.684	44.276	44.276	47.655	47.655	47.655	47.655	47.655	47.655	47.655	47.404	47.303	47.303	47.303	47.404	47.655	44.276	44.276	47.79	47.79	40.669	40.694	40.694	40.694	NA	NA	NA	NA	NA	NA	NA	44.179	44.237	44.179	42.871	41.159	42.871	40.825	42.871	42.871	43.001
50.179	47.303	47.246	47.36	47.246	44.121	40.684	36.059	40.684	40.684	44.121	44.121	44.121	47.655	44.276	44.121	44.276	44.276	44.121	47.404	47.303	47.303	47.246	47.404	44.276	44.276	44.276	47.655	40.533	42.629	42.714	40.694	40.694	NA	NA	NA	NA	NA	44.115	44.07	44.07	42.56	42.56	42.629	40.825	40.825	40.825	40.825	42.714	40.825
47.36	43.847	43.847	47.36	44.003	40.684	36.059	36.059	40.54	40.54	40.54	44.121	44.121	44.121	44.276	44.121	44.121	44.121	44.121	44.121	44.003	47.303	44.003	44.121	44.276	44.276	37.7	40.409	40.409	42.495	42.629	40.694	40.669	NA	NA	NA	NA	42.495	42.495	42.495	42.495	42.56	42.56	42.629	40.694	40.694	40.825	42.871	42.871	43.001
47.347	40.229	40.229	35.465	35.682	31.427	35.832	35.832	40.54	40.54	40.54	40.408	44.003	40.54	40.54	44.121	44.121	44.121	44.121	44.121	44.003	43.91	44.003	44.121	37.557	37.557	37.557	37.557	40.32	40.32	40.533	40.669	40.669	NA	NA	NA	NA	42.407	42.407	42.407	42.495	42.56	42.56	40.669	40.669	40.669	42.714	42.871	42.871	41.159
47.347	40.229	35.465	31.188	31.215	31.427	35.832	35.832	40.54	40.408	40.54	40.408	44.003	44.121	40.54	40.54	44.121	44.121	44.121	37.557	37.446	33.755	33.845	33.99	33.99	37.557	37.557	37.446	37.446	37.446	37.557	40.533	40.533	NA	NA	NA	42.495	42.407	42.407	42.407	40.409	40.409	40.533	40.533	40.669	40.669	42.629	42.629	42.714	41.159
43.847	40.249	35.561	35.682	31.215	31.215	35.832	35.682	35.682	35.682	35.682	40.408	40.408	40.408	40.54	33.99	33.845	33.99	33.99	33.845	33.845	33.845	30.388	33.845	33.99	33.845	37.446	37.446	37.446	37.329	37.446	40.533	40.533	NA	NA	NA	40.409	42.407	42.407	40.32	40.409	40.409	40.409	40.533	40.533	40.533	40.533	42.56	42.56	40.825
43.91	35.561	35.682	35.682	35.682	35.682	35.682	35.682	35.682	35.682	35.682	30.388	30.255	33.845	33.99	33.99	33.845	33.845	33.99	33.845	33.845	33.845	33.845	33.845	33.845	33.845	37.446	37.446	37.329	37.329	37.446	37.557	40.409	NA	NA	40.533	40.409	40.32	40.32	40.32	40.409	40.409	40.409	40.533	40.533	40.533	40.533	42.495	42.495	40.694
43.91	35.561	35.682	35.682	35.682	35.682	30.388	30.388	30.388	30.388	30.388	30.388	30.255	30.255	30.388	30.556	33.99	33.845	33.845	33.845	33.845	33.845	33.845	33.845	33.845	33.845	33.845	37.329	37.329	37.329	37.329	40.32	40.32	40.409	NA	40.409	40.409	40.409	40.32	40.32	40.409	40.409	40.409	40.409	40.409	40.409	40.409	40.409	40.409	37.7
37.329	33.845	30.388	30.388	30.388	30.388	30.388	30.388	30.388	30.388	30.388	30.388	30.255	30.255	30.388	30.388	30.388	30.556	30.388	30.388	33.845	33.845	33.845	33.845	33.845	33.755	33.755	37.329	37.329	37.329	37.329	40.262	40.32	40.409	40.32	40.409	40.409	40.409	40.32	40.32	40.32	40.409	40.409	40.409	40.409	40.409	40.409	40.409	37.557	37.7
37.446	33.845	30.388	30.388	30.388	30.388	30.388	30.388	30.388	30.388	30.388	30.388	30.255	30.388	25.809	25.809	25.809	25.809	30.388	30.388	30.388	30.388	33.845	33.845	33.845	33.755	33.755	33.694	37.329	37.329	37.329	37.329	37.446	37.446	37.446	37.557	37.557	40.409	40.32	40.32	40.32	40.409	40.409	40.409	40.409	40.409	40.409	37.7	37.7	37.7
37.446	33.845	33.845	30.388	30.556	30.556	30.556	25.809	25.809	25.809	25.809	25.809	25.775	25.809	25.809	25.809	25.809	25.809	25.809	25.809	25.809	25.775	30.255	30.388	30.255	30.255	33.694	33.694	33.694	33.755	37.329	37.329	37.446	37.446	37.446	37.446	37.557	37.446	40.32	40.32	40.409	40.32	40.32	40.409	40.409	40.409	40.533	40.533	40.669	40.669
37.446	33.845	33.845	30.388	30.556	26.132	26.132	25.809	25.809	25.809	25.809	25.809	25.775	25.809	25.809	25.809	25.809	25.809	25.809	25.809	25.775	25.775	25.775	25.775	25.775	30.255	30.062	30.062	30.062	33.755	33.694	33.755	33.755	37.329	37.446	37.446	37.446	37.446	37.446	37.446	37.446	37.446	40.32	40.32	40.409	40.409	40.409	40.533	40.669	42.629
37.446	33.845	30.556	30.388	26.132	21.367	26.132	25.809	25.809	25.809	25.809	21.022	20.783	25.809	21.022	21.022	21.022	21.022	21.022	21.022	20.783	20.783	20.783	25.775	25.775	25.775	25.27	30.062	30.062	30.062	30.062	30.062	33.755	33.755	33.755	33.845	37.446	37.446	37.446	37.446	37.446	37.446	37.446	37.446	40.409	40.409	40.409	40.409	42.56	42.629
37.329	30.388	26.132	21.367	21.367	21.367	21.367	21.022	21.022	21.022	16.555	16.555	16.451	16.555	21.022	21.022	21.022	21.022	16.555	21.022	20.783	20.783	20.783	20.783	25.775	25.27	25.27	25.27	25.27	30.062	30.062	30.062	33.755	33.755	33.755	37.329	37.446	37.446	37.329	37.446	37.446	37.446	37.446	37.446	40.32	40.409	40.409	42.495	42.56	42.56
33.845	25.809	21.367	21.367	21.367	21.367	16.707	16.555	16.555	16.555	16.555	16.555	16.451	13.009	12.905	16.555	16.555	16.555	16.555	16.451	16.451	16.451	16.451	20.783	20.711	20.711	25.27	25.27	25.27	25.27	30.062	30.062	33.694	33.694	33.694	33.755	33.845	37.329	37.329	37.446	37.446	37.446	37.329	37.329	40.262	40.32	40.32	42.407	42.495	42.56
33.845	26.132	21.367	21.367	16.707	16.707	16.707	16.555	16.555	16.555	13.009	13.009	13.009	13.009	12.905	13.009	13.009	13.009	12.905	12.905	12.905	16.451	16.451	16.451	20.711	20.711	20.711	20.711	25.27	25.27	25.27	30.062	30.062	30.062	30.062	33.755	33.755	33.755	33.755	33.845	33.845	33.755	37.329	37.329	40.262	40.262	40.262	42.422	NA	NA
33.845	26.132	21.585	16.921	16.707	16.707	16.707	13.14	13.009	13.009	13.009	13.009	13.009	13.009	13.009	13.009	13.009	12.905	12.905	12.905	12.905	12.905	16.451	16.413	16.413	16.413	20.711	20.711	20.711	25.242	25.242	29.986	30.062	30.062	30.062	33.755	33.755	33.755	33.755	33.755	33.755	33.755	37.274	37.274	40.213	40.262	40.262	NA	NA	NA
30.388	21.367	16.921	16.921	16.921	13.14	13.14	13.14	13.009	13.009	13.009	13.009	13.009	13.009	13.009	13.009	9.148	9.049	9.049	9.049	12.905	12.905	12.864	12.864	12.864	16.413	16.388	20.711	20.711	20.686	20.686	25.27	25.27	25.27	30.062	30.255	30.255	30.255	30.255	33.755	33.755	33.694	37.26	37.26	37.274	40.213	NA	NA	NA	NA
30.388	16.707	16.921	13.324	13.324	13.14	9.274	9.274	9.148	13.009	13.009	13.009	13.009	13.009	9.148	9.148	9.148	9.049	9.049	9.049	9.049	8.996	8.996	8.996	8.996	12.864	12.834	12.834	16.388	16.388	16.388	20.711	20.711	25.242	25.27	25.27	30.255	30.255	30.255	33.755	33.694	37.274	37.26	37.26	37.26	40.201	NA	NA	NA	NA
30.388	16.707	13.324	13.324	9.403	9.403	6.221	9.274	9.148	9.148	9.148	9.148	9.148	9.148	9.148	9.148	9.148	9.148	6.008	6.008	6.008	5.965	5.965	5.965	5.965	5.951	9	12.834	16.388	16.388	16.388	16.388	20.686	20.686	25.27	25.27	25.775	30.255	30.255	30.062	33.694	33.676	33.676	37.26	37.26	40.201	NA	NA	NA	NA
30.556	16.921	13.324	13.324	9.403	6.341	4.135	6.113	9.148	9.148	13.009	9.148	9.148	9.148	9.148	9.148	9.148	6.113	6.113	4.009	4.009	4.009	3.982	3.982	3.982	5.951	5.951	9	12.834	16.388	16.388	16.388	20.686	20.686	20.686	25.27	25.775	25.27	25.27	30.062	30.062	33.676	33.694	33.694	37.274	37.274	40.213	40.262	NA	NA
33.99	16.921	13.324	9.403	6.341	6.341	6.221	9.148	9.148	9.148	9.148	9.148	9.148	9.148	9.148	9.148	6.113	6.113	4.064	2.501	2.455	1.367	2.433	2.433	2.426	3.971	3.971	5.965	9	12.834	16.388	16.388	20.686	20.686	20.711	20.711	25.27	25.27	25.27	29.986	29.986	29.986	33.694	33.694	37.329	37.329	40.262	40.262	40.213	42.39
30.795	17.13	13.324	9.403	6.542	6.542	9.403	9.274	9.148	9.049	9.148	9.148	9.148	9.148	9.148	6.113	6.113	4.064	2.501	1.398	0.756	0.746	1.35	1.35	1.347	2.426	3.982	5.965	5.965	12.864	12.834	16.388	16.388	16.388	20.711	20.711	20.711	20.711	25.242	29.986	30.062	33.694	33.755	33.845	37.446	37.446	40.32	40.262	40.213	42.39
31.015	13.524	9.625	6.542	4.348	6.341	6.341	9.274	9.148	9.049	9.148	9.148	9.148	9.148	6.113	6.113	6.113	4.135	1.432	0.79	0.586	0.581	0.746	1.35	1.347	1.35	2.433	3.982	5.965	8.996	12.864	12.834	16.388	16.388	16.413	16.413	16.413	20.711	20.686	25.27	30.255	33.755	33.845	33.99	37.557	40.409	40.32	40.262	42.422	42.422
26.493	9.827	6.689	4.348	4.348	4.244	4.244	6.221	6.113	9.049	9.049	9.148	9.148	6.113	6.113	6.221	4.135	2.551	1.432	0.525	0.53	0.537	0.581	0.746	0.742	0.746	2.433	4.009	5.965	8.996	8.996	12.834	12.834	8.996	8.996	8.996	12.864	16.388	20.711	25.775	25.775	30.388	30.388	33.99	37.557	37.557	40.409	42.407	42.407	42.495
26.493	6.689	4.464	2.751	2.751	2.668	2.551	4.135	6.113	6.008	6.008	6.113	6.113	6.113	6.113	4.135	4.135	2.551	0.819	0.52	0.586	0.581	0.58	0.58	0.746	0.746	0.756	2.455	3.982	5.965	5.965	9	5.965	3.982	3.982	3.982	5.951	12.864	16.451	21.022	25.809	30.388	30.556	30.556	33.99	37.557	40.409	40.409	42.407	42.407
26.493	4.464	2.825	1.596	0.852	1.536	2.551	4.064	4.064	6.008	6.113	4.064	4.064	6.113	4.064	2.551	1.432	0.79	0.593	0.535	0.53	0.559	0.56	0.58	0.581	0.582	0.582	0.756	2.433	3.982	3.971	3.982	2.455	1.367	2.433	3.971	5.965	13.009	16.555	21.367	26.132	26.132	30.556	30.556	33.99	37.557	37.557	40.409	42.407	42.422
31.246	4.595	2.948	1.596	0.89	1.536	2.668	4.064	4.009	6.008	6.113	4.064	4.064	4.064	2.551	1.432	0.79	0.589	0.52	0.591	0.543	0.559	0.559	0.581	0.581	0.582	0.582	0.756	1.35	2.433	2.426	1.35	0.756	0.756	1.35	2.433	4.064	9.274	13.14	21.367	26.132	26.132	30.556	30.556	34.165	34.165	37.7	40.409	42.407	42.495
31.848	4.712	1.71	0.931	0.89	1.536	2.668	4.064	6.008	6.008	6.113	4.064	4.064	1.398	0.589	0.525	0.543	0.525	0.535	0.591	0.589	0.742	0.537	0.537	0.582	0.582	0.582	0.746	0.746	0.742	1.35	0.756	0.534	0.581	1.347	1.367	1.432	6.341	13.324	21.585	26.328	26.328	26.328	30.795	34.165	34.165	37.7	40.409	42.407	42.56
27.388	3.182	1.012	0.52	0.469	0.89	2.668	6.221	6.008	4.009	4.064	2.501	1.398	0.589	0.543	0.543	0.543	0.543	0.591	0.676	0.586	0.742	0.581	0.537	0.537	0.534	0.537	0.581	0.58	0.58	0.581	0.582	0.756	2.426	4.064	1.484	0.852	4.348	13.324	21.585	21.585	26.328	26.328	30.795	34.165	34.165	37.557	40.32	40.32	40.409
27.611	1.781	0.541	0.478	0.541	0.576	4.244	6.221	6.113	4.064	2.501	1.398	0.79	0.525	0.525	0.589	0.589	0.525	0.591	0.533	0.428	0.439	0.46	0.559	0.559	0.559	0.559	0.537	0.538	0.58	0.581	1.367	9	6.221	4.348	1.596	1.536	4.348	13.324	16.921	21.585	26.328	26.493	31.015	34.351	37.7	37.557	40.32	40.32	37.557
22.86	1.012	0.478	0.692	0.692	0.469	4.348	6.221	6.113	4.064	4.064	2.551	0.79	0.593	0.589	0.79	1.432	0.425	0.45	0.394	1.716	0.538	0.438	0.504	0.504	0.634	0.559	0.537	0.538	0.58	0.746	2.426	6.008	2.668	1.536	1.536	2.751	6.542	13.324	17.13	21.766	26.493	26.493	26.493	34.351	37.7	40.409	40.409	40.409	37.7
14.236	0.478	0.619	0.739	0.71	0.469	2.751	6.221	6.113	6.113	4.064	2.551	0.819	0.819	1.043	1.043	1.043	0.425	0.432	1.074	2.993	0.979	0.439	0.46	0.504	0.501	0.534	0.581	0.58	0.58	0.742	4.009	2.551	0.852	0.852	1.536	2.751	6.542	13.524	17.13	21.766	21.766	26.493	26.493	34.165	37.7	40.533	40.409	40.533	37.857
9.995	0.619	0.739	0.739	0.619	0.499	6.689	9.403	9.274	9.148	6.221	2.668	0.605	0.605	1.043	1.043	0.584	0.394	0.394	0.425	0.565	0.46	0.463	0.46	0.452	0.452	0.452	0.581	1.347	2.433	4.064	4.244	0.852	0.576	0.576	1.596	4.348	9.625	13.524	17.13	21.766	21.766	26.493	31.015	34.351	37.857	40.533	40.533	40.533	37.857
4.464	0.71	0.759	0.692	0.478	0.969	6.819	13.524	16.707	13.14	9.403	3.189	1.115	0.605	0.584	0.422	0.417	0.45	0.45	0.48	0.549	0.696	0.847	0.633	0.501	0.452	0.433	0.541	0.994	4.135	4.244	1.536	0.576	0.576	0.576	1.596	4.464	9.827	13.74	13.74	17.404	22.425	26.828	31.246	34.525	38.074	40.694	40.694	40.694	37.857
2.825	0.759	0.71	0.633	0.469	3.069	7.004	13.74	16.921	9.832	6.836	1.868	0.631	0.425	0.425	0.417	0.533	0.533	0.533	0.608	0.872	1.013	1.391	0.968	0.549	0.452	0.433	0.551	0.565	0.605	0.819	0.852	0.576	0.501	0.576	1.596	6.689	9.827	13.74	13.74	17.404	22.679	27.086	31.528	35.049	38.481	41.159	41.159	41.159	40.694
2.825	0.71	0.633	0.469	1.71	4.712	7.004	10.205	13.72	9.954	3.277	0.631	0.368	0.45	0.45	0.45	0.533	0.533	0.533	0.725	1.111	0.968	1.348	1.28	0.696	0.501	0.452	0.428	0.422	0.394	0.514	0.585	0.514	0.501	0.576	1.596	4.464	9.827	9.827	13.74	13.999	17.643	22.679	27.388	35.049	39.227	41.159	41.159	43.001	42.714
4.464	0.633	0.469	1.655	7.004	7.004	7.004	5.224	7.379	3.277	0.432	0.413	0.511	0.594	0.608	0.617	0.617	0.617	0.608	0.798	0.813	0.558	1.28	1.28	0.811	0.633	0.555	0.549	0.533	0.533	0.526	0.514	0.526	0.516	0.576	1.596	4.464	6.689	9.827	9.995	13.999	17.643	22.679	27.388	35.049	41.159	41.159	42.871	42.871	42.714
4.464	0.554	0.931	6.819	10.205	10.205	7.004	2.19	1.218	0.432	0.511	0.594	0.662	0.714	0.675	0.682	0.682	0.617	0.675	0.813	0.798	0.505	1.28	1.28	0.968	0.696	0.69	0.682	0.675	0.608	0.661	0.526	0.516	0.516	0.576	1.596	2.825	6.689	6.689	9.827	13.999	17.643	22.679	31.528	38.074	40.694	42.629	42.56	42.56	42.56
6.689	0.469	2.948	9.995	9.995	6.819	2.948	0.35	0.467	0.582	0.662	0.714	0.762	0.762	0.725	0.682	0.682	0.682	0.798	1.021	0.798	0.639	1.28	1.348	1.348	0.933	0.872	0.798	0.725	0.714	0.662	0.647	0.567	0.501	0.576	1.596	2.825	4.464	6.689	6.689	13.999	17.643	26.828	31.015	37.857	40.694	42.56	42.407	42.407	42.495
6.689	0.499	4.464	9.827	4.464	2.825	0.385	0.538	0.705	0.746	0.813	0.813	0.813	0.798	0.725	0.725	0.872	0.872	0.9	1.021	1.111	1.033	1.348	1.348	1.348	1.197	1.111	0.9	0.762	0.762	0.762	0.818	0.647	0.501	0.89	1.596	2.825	4.464	6.689	6.689	9.995	22.679	31.528	34.525	38.074	42.871	44.115	42.407	42.495	42.495
4.348	0.501	2.751	4.348	2.825	1.164	0.467	0.729	0.928	0.928	0.813	0.813	0.762	0.798	0.9	0.9	0.964	0.872	0.798	1.021	1.111	1.405	1.348	1.348	1.28	1.111	1.111	1.111	0.813	0.813	0.813	0.962	0.727	0.501	0.576	0.89	2.825	6.689	4.464	4.464	9.995	26.828	34.525	34.351	34.351	40.409	44.005	42.422	42.495	42.495
2.751	0.526	0.593	0.819	0.368	0.511	0.746	0.928	0.928	0.928	0.746	0.813	0.813	0.9	1.111	1.111	0.964	0.766	0.798	1.021	1.111	1.391	1.348	1.28	1.197	1.111	1.111	1.111	1.021	1.021	1.021	1.039	0.762	0.526	0.576	0.89	2.825	4.464	4.464	4.595	13.999	26.828	34.525	37.857	37.7	40.32	42.399	42.399	42.422	40.262
1.484	0.661	0.533	0.542	0.675	0.813	1.021	0.928	0.928	0.928	1.021	1.021	1.021	1.021	1.111	1.111	0.964	0.766	0.9	0.928	0.825	0.764	1.28	1.197	1.111	1.111	1.111	1.111	1.021	1.021	1.021	1.064	0.762	0.578	0.514	0.852	2.751	2.825	2.825	2.948	13.999	31.528	34.759	38.074	40.533	40.409	42.407	42.399	42.399	40.201
0.819	0.714	0.675	0.737	0.9	1.111	1.021	1.021	1.021	0.928	1.021	1.021	1.021	1.021	1.111	1.111	1.28	1.013	0.964	0.725	0.77	0.724	0.883	1.111	1.111	1.111	1.111	1.111	1.111	1.111	1.021	1.351	1.039	0.661	0.514	0.585	1.596	1.596	1.596	2.825	17.404	31.528	38.252	40.825	42.495	40.32	40.213	42.399	42.39	42.399
1.074	0.714	0.725	0.9	1.111	1.111	1.021	1.021	1.021	1.021	1.021	1.021	1.021	1.021	1.111	1.111	0.942	1.015	0.883	0.725	0.77	0.724	0.883	1.197	1.111	1.111	1.111	1.111	1.111	1.111	1.111	1.021	1.064	0.762	0.526	0.576	0.576	0.931	1.655	4.595	17.404	31.246	37.857	42.407	42.39	40.213	40.201	40.201	40.213	40.213
1.115	0.705	0.762	0.9	1.111	1.111	1.111	1.021	1.021	1.021	1.021	1.021	1.021	1.021	0.825	0.825	0.942	1.025	0.717	0.77	0.77	0.764	0.883	0.883	1.197	1.197	1.197	1.197	1.197	1.111	1.111	1.111	1.351	0.916	0.567	0.516	0.501	0.931	1.655	9.827	22.425	31.015	40.32	40.201	40.213	40.201	40.213	40.201	40.213	40.262
1.934	0.746	0.746	1.021	1.021	1.111	1.111	1.021	1.021	1.021	1.021	1.021	1.021	0.77	0.825	0.825	0.987	1.015	0.69	0.77	0.77	1.015	0.883	0.883	1.197	1.197	1.197	1.197	1.197	1.111	1.111	1.111	1.351	1.064	0.727	0.567	0.501	0.89	2.751	9.625	16.921	34.165	40.262	40.201	40.213	40.201	40.213	40.201	40.262	37.446
2.039	0.729	0.928	0.928	1.021	1.021	1.111	1.111	1.111	1.021	1.021	0.77	0.77	0.77	0.77	0.825	0.987	1.015	0.731	0.77	0.77	1.025	0.883	0.883	0.883	1.197	1.197	1.197	1.197	1.111	1.111	1.111	1.351	1.351	1.039	0.647	0.576	2.751	4.244	6.341	13.324	30.388	37.274	40.213	40.213	40.213	40.213	40.213	37.329	37.446
1.218	0.776	0.841	0.928	0.928	1.021	1.021	1.021	1.021	1.021	0.77	0.77	0.77	0.77	0.77	0.825	1.015	1.015	0.987	0.77	0.77	1.025	0.883	0.883	0.883	1.197	1.197	1.197	1.197	1.111	1.111	1.111	1.021	1.351	1.351	0.727	0.576	4.348	6.542	9.403	13.14	25.809	33.694	37.26	40.213	40.201	37.26	37.274	37.329	37.329
1.333	0.719	0.776	0.841	0.928	0.928	1.021	1.021	1.021	0.77	0.77	0.77	0.77	0.77	0.77	0.883	1.025	1.015	0.942	0.77	0.825	1.015	0.883	0.825	0.825	0.825	1.197	1.197	1.111	1.111	1.111	1.111	1.111	1.351	1.351	0.916	0.585	4.348	9.625	13.524	16.707	25.809	33.755	37.274	40.201	40.213	37.274	37.329	37.329	37.329
0.316	0.719	0.776	0.776	0.841	0.928	0.928	0.77	0.77	0.77	0.77	0.77	0.77	0.77	0.77	0.883	1.025	1.015	0.942	0.77	0.825	0.942	0.825	0.825	0.825	0.883	1.197	1.197	1.111	1.111	1.111	1.111	1.111	1.351	1.351	1.064	0.514	4.348	9.625	17.13	26.328	30.556	33.845	37.329	40.201	40.213	37.329	37.329	37.329	37.329
0.344	0.719	0.719	0.776	0.776	0.841	0.928	0.725	0.77	0.77	0.77	0.77	0.77	0.725	0.725	0.883	1.025	1.025	0.942	0.77	0.942	0.883	0.825	0.825	0.883	0.883	0.883	1.197	1.111	1.111	1.111	1.111	1.111	1.351	1.351	1.351	0.578	2.751	6.542	22.425	34.351	33.99	34.165	40.409	42.39	40.32	40.32	37.329	37.329	37.329
0.484	0.776	0.776	0.776	0.776	0.776	0.687	0.687	0.725	0.77	0.77	0.77	0.77	0.77	0.725	0.825	1.015	1.025	0.942	0.77	0.738	0.883	0.825	0.883	0.883	0.883	0.883	1.197	1.111	1.111	1.111	1.111	1.111	1.111	1.481	1.481	0.988	0.819	4.348	16.921	33.99	33.99	30.795	37.7	44.021	42.629	40.533	40.32	40.262	37.446
0.65	0.841	0.776	0.776	0.776	0.841	0.687	0.687	0.725	0.725	0.77	0.77	0.77	0.77	0.77	0.675	0.751	1.025	0.942	0.675	0.751	0.883	0.883	0.883	0.883	0.883	0.883	0.883	1.111	1.111	1.111	1.111	1.111	1.111	1.481	1.481	1.595	0.718	0.589	4.064	25.809	30.388	26.132	34.165	44.834	43.001	40.694	40.409	37.446	33.845
0.813	0.928	0.841	0.841	0.841	0.687	0.687	0.687	0.725	0.725	0.77	0.77	0.77	0.77	0.662	0.675	0.738	0.751	0.719	0.675	0.751	0.697	0.883	0.883	0.883	0.883	0.883	0.883	1.197	1.111	1.111	1.111	1.111	1.111	1.595	1.595	1.684	1.684	0.977	0.53	4.009	16.451	21.367	26.328	42.422	38.481	38.252	37.857	33.99	30.556
1.111	1.021	0.928	0.928	0.725	0.725	0.687	0.687	0.725	0.725	0.725	0.77	0.77	0.662	0.662	0.675	0.738	0.751	0.719	0.697	0.751	0.697	0.697	0.883	0.883	0.883	0.883	0.883	0.883	1.111	1.111	1.111	1.111	1.197	1.197	1.684	1.684	1.754	1.754	1.071	0.53	6.113	13.14	21.585	42.407	38.481	34.759	31.015	30.795	26.132
1.111	1.021	1.021	0.77	0.725	0.725	0.725	0.725	0.725	0.725	0.725	0.725	0.662	0.662	0.662	0.662	0.719	0.751	0.719	0.697	0.738	0.697	0.697	0.883	0.883	0.883	0.883	0.883	0.883	1.111	1.111	1.111	1.111	1.197	1.28	1.28	1.684	1.754	1.684	1.684	0.602	2.668	9.403	17.13	40.409	35.049	27.086	26.828	26.328	26.132
1.111	1.021	0.77	0.77	0.77	0.77	0.725	0.725	0.725	0.725	0.725	0.656	0.662	0.662	0.662	0.662	0.719	0.738	0.719	0.719	0.738	0.697	0.719	0.697	0.883	0.883	0.883	0.883	0.883	0.883	1.111	1.111	1.197	1.197	1.28	1.28	1.28	1.684	1.684	1.595	1.173	0.593	6.542	17.13	37.329	31.528	17.907	17.404	21.766	26.132
1.197	0.825	0.825	0.77	0.77	0.77	0.77	0.77	0.77	0.77	0.656	0.656	0.656	0.662	0.656	0.662	0.719	0.738	0.719	0.738	0.738	0.719	0.719	0.697	0.697	0.883	0.883	0.883	0.883	0.883	1.197	1.197	1.197	1.28	1.28	1.348	1.28	1.28	1.595	1.595	1.595	1.051	1.432	9.274	29.986	26.828	13.999	17.643	21.766	26.328
0.883	0.825	0.825	0.825	0.825	0.825	0.77	0.77	0.77	0.662	0.662	0.662	0.662	0.656	0.656	0.662	0.697	0.719	0.719	0.738	0.738	0.719	0.719	0.697	0.697	0.883	0.883	0.883	0.883	0.883	0.883	1.197	1.197	1.28	1.28	1.28	1.28	1.28	1.595	1.595	1.595	1.595	0.55	2.501	20.686	21.766	13.999	13.74	21.766	21.585
0.883	0.883	0.825	0.825	0.825	0.825	0.825	0.77	0.662	0.662	0.662	0.662	0.662	0.662	0.656	0.662	0.697	0.719	0.719	0.751	0.738	0.719	0.697	0.697	0.697	0.697	0.883	0.883	0.883	0.883	0.883	1.197	1.28	1.28	1.28	1.28	1.28	1.197	1.197	1.595	1.595	1.595	0.903	2.501	16.413	21.585	13.74	13.74	22.425	21.766
0.883	0.883	0.825	0.825	0.883	0.883	0.675	0.675	0.675	0.675	0.675	0.675	0.675	0.662	0.662	0.662	0.675	0.719	0.632	0.649	0.719	0.697	0.697	0.697	0.697	0.697	0.883	0.883	0.883	0.883	0.883	0.942	1.28	1.28	1.28	1.28	1.28	1.197	1.197	1.197	1.595	1.595	1.684	0.534	3.971	6.113	9.403	17.404	17.404	17.13
0.942	0.883	0.883	0.883	0.697	0.697	0.697	0.675	0.675	0.675	0.675	0.675	0.675	0.675	0.662	0.662	0.589	0.632	0.632	0.65	0.632	0.697	0.697	0.697	0.697	0.697	0.697	0.883	0.883	0.883	0.883	0.942	0.942	1.28	1.28	1.28	1.28	1.197	1.197	1.197	1.595	1.684	1.684	1.424	0.581	0.586	1.398	9.274	13.524	9.827
0.883	0.697	0.697	0.697	0.697	0.697	0.697	0.697	0.697	0.697	0.697	0.697	0.675	0.675	0.662	0.558	0.589	0.632	0.643	0.649	0.632	0.697	0.697	0.697	0.697	0.697	0.697	0.883	0.883	0.883	0.942	0.942	0.942	0.942	1.28	1.28	1.28	1.28	1.28	1.28	1.28	1.684	1.684	1.754	1.327	1.227	1.754	1.289	0.582	2.668
0.697	0.697	0.697	0.697	0.697	0.697	0.697	0.697	0.697	0.697	0.697	0.697	0.697	0.589	0.558	0.558	0.589	0.632	0.649	0.643	0.632	0.615	0.697	0.697	0.675	0.675	0.675	0.675	0.883	0.883	0.942	0.942	0.942	0.942	0.942	1.28	1.28	1.28	1.28	1.28	1.28	1.348	1.754	1.795	1.795	1.684	NA	1.808	1.795	0.765
0.697	0.697	0.697	0.697	0.697	0.697	0.697	0.697	0.697	0.697	0.697	0.615	0.615	0.589	0.558	0.525	0.589	0.643	0.65	0.643	0.632	0.615	0.589	0.675	0.675	0.675	0.675	0.675	0.883	0.883	0.942	0.942	0.942	0.942	0.942	0.942	1.28	1.28	1.28	1.28	1.348	1.348	1.391	1.391	1.754	1.754	NA	NA	1.808	1.795
0.719	0.697	0.697	0.697	0.697	0.697	0.697	0.697	0.615	0.615	0.615	0.615	0.615	0.589	0.558	0.525	0.589	0.643	0.649	0.643	0.632	0.615	0.589	0.675	0.675	0.675	0.675	0.697	0.697	0.942	0.942	0.987	0.987	0.942	0.942	0.942	1.28	1.28	1.28	1.28	1.348	1.391	1.391	1.348	1.348	1.391	NA	NA	1.808	1.808
0.719	0.697	0.697	0.697	0.697	0.632	0.615	0.615	0.615	0.615	0.615	0.632	0.615	0.589	0.558	0.558	0.558	0.643	0.649	0.643	0.615	0.615	0.589	0.675	0.675	0.675	0.675	0.697	0.697	0.719	0.987	0.987	0.987	0.942	0.942	0.942	0.942	1.28	1.28	1.28	1.348	1.405	1.391	1.348	1.391	1.391	1.348	NA	NA	1.405
0.719	0.697	0.615	0.615	0.615	0.632	0.615	0.615	0.615	0.615	0.632	0.632	0.615	0.589	0.558	0.558	0.558	0.643	0.643	0.632	0.615	0.589	0.589	0.589	0.675	0.697	0.697	0.697	0.719	0.719	0.738	0.987	0.987	0.942	0.942	0.942	0.942	0.942	1.28	1.348	1.391	1.391	1.348	1.348	1.405	1.391	1.348	1.348	NA	1.391
0.632	0.615	0.615	0.615	0.615	0.615	0.632	0.615	0.615	0.632	0.632	0.615	0.615	0.589	0.558	0.558	0.394	0.511	0.484	0.615	0.615	0.589	0.589	0.589	0.697	0.697	0.697	0.719	0.719	0.738	0.738	0.738	0.987	0.942	0.942	0.942	0.942	0.942	0.942	1.348	1.405	1.391	1.348	1.391	1.405	1.391	1.348	1.391	NA	NA
0.632	0.615	0.615	0.615	0.615	0.615	0.632	0.632	0.632	0.632	0.632	0.615	0.615	0.589	0.558	0.394	0.43	0.513	0.462	0.615	0.589	0.589	0.589	0.615	0.615	0.697	0.719	0.719	0.738	0.738	0.738	0.738	0.719	0.942	0.942	0.942	0.942	0.942	0.987	1.015	1.391	1.348	1.391	1.405	1.391	1.348	1.348	1.391	1.391	NA
0.632	0.615	0.615	0.615	0.615	0.615	0.615	0.615	0.632	0.632	0.632	0.615	0.615	0.589	0.394	0.394	0.462	0.502	0.462	0.43	0.589	0.589	0.615	0.615	0.632	0.632	0.719	0.719	0.738	0.738	0.738	0.738	0.719	0.719	0.942	0.942	0.942	0.987	1.015	1.025	1.015	0.987	1.015	1.025	1.015	1.391	1.391	1.391	1.348	1.348
0.632	0.615	0.615	0.615	0.615	0.615	0.615	0.615	0.615	0.632	0.615	0.615	0.462	0.43	0.394	0.394	0.502	0.484	0.43	0.43	0.589	0.615	0.615	0.632	0.632	0.632	0.719	0.738	0.738	0.738	0.738	0.738	0.738	0.719	0.942	0.942	0.942	0.987	1.015	1.015	1.015	1.015	1.015	1.025	1.015	1.015	1.391	1.348	1.348	1.28
0.632	0.615	0.615	0.615	0.615	0.615	0.615	0.615	0.462	0.462	0.462	0.462	0.462	0.43	0.394	0.394	0.4	0.43	0.43	0.43	0.589	0.615	0.632	0.632	0.632	0.632	0.632	0.719	0.738	0.738	0.738	0.738	0.738	0.719	0.719	0.942	0.987	1.015	1.025	1.015	1.015	1.015	1.025	1.015	1.015	1.015	0.987	0.987	1.28	1.28
0.632	0.615	0.615	0.615	0.615	0.462	0.462	0.462	0.462	0.462	0.462	0.462	0.43	0.394	0.394	0.462	0.484	0.43	0.43	0.43	0.462	0.615	0.632	0.632	0.632	0.632	0.632	0.632	0.719	0.738	0.738	0.738	0.738	0.738	0.738	0.738	1.015	1.025	1.025	1.015	1.015	1.025	1.025	1.015	1.015	1.015	0.987	0.987	0.942	1.28
0.632	0.615	0.462	0.462	0.462	0.462	0.462	0.462	0.462	0.462	0.462	0.462	0.43	0.394	0.394	0.384	0.462	0.43	0.43	0.462	0.462	0.484	0.632	0.632	0.632	0.632	0.632	0.632	0.632	0.738	0.738	0.738	0.738	0.738	0.738	0.738	0.751	0.757	0.757	1.015	1.025	1.025	1.015	1.015	1.015	0.987	0.987	0.987	0.987	0.942
0.366	0.462	0.462	0.462	0.462	0.462	0.462	0.462	0.462	0.462	0.462	0.43	0.394	0.394	0.43	0.396	0.462	0.462	0.462	0.462	0.484	0.484	0.484	0.632	0.632	0.632	0.632	0.632	0.643	0.643	0.649	0.738	0.738	0.738	0.738	0.751	0.751	0.757	0.757	0.757	0.757	0.757	1.015	1.015	0.987	0.987	0.987	0.987	0.987	0.942
0.301	0.462	0.462	0.462	0.462	0.462	0.462	0.462	0.462	0.462	0.43	0.43	0.394	0.356	0.43	0.511	0.484	0.462	0.484	0.484	0.484	0.484	0.484	0.632	0.632	0.632	0.643	0.643	0.643	0.649	0.649	0.643	0.738	0.738	0.751	0.751	0.751	0.757	0.757	0.757	0.757	0.751	0.751	0.738	0.987	0.987	0.987	0.987	0.987	0.942
0.301	0.484	0.484	0.462	0.462	0.462	0.462	0.462	0.462	0.462	0.43	0.43	0.394	0.356	0.27	0.325	0.484	0.462	0.484	0.484	0.484	0.484	0.484	0.484	0.632	0.643	0.643	0.643	0.643	0.649	0.649	0.643	0.643	0.738	0.751	0.751	0.751	0.751	0.757	0.757	0.757	0.751	0.751	0.738	0.738	0.987	0.987	0.987	0.987	0.942
0.301	0.484	0.484	0.484	0.462	0.462	0.462	0.462	0.43	0.43	0.43	0.43	0.394	0.224	0.27	0.325	0.484	0.462	0.484	0.484	0.484	0.484	0.484	0.484	0.502	0.643	0.643	0.643	0.649	0.649	0.649	0.643	0.643	0.643	0.649	0.751	0.751	0.751	0.757	0.757	0.751	0.751	0.738	0.738	0.738	0.738	0.987	0.987	0.987	0.942
0.301	0.484	0.484	0.484	0.462	0.462	0.462	0.462	0.43	0.43	0.43	0.43	0.247	0.247	0.291	0.325	0.291	0.462	0.484	0.484	0.502	0.484	0.484	0.484	0.502	0.502	0.643	0.649	0.649	0.649	0.649	0.643	0.643	0.643	0.643	0.643	0.751	0.751	0.757	0.751	0.751	0.751	0.738	0.738	0.738	0.738	0.738	0.987	0.987	0.942
0.244	0.484	0.484	0.484	0.484	0.462	0.462	0.462	0.43	0.43	0.43	0.27	0.247	0.247	0.291	0.311	0.291	0.311	0.484	0.484	0.502	0.484	0.484	0.484	0.502	0.502	0.502	0.511	0.649	0.649	0.649	0.643	0.643	0.643	0.643	0.643	0.649	0.649	0.751	0.751	0.751	0.751	0.738	0.738	0.738	0.738	0.738	0.738	0.987	0.942
0.244	0.484	0.484	0.484	0.484	0.484	0.484	0.462	0.43	0.27	0.27	0.27	0.247	0.247	0.227	0.311	0.291	0.311	0.311	0.484	0.484	0.484	0.484	0.484	0.502	0.502	0.511	0.511	0.511	0.649	0.649	0.643	0.643	0.643	0.643	0.643	0.649	0.649	0.649	0.649	0.751	0.751	0.738	0.738	0.738	0.738	0.738	0.738	0.719	0.942
0.244	0.484	0.484	0.484	0.484	0.484	0.311	0.291	0.291	0.27	0.247	0.247	0.247	0.247	NA	0.311	0.311	0.311	0.311	0.311	0.484	0.484	0.484	0.502	0.502	0.502	0.502	0.511	0.502	0.502	0.502	0.643	0.643	0.643	0.643	0.643	0.649	0.649	0.649	0.649	0.649	0.643	0.738	0.738	0.738	0.738	0.738	0.738	0.738	0.719
0.244	0.484	0.311	0.311	0.311	0.311	0.311	0.291	0.291	0.27	0.247	0.247	0.247	NA	NA	NA	0.311	0.311	0.325	0.311	0.311	0.484	0.484	0.502	0.502	0.502	0.502	0.502	0.502	0.502	0.502	0.502	0.643	0.643	0.643	0.643	0.649	0.649	0.649	0.649	0.649	0.643	0.643	0.738	0.738	0.738	0.738	0.738	0.738	0.738
0.146	0.311	0.311	0.311	0.311	0.311	0.311	0.291	0.291	0.27	0.247	0.224	NA	NA	NA	NA	0.311	0.325	0.325	0.311	0.311	0.484	0.484	0.502	0.502	0.502	0.502	0.502	0.502	0.502	0.502	0.502	0.484	0.632	0.643	0.643	0.649	0.649	0.649	0.649	0.649	0.643	0.643	0.643	0.738	0.738	0.738	0.738	0.738	0.738
0.128	0.311	0.311	0.311	0.311	0.311	0.311	0.311	0.291	0.27	0.247	NA	NA	NA	NA	NA	NA	0.325	0.311	0.311	0.291	0.311	0.484	0.502	0.502	0.502	0.502	0.502	0.502	0.502	0.502	0.484	0.484	0.484	0.643	0.643	0.649	0.649	0.649	0.649	0.643	0.643	0.643	0.643	0.643	0.738	0.738	0.738	0.738	0.738
0.13	0.311	0.311	0.311	0.311	0.311	0.311	0.311	0.224	0.21	NA	NA	NA	NA	NA	NA	NA	NA	0.291	0.291	0.291	0.311	0.311	0.502	0.502	0.502	0.502	0.502	0.502	0.502	0.502	0.484	0.484	0.502	0.502	0.643	0.649	0.649	0.649	0.649	0.643	0.643	0.643	0.643	0.643	0.643	0.738	0.738	0.738	0.738
0.13	0.311	0.311	0.311	0.311	0.311	0.311	NA	NA	NA	NA	NA	NA	NA	NA	NA	NA	NA	NA	0.291	0.291	0.311	0.325	0.325	0.502	0.502	0.502	0.502	0.484	0.484	0.484	0.484	0.484	0.502	0.502	0.511	0.511	0.649	0.649	0.643	0.643	0.643	0.643	0.643	0.643	0.643	0.643	0.643	0.738	0.738
NA	NA	NA	NA	NA	NA	NA	NA	NA	NA	NA	NA	NA	NA	NA	NA	NA	NA	NA	0.291	0.311	0.311	0.325	0.325	0.325	0.325	0.502	0.484	0.484	0.484	0.484	0.484	0.502	0.502	0.502	0.511	0.511	0.511	0.649	0.643	0.643	0.643	0.643	0.643	0.643	0.643	0.643	0.643	0.643	0.738
NA	NA	NA	NA	NA	NA	NA	NA	NA	NA	NA	NA	NA	NA	NA	NA	NA	NA	NA	NA	0.311	0.325	0.325	0.325	0.325	0.325	0.325	0.484	0.484	0.484	0.484	0.502	0.502	0.502	0.511	0.511	0.511	0.511	0.502	0.502	0.643	0.643	0.643	0.643	0.643	0.643	0.649	0.649	0.643	0.643
NA	NA	NA	NA	NA	NA	NA	NA	NA	NA	NA	NA	NA	NA	NA	NA	NA	NA	NA	NA	NA	0.325	0.325	0.325	0.325	0.325	0.311	0.311	0.484	0.484	0.502	0.502	0.502	0.511	0.511	0.511	0.511	0.511	0.502	0.502	0.502	0.643	0.643	0.643	0.643	0.643	0.643	0.643	0.643	0.632
NA	NA	NA	NA	NA	NA	NA	NA	NA	NA	NA	NA	NA	NA	NA	NA	NA	NA	NA	NA	NA	NA	0.325	0.325	0.325	0.325	0.311	0.311	0.502	0.502	0.502	0.502	0.511	0.511	0.511	0.511	0.511	0.511	0.511	0.511	0.511	0.502	0.643	0.643	0.643	0.643	0.643	0.643	0.643	0.632
NA	NA	NA	NA	NA	NA	NA	NA	NA	NA	NA	NA	NA	NA	NA	NA	NA	NA	NA	NA	NA	NA	NA	0.325	0.325	0.325	0.311	0.311	0.325	0.325	0.502	0.511	0.511	0.511	0.511	0.511	0.511	0.511	0.511	0.511	0.511	0.502	0.502	0.502	0.643	0.643	0.643	0.643	0.643	0.632
NA	NA	NA	NA	NA	NA	NA	NA	NA	NA	NA	NA	NA	NA	NA	NA	NA	NA	NA	NA	NA	NA	NA	NA	0.325	0.325	0.325	0.325	0.325	0.325	0.325	0.511	0.511	0.511	0.511	0.511	0.511	0.511	0.511	0.511	0.502	0.502	0.502	0.502	0.502	0.643	0.643	0.643	0.643	0.643
NA	NA	NA	NA	NA	NA	NA	NA	NA	NA	NA	NA	NA	NA	NA	NA	NA	NA	NA	NA	NA	NA	NA	NA	NA	0.325	0.325	0.325	0.325	0.325	0.325	0.334	0.511	0.511	0.511	0.511	0.511	0.511	0.511	0.502	0.502	0.502	0.502	0.502	0.502	0.502	0.643	0.643	0.643	0.643
NA	NA	NA	NA	NA	NA	NA	NA	NA	NA	NA	NA	NA	NA	NA	NA	NA	NA	NA	NA	NA	NA	NA	NA	NA	NA	0.325	0.325	0.325	0.325	0.325	0.325	0.334	0.334	0.511	0.511	0.511	0.511	0.511	0.502	0.502	0.502	0.502	0.502	0.502	0.502	0.502	0.643	0.643	0.632
NA	NA	NA	NA	NA	NA	NA	NA	NA	NA	NA	NA	NA	NA	NA	NA	NA	NA	NA	NA	NA	NA	NA	NA	NA	NA	NA	0.325	0.325	0.325	0.325	0.325	0.334	0.334	0.334	0.334	0.511	0.511	0.502	0.502	0.502	0.502	0.502	0.502	0.502	0.502	0.502	0.502	0.502	0.632
NA	NA	NA	NA	NA	NA	NA	NA	NA	NA	NA	NA	NA	NA	NA	NA	NA	NA	NA	NA	NA	NA	NA	NA	NA	NA	NA	NA	0.325	0.325	0.325	0.325	0.334	0.334	0.334	0.334	0.334	0.511	0.502	0.502	0.502	0.502	0.502	0.502	0.502	0.502	0.502	0.502	0.502	0.484
NA	NA	NA	NA	NA	NA	NA	NA	NA	NA	NA	NA	NA	NA	NA	NA	NA	NA	NA	NA	NA	NA	NA	NA	NA	NA	NA	NA	NA	NA	0.325	0.334	0.334	0.338	0.334	0.334	0.334	0.325	0.325	0.502	0.502	0.502	0.502	0.502	0.502	0.502	0.502	0.502	0.502	0.484
NA	NA	NA	NA	NA	NA	NA	NA	NA	NA	NA	NA	NA	NA	NA	NA	NA	NA	NA	NA	NA	NA	NA	NA	NA	NA	NA	NA	NA	NA	NA	0.334	0.334	0.338	0.334	0.334	0.325	0.325	0.325	0.325	0.502	0.502	0.502	0.511	0.511	0.502	0.511	0.511	0.502	0.484
NA	NA	NA	NA	NA	NA	NA	NA	NA	NA	NA	NA	NA	NA	NA	NA	NA	NA	NA	NA	NA	NA	NA	NA	NA	NA	NA	NA	NA	NA	NA	NA	NA	0.232	0.232	0.334	0.325	0.325	0.325	0.325	0.325	0.502	0.511	0.511	0.511	0.511	0.511	0.511	0.502	0.502
NA	NA	NA	NA	NA	NA	NA	NA	NA	NA	NA	NA	NA	NA	NA	NA	NA	NA	NA	NA	NA	NA	NA	NA	NA	NA	NA	NA	NA	NA	NA	NA	NA	NA	NA	0.23	0.325	0.325	0.325	0.325	0.325	0.334	0.334	0.511	0.502	0.511	0.511	0.511	0.502	0.502
NA	NA	NA	NA	NA	NA	NA	NA	NA	NA	NA	NA	NA	NA	NA	NA	NA	NA	NA	NA	NA	NA	NA	NA	NA	NA	NA	NA	NA	NA	NA	NA	NA	NA	NA	NA	0.325	0.325	0.325	0.334	0.334	0.334	0.334	0.334	0.511	0.511	0.511	0.511	0.502	0.502
NA	NA	NA	NA	NA	NA	NA	NA	NA	NA	NA	NA	NA	NA	NA	NA	NA	NA	NA	NA	NA	NA	NA	NA	NA	NA	NA	NA	NA	NA	NA	NA	NA	NA	NA	NA	NA	NA	0.334	0.334	0.334	0.334	0.334	0.334	0.334	0.511	0.511	0.511	0.511	0.511
NA	NA	NA	NA	NA	NA	NA	NA	NA	NA	NA	NA	NA	NA	NA	NA	NA	NA	NA	NA	NA	NA	NA	NA	NA	NA	NA	NA	NA	NA	NA	NA	NA	NA	NA	NA	NA	NA	NA	0.334	0.334	0.334	0.334	0.334	0.334	0.334	0.334	0.511	0.511	0.511
NA	NA	NA	NA	NA	NA	NA	NA	NA	NA	NA	NA	NA	NA	NA	NA	NA	NA	NA	NA	NA	NA	NA	NA	NA	NA	NA	NA	NA	NA	NA	NA	NA	NA	NA	NA	NA	NA	NA	NA	NA	0.334	0.334	0.334	0.334	0.334	0.334	0.334	0.334	0.502
NA	NA	NA	NA	NA	NA	NA	NA	NA	NA	NA	NA	NA	NA	NA	NA	NA	NA	NA	NA	NA	NA	NA	NA	NA	NA	NA	NA	NA	NA	NA	NA	NA	NA	NA	NA	NA	NA	NA	NA	NA	NA	0.334	0.334	0.334	0.334	0.334	0.334	0.334	0.325
NA	NA	NA	NA	NA	NA	NA	NA	NA	NA	NA	NA	NA	NA	NA	NA	NA	NA	NA	NA	NA	NA	NA	NA	NA	NA	NA	NA	NA	NA	NA	NA	NA	NA	NA	NA	NA	NA	NA	NA	NA	NA	NA	NA	0.334	0.334	0.334	0.334	0.334	0.325
NA	NA	NA	NA	NA	NA	NA	NA	NA	NA	NA	NA	NA	NA	NA	NA	NA	NA	NA	NA	NA	NA	NA	NA	NA	NA	NA	NA	NA	NA	NA	NA	NA	NA	NA	NA	NA	NA	NA	NA	NA	NA	NA	NA	NA	NA	0.334	0.334	0.334	0.334
NA	NA	NA	NA	NA	NA	NA	NA	NA	NA	NA	NA	NA	NA	NA	NA	NA	NA	NA	NA	NA	NA	NA	NA	NA	NA	NA	NA	NA	NA	NA	NA	NA	NA	NA	NA	NA	NA	NA	NA	NA	NA	NA	NA	NA	NA	NA	NA	0.334	0.334
NA	NA	NA	NA	NA	NA	NA	NA	NA	NA	NA	NA	NA	NA	NA	NA	NA	NA	NA	NA	NA	NA	NA	NA	NA	NA	NA	NA	NA	NA	NA	NA	NA	NA	NA	NA	NA	NA	NA	NA	NA	NA	NA	NA	NA	NA	NA	NA	NA	NA
NA	NA	NA	NA	NA	NA	NA	NA	NA	NA	NA	NA	NA	NA	NA	NA	NA	NA	NA	NA	NA	NA	NA	NA	NA	NA	NA	NA	NA	NA	NA	NA	NA	NA	NA	NA	NA	NA	NA	NA	NA	NA	NA	NA	NA	NA	NA	NA	NA	NA
NA	NA	NA	NA	NA	NA	NA	NA	NA	NA	NA	NA	NA	NA	NA	NA	NA	NA	NA	NA	NA	NA	NA	NA	NA	NA	NA	NA	NA	NA	NA	NA	NA	NA	NA	NA	NA	NA	NA	NA	NA	NA	NA	NA	NA	NA	NA	NA	NA	NA
NA	NA	NA	NA	NA	NA	NA	NA	NA	NA	NA	NA	NA	NA	NA	NA	NA	NA	NA	NA	NA	NA	NA	NA	NA	NA	NA	NA	NA	NA	NA	NA	NA	NA	NA	NA	NA	NA	NA	NA	NA	NA	NA	NA	NA	NA	NA	NA	NA	NA
NA	NA	NA	NA	NA	NA	NA	NA	NA	NA	NA	NA	NA	NA	NA	NA	NA	NA	NA	NA	NA	NA	NA	NA	NA	NA	NA	NA	NA	NA	NA	NA	NA	NA	NA	NA	NA	NA	NA	NA	NA	NA	NA	NA	NA	NA	NA	NA	NA	NA
NA	NA	NA	NA	NA	NA	NA	NA	NA	NA	NA	NA	NA	NA	NA	NA	NA	NA	NA	NA	NA	NA	NA	NA	NA	NA	NA	NA	NA	NA	NA	NA	NA	NA	NA	NA	NA	NA	NA	NA	NA	NA	NA	NA	NA	NA	NA	NA	NA	NA
NA	NA	NA	NA	NA	NA	NA	NA	NA	NA	NA	NA	NA	NA	NA	NA	NA	NA	NA	NA	NA	NA	NA	NA	NA	NA	NA	NA	NA	NA	NA	NA	NA	NA	NA	NA	NA	NA	NA	NA	NA	NA	NA	NA	NA	NA	NA	NA	NA	NA
NA	NA	NA	NA	NA	NA	NA	NA	NA	NA	NA	NA	NA	NA	NA	NA	NA	NA	NA	NA	NA	NA	NA	NA	NA	NA	NA	NA	NA	NA	NA	NA	NA	NA	NA	NA	NA	NA	NA	NA	NA	NA	NA	NA	NA	NA	NA	NA	NA	NA
NA	NA	NA	NA	NA	NA	NA	NA	NA	NA	NA	NA	NA	NA	NA	NA	NA	NA	NA	NA	NA	NA	NA	NA	NA	NA	NA	NA	NA	NA	NA	NA	NA	NA	NA	NA	NA	NA	NA	NA	NA	NA	NA	NA	NA	NA	NA	NA	NA	NA
NA	NA	NA	NA	NA	NA	NA	NA	NA	NA	NA	NA	NA	NA	NA	NA	NA	NA	NA	NA	NA	NA	NA	NA	NA	NA	NA	NA	NA	NA	NA	NA	NA	NA	NA	NA	NA	NA	NA	NA	NA	NA	NA	NA	NA	NA	NA	NA	NA	NA
NA	NA	NA	NA	NA	NA	NA	NA	NA	NA	NA	NA	NA	NA	NA	NA	NA	NA	NA	NA	NA	NA	NA	NA	NA	NA	NA	NA	NA	NA	NA	NA	NA	NA	NA	NA	NA	NA	NA	NA	NA	NA	NA	NA	NA	NA	NA	NA	NA	NA
NA	NA	NA	NA	NA	NA	NA	NA	NA	NA	NA	NA	NA	NA	NA	NA	NA	NA	NA	NA	NA	NA	NA	NA	NA	NA	NA	NA	NA	NA	NA	NA	NA	NA	NA	NA	NA	NA	NA	NA	NA	NA	NA	NA	NA	NA	NA	NA	NA	NA
NA	NA	NA	NA	NA	NA	NA	NA	NA	NA	NA	NA	NA	NA	NA	NA	NA	NA	NA	NA	NA	NA	NA	NA	NA	NA	NA	NA	NA	NA	NA	NA	NA	NA	NA	NA	NA	NA	NA	NA	NA	NA	NA	NA	NA	NA	NA	NA	NA	NA
NA	NA	NA	NA	NA	NA	NA	NA	NA	NA	NA	NA	NA	NA	NA	NA	NA	NA	NA	NA	NA	NA	NA	NA	NA	NA	NA	NA	NA	NA	NA	NA	NA	NA	NA	NA	NA	NA	NA	NA	NA	NA	NA	NA	NA	NA	NA	NA	NA	NA
NA	NA	NA	NA	NA	NA	NA	NA	NA	NA	NA	NA	NA	NA	NA	NA	NA	NA	NA	NA	NA	NA	NA	NA	NA	NA	NA	NA	NA	NA	NA	NA	NA	NA	NA	NA	NA	NA	NA	NA	NA	NA	NA	NA	NA	NA	NA	NA	NA	NA
NA	NA	NA	NA	NA	NA	NA	NA	NA	NA	NA	NA	NA	NA	NA	NA	NA	NA	NA	NA	NA	NA	NA	NA	NA	NA	NA	NA	NA	NA	NA	NA	NA	NA	NA	NA	NA	NA	NA	NA	NA	NA	NA	NA	NA	NA	NA	NA	NA	NA
NA	NA	NA	NA	NA	NA	NA	NA	NA	NA	NA	NA	NA	NA	NA	NA	NA	NA	NA	NA	NA	NA	NA	NA	NA	NA	NA	NA	NA	NA	NA	NA	NA	NA	NA	NA	NA	NA	NA	NA	NA	NA	NA	NA	NA	NA	NA	NA	NA	NA
NA	NA	NA	NA	NA	NA	NA	NA	NA	NA	NA	NA	NA	NA	NA	NA	NA	NA	NA	NA	NA	NA	NA	NA	NA	NA	NA	NA	NA	NA	NA	NA	NA	NA	NA	NA	NA	NA	NA	NA	NA	NA	NA	NA	NA	NA	NA	NA	NA	NA
NA	NA	NA	NA	NA	NA	NA	NA	NA	NA	NA	NA	NA	NA	NA	NA	NA	NA	NA	NA	NA	NA	NA	NA	NA	NA	NA	NA	NA	NA	NA	NA	NA	NA	NA	NA	NA	NA	NA	NA	NA	NA	NA	NA	NA	NA	NA	NA	NA	NA
NA	NA	NA	NA	NA	NA	NA	NA	NA	NA	NA	NA	NA	NA	NA	NA	NA	NA	NA	NA	NA	NA	NA	NA	NA	NA	NA	NA	NA	NA	NA	NA	NA	NA	NA	NA	NA	NA	NA	NA	NA	NA	NA	NA	NA	NA	NA	NA	NA	NA
NA	NA	NA	NA	NA	NA	NA	NA	NA	NA	NA	NA	NA	NA	NA	NA	NA	NA	NA	NA	NA	NA	NA	NA	NA	NA	NA	NA	NA	NA	NA	NA	NA	NA	NA	NA	NA	NA	NA	NA	NA	NA	NA	NA	NA	NA	NA	NA	NA	NA
NA	NA	NA	NA	NA	NA	NA	NA	NA	NA	NA	NA	NA	NA	NA	NA	NA	NA	NA	NA	NA	NA	NA	NA	NA	NA	NA	NA	NA	NA	NA	NA	NA	NA	NA	NA	NA	NA	NA	NA	NA	NA	NA	NA	NA	NA	NA	NA	NA	NA
NA	NA	NA	NA	NA	NA	NA	NA	NA	NA	NA	NA	NA	NA	NA	NA	NA	NA	NA	NA	NA	NA	NA	NA	NA	NA	NA	NA	NA	NA	NA	NA	NA	NA	NA	NA	NA	NA	NA	NA	NA	NA	NA	NA	NA	NA	NA	NA	NA	NA
NA	NA	NA	NA	NA	NA	NA	NA	NA	NA	NA	NA	NA	NA	NA	NA	NA	NA	NA	NA	NA	NA	NA	NA	NA	NA	NA	NA	NA	NA	NA	NA	NA	NA	NA	NA	NA	NA	NA	NA	NA	NA	NA	NA	NA	NA	NA	NA	NA	NA
NA	NA	NA	NA	NA	NA	NA	NA	NA	NA	NA	NA	NA	NA	NA	NA	NA	NA	NA	NA	NA	NA	NA	NA	NA	NA	NA	NA	NA	NA	NA	NA	NA	NA	NA	NA	NA	NA	NA	NA	NA	NA	NA	NA	NA	NA	NA	NA	NA	NA
NA	NA	NA	NA	NA	NA	NA	NA	NA	NA	NA	NA	NA	NA	NA	NA	NA	NA	NA	NA	NA	NA	NA	NA	NA	NA	NA	NA	NA	NA	NA	NA	NA	NA	NA	NA	NA	NA	NA	NA	NA	NA	NA	NA	NA	NA	NA	NA	NA	NA
NA	NA	NA	NA	NA	NA	NA	NA	NA	NA	NA	NA	NA	NA	NA	NA	NA	NA	NA	NA	NA	NA	NA	NA	NA	NA	NA	NA	NA	NA	NA	NA	NA	NA	NA	NA	NA	NA	NA	NA	NA	NA	NA	NA	NA	NA	NA	NA	NA	NA
NA	NA	NA	NA	NA	NA	NA	NA	NA	NA	NA	NA	NA	NA	NA	NA	NA	NA	NA	NA	NA	NA	NA	NA	NA	NA	NA	NA	NA	NA	NA	NA	NA	NA	NA	NA	NA	NA	NA	NA	NA	NA	NA	NA	NA	NA	NA	NA	NA	NA
NA	NA	NA	NA	NA	NA	NA	NA	NA	NA	NA	NA	NA	NA	NA	NA	NA	NA	NA	NA	NA	NA	NA	NA	NA	NA	NA	NA	NA	NA	NA	NA	NA	NA	NA	NA	NA	NA	NA	NA	NA	NA	NA	NA	NA	NA	NA	NA	NA	NA
0.142	NA	NA	NA	NA	NA	NA	NA	NA	NA	NA	NA	NA	NA	NA	NA	NA	NA	NA	NA	NA	NA	NA	NA	NA	NA	NA	NA	NA	NA	NA	NA	NA	NA	NA	NA	NA	NA	NA	NA	NA	NA	NA	NA	NA	NA	NA	NA	NA	NA
0.142	NA	NA	NA	NA	NA	NA	NA	NA	NA	NA	NA	NA	NA	NA	NA	NA	NA	NA	NA	NA	NA	NA	NA	NA	NA	NA	NA	NA	NA	NA	NA	NA	NA	NA	NA	NA	NA	NA	NA	NA	NA	NA	NA	NA	NA	NA	NA	NA	NA
0.142	NA	NA	NA	NA	NA	NA	NA	NA	NA	NA	NA	NA	NA	NA	NA	NA	NA	NA	NA	NA	NA	NA	NA	NA	NA	NA	NA	NA	NA	NA	NA	NA	NA	NA	NA	NA	NA	NA	NA	NA	NA	NA	NA	NA	NA	NA	NA	NA	NA
0.073	NA	NA	NA	NA	NA	NA	NA	NA	NA	NA	NA	NA	NA	NA	NA	NA	NA	NA	NA	NA	NA	NA	NA	NA	NA	NA	NA	NA	NA	NA	NA	NA	NA	NA	NA	NA	NA	NA	NA	NA	NA	NA	NA	NA	NA	NA	NA	NA	NA
0.035	NA	NA	NA	NA	NA	NA	NA	NA	NA	NA	NA	NA	NA	NA	NA	NA	NA	NA	NA	NA	NA	NA	NA	NA	NA	NA	NA	NA	NA	NA	NA	NA	NA	NA	NA	NA	NA	NA	NA	NA	NA	NA	NA	NA	NA	NA	NA	NA	NA
0.033	0.168	NA	NA	NA	NA	NA	NA	NA	NA	NA	NA	NA	NA	NA	NA	NA	NA	NA	NA	NA	NA	NA	NA	NA	NA	NA	NA	NA	NA	NA	NA	NA	NA	NA	NA	NA	NA	NA	NA	NA	NA	NA	NA	NA	NA	NA	NA	NA	NA
0.058	0.174	NA	NA	NA	NA	NA	NA	NA	NA	NA	NA	NA	NA	NA	NA	NA	NA	NA	NA	NA	NA	NA	NA	NA	NA	NA	NA	NA	NA	NA	NA	NA	NA	NA	NA	NA	NA	NA	NA	NA	NA	NA	NA	NA	NA	NA	NA	NA	NA
0.065	0.168	NA	NA	NA	NA	NA	NA	NA	NA	NA	NA	NA	NA	NA	NA	NA	NA	NA	NA	NA	NA	NA	NA	NA	NA	NA	NA	NA	NA	NA	NA	NA	NA	NA	NA	NA	NA	NA	NA	NA	NA	NA	NA	NA	NA	NA	NA	NA	NA
0.065	0.168	NA	NA	NA	NA	NA	NA	NA	NA	NA	NA	NA	NA	NA	NA	NA	NA	NA	NA	NA	NA	NA	NA	NA	NA	NA	NA	NA	NA	NA	NA	NA	NA	NA	NA	NA	NA	NA	NA	NA	NA	NA	NA	NA	NA	NA	NA	NA	NA
0.061	0.168	NA	NA	NA	NA	NA	NA	NA	NA	NA	NA	NA	NA	NA	NA	NA	NA	NA	NA	NA	NA	NA	NA	NA	NA	NA	NA	NA	NA	NA	NA	NA	NA	NA	NA	NA	NA	NA	NA	NA	NA	NA	NA	NA	NA	NA	NA	NA	NA
0.061	0.168	NA	NA	NA	NA	NA	NA	NA	NA	NA	NA	NA	NA	NA	NA	NA	NA	NA	NA	NA	NA	NA	NA	NA	NA	NA	NA	NA	NA	NA	NA	NA	NA	NA	NA	NA	NA	NA	NA	NA	NA	NA	NA	NA	NA	NA	NA	NA	NA
0.065	0.168	NA	NA	NA	NA	NA	NA	NA	NA	NA	NA	NA	NA	NA	NA	NA	NA	NA	NA	NA	NA	NA	NA	NA	NA	NA	NA	NA	NA	NA	NA	NA	NA	NA	NA	NA	NA	NA	NA	NA	NA	NA	NA	NA	NA	NA	NA	NA	NA
0.058	0.168	0.168	NA	NA	NA	NA	NA	NA	NA	NA	NA	NA	NA	NA	NA	NA	NA	NA	NA	NA	NA	NA	NA	NA	NA	NA	NA	NA	NA	NA	NA	NA	NA	NA	NA	NA	NA	NA	NA	NA	NA	NA	NA	NA	NA	NA	NA	NA	NA
0.034	0.174	0.174	NA	NA	NA	NA	NA	NA	NA	NA	NA	NA	NA	NA	NA	NA	NA	NA	NA	NA	NA	NA	NA	NA	NA	NA	NA	NA	NA	NA	NA	NA	NA	NA	NA	NA	NA	NA	NA	NA	NA	NA	NA	NA	NA	NA	NA	NA	NA
0.034	0.174	0.174	NA	NA	NA	NA	NA	NA	NA	NA	NA	NA	NA	NA	NA	NA	NA	NA	NA	NA	NA	NA	NA	NA	NA	NA	NA	NA	NA	NA	NA	NA	NA	NA	NA	NA	NA	NA	NA	NA	NA	NA	NA	NA	NA	NA	NA	NA	NA
0.063	0.174	0.174	NA	NA	NA	NA	NA	NA	NA	NA	NA	NA	NA	NA	NA	NA	NA	NA	NA	NA	NA	NA	NA	NA	NA	NA	NA	NA	NA	NA	NA	NA	NA	NA	NA	NA	NA	NA	NA	NA	NA	NA	NA	NA	NA	NA	NA	NA	NA
0.063	0.174	0.174	NA	NA	NA	NA	NA	NA	NA	NA	NA	NA	NA	NA	NA	NA	NA	NA	NA	NA	NA	NA	NA	NA	NA	NA	NA	NA	NA	NA	NA	NA	NA	NA	NA	NA	NA	NA	NA	NA	NA	NA	NA	NA	NA	NA	NA	NA	NA
0.058	0.182	0.174	NA	NA	NA	NA	NA	NA	NA	NA	NA	NA	NA	NA	NA	NA	NA	NA	NA	NA	NA	NA	NA	NA	NA	NA	NA	NA	NA	NA	NA	NA	NA	NA	NA	NA	NA	NA	NA	NA	NA	NA	NA	NA	NA	NA	NA	NA	NA
NA	NA	NA	NA	NA	NA	NA	NA	NA	NA	NA	NA	NA	NA	NA	NA	NA	NA	NA	NA	NA	NA	NA	NA	NA	NA	NA	NA	NA	NA	NA	NA	NA	NA	NA	NA	NA	NA	NA	NA	NA	NA	NA	NA	NA	NA	NA	NA	NA	NA
NA	NA	NA	NA	NA	NA	NA	NA	NA	NA	NA	NA	NA	NA	NA	NA	NA	NA	NA	NA	NA	NA	NA	NA	NA	NA	NA	NA	NA	NA	NA	NA	NA	NA	NA	NA	NA	NA	NA	NA	NA	NA	NA	NA	NA	NA	NA	NA	NA	NA
NA	NA	NA	NA	NA	NA	NA	NA	NA	NA	NA	NA	NA	NA	NA	NA	NA	NA	NA	NA	NA	NA	NA	NA	NA	NA	NA	NA	NA	NA	NA	NA	NA	NA	NA	NA	NA	NA	NA	NA	NA	NA	NA	NA	NA	NA	NA	NA	NA	NA
NA	NA	NA	NA	NA	NA	NA	NA	NA	NA	NA	NA	NA	NA	NA	NA	NA	NA	NA	NA	NA	NA	NA	NA	NA	NA	NA	NA	NA	NA	NA	NA	NA	NA	NA	NA	NA	NA	NA	NA	NA	NA	NA	NA	NA	NA	NA	NA	NA	NA
NA	NA	NA	NA	NA	NA	NA	NA	NA	NA	NA	NA	NA	NA	NA	NA	NA	NA	NA	NA	NA	NA	NA	NA	NA	NA	NA	NA	NA	NA	NA	NA	NA	NA	NA	NA	NA	NA	NA	NA	NA	NA	NA	NA	NA	NA	NA	NA	NA	NA
NA	NA	NA	NA	NA	NA	NA	NA	NA	NA	NA	NA	NA	NA	NA	NA	NA	NA	NA	NA	NA	NA	NA	NA	NA	NA	NA	NA	NA	NA	NA	NA	NA	NA	NA	NA	NA	NA	NA	NA	NA	NA	NA	NA	NA	NA	NA	NA	NA	NA
NA	NA	NA	NA	NA	NA	NA	NA	NA	NA	NA	NA	NA	NA	NA	NA	NA	NA	NA	NA	NA	NA	NA	NA	NA	NA	NA	NA	NA	NA	NA	NA	NA	NA	NA	NA	NA	NA	NA	NA	NA	NA	NA	NA	NA	NA	NA	NA	NA	NA
NA	NA	NA	NA	NA	NA	NA	NA	NA	NA	NA	NA	NA	NA	NA	NA	NA	NA	NA	NA	NA	NA	NA	NA	NA	NA	NA	NA	NA	NA	NA	NA	NA	NA	NA	NA	NA	NA	NA	NA	NA	NA	NA	NA	NA	NA	NA	NA	NA	NA
NA	NA	NA	NA	NA	NA	NA	NA	NA	NA	NA	NA	NA	NA	NA	NA	NA	NA	NA	NA	NA	NA	NA	NA	NA	NA	NA	NA	NA	NA	NA	NA	NA	NA	NA	NA	NA	NA	NA	NA	NA	NA	NA	NA	NA	NA	NA	NA	NA	NA
NA	NA	NA	NA	NA	NA	NA	NA	NA	NA	NA	NA	NA	NA	NA	NA	NA	NA	NA	NA	NA	NA	NA	NA	NA	NA	NA	NA	NA	NA	NA	NA	NA	NA	NA	NA	NA	NA	NA	NA	NA	NA	NA	NA	NA	NA	NA	NA	NA	NA
NA	NA	NA	NA	NA	NA	NA	NA	NA	NA	NA	NA	NA	NA	NA	NA	NA	NA	NA	NA	NA	NA	NA	NA	NA	NA	NA	NA	NA	NA	NA	NA	NA	NA	NA	NA	NA	NA	NA	NA	NA	NA	NA	NA	NA	NA	NA	NA	NA	NA
NA	NA	NA	NA	NA	NA	NA	NA	NA	NA	NA	NA	NA	NA	NA	NA	NA	NA	NA	NA	NA	NA	NA	NA	NA	NA	NA	NA	NA	NA	NA	NA	NA	NA	NA	NA	NA	NA	NA	NA	NA	NA	NA	NA	NA	NA	NA	NA	NA	NA
NA	NA	NA	NA	NA	NA	NA	NA	NA	NA	NA	NA	NA	NA	NA	NA	NA	NA	NA	NA	NA	NA	NA	NA	NA	NA	NA	NA	NA	NA	NA	NA	NA	NA	NA	NA	NA	NA	NA	NA	NA	NA	NA	NA	NA	NA	NA	NA	NA	NA
NA	NA	NA	NA	NA	NA	NA	NA	NA	NA	NA	NA	NA	NA	NA	NA	NA	NA	NA	NA	NA	NA	NA	NA	NA	NA	NA	NA	NA	NA	NA	NA	NA	NA	NA	NA	NA	NA	NA	NA	NA	NA	NA	NA	NA	NA	NA	NA	NA	NA
NA	NA	NA	NA	NA	NA	NA	NA	NA	NA	NA	NA	NA	NA	NA	NA	NA	NA	NA	NA	NA	NA	NA	NA	NA	NA	NA	NA	NA	NA	NA	NA	NA	NA	NA	NA	NA	NA	NA	NA	NA	NA	NA	NA	NA	NA	NA	NA	NA	NA
NA	NA	NA	NA	NA	NA	NA	NA	NA	NA	NA	NA	NA	NA	NA	NA	NA	NA	NA	NA	NA	NA	NA	NA	NA	NA	NA	NA	NA	NA	NA	NA	NA	NA	NA	NA	NA	NA	NA	NA	NA	NA	NA	NA	NA	NA	NA	NA	NA	NA
NA	NA	NA	NA	NA	NA	NA	NA	NA	NA	NA	NA	NA	NA	NA	NA	NA	NA	NA	NA	NA	NA	NA	NA	NA	NA	NA	NA	NA	NA	NA	NA	NA	NA	NA	NA	NA	NA	NA	NA	NA	NA	NA	NA	NA	NA	NA	NA	NA	NA
NA	NA	NA	NA	NA	NA	NA	NA	NA	NA	NA	NA	NA	NA	NA	NA	NA	NA	NA	NA	NA	NA	NA	NA	NA	NA	NA	NA	NA	NA	NA	NA	NA	NA	NA	NA	NA	NA	NA	NA	NA	NA	NA	NA	NA	NA	NA	NA	NA	NA
NA	NA	NA	NA	NA	NA	NA	NA	NA	NA	NA	NA	NA	NA	NA	NA	NA	NA	NA	NA	NA	NA	NA	NA	NA	NA	NA	NA	NA	NA	NA	NA	NA	NA	NA	NA	NA	NA	NA	NA	NA	NA	NA	NA	NA	NA	NA	NA	NA	NA
NA	NA	NA	NA	NA	NA	NA	NA	NA	NA	NA	NA	NA	NA	NA	NA	NA	NA	NA	NA	NA	NA	NA	NA	NA	NA	NA	NA	NA	NA	NA	NA	NA	NA	NA	NA	NA	NA	NA	NA	NA	NA	NA	NA	NA	NA	NA	NA	NA	NA
NA	NA	NA	NA	NA	NA	NA	NA	NA	NA	NA	NA	NA	NA	NA	NA	NA	NA	NA	NA	NA	NA	NA	NA	NA	NA	NA	NA	NA	NA	NA	NA	NA	NA	NA	NA	NA	NA	NA	NA	NA	NA	NA	NA	NA	NA	NA	NA	NA	NA
NA	NA	NA	NA	NA	NA	NA	NA	NA	NA	NA	NA	NA	NA	NA	NA	NA	NA	NA	NA	NA	NA	NA	NA	NA	NA	NA	NA	NA	NA	NA	NA	NA	NA	NA	NA	NA	NA	NA	NA	NA	NA	NA	NA	NA	NA	NA	NA	NA	NA
NA	NA	NA	NA	NA	NA	NA	NA	NA	NA	NA	NA	NA	NA	NA	NA	NA	NA	NA	NA	NA	NA	NA	NA	NA	NA	NA	NA	NA	NA	NA	NA	NA	NA	NA	NA	NA	NA	NA	NA	NA	NA	NA	NA	NA	NA	NA	NA	NA	NA
NA	NA	NA	NA	NA	NA	NA	NA	NA	NA	NA	NA	NA	NA	NA	NA	NA	NA	NA	NA	NA	NA	NA	NA	NA	NA	NA	NA	NA	NA	NA	NA	NA	NA	NA	NA	NA	NA	NA	NA	NA	NA	NA	NA	NA	NA	NA	NA	NA	NA
NA	NA	NA	NA	NA	NA	NA	NA	NA	NA	NA	NA	NA	NA	NA	NA	NA	NA	NA	NA	NA	NA	NA	NA	NA	NA	NA	NA	NA	NA	NA	NA	NA	NA	NA	NA	NA	NA	NA	NA	NA	NA	NA	NA	NA	NA	NA	NA	NA	NA
NA	NA	NA	NA	NA	NA	NA	NA	NA	NA	NA	NA	NA	NA	NA	NA	NA	NA	NA	NA	NA	NA	NA	NA	NA	NA	NA	NA	NA	NA	NA	NA	NA	NA	NA	NA	NA	NA	NA	NA	NA	NA	NA	NA	NA	NA	NA	NA	NA	NA
NA	NA	NA	NA	NA	NA	NA	NA	NA	NA	NA	NA	NA	NA	NA	NA	NA	NA	NA	NA	NA	NA	NA	NA	NA	NA	NA	NA	NA	NA	NA	NA	NA	NA	NA	NA	NA	NA	NA	NA	NA	NA	NA	NA	NA	NA	NA	NA	NA	NA
NA	NA	NA	NA	NA	NA	NA	NA	NA	NA	NA	NA	NA	NA	NA	NA	NA	NA	NA	NA	NA	NA	NA	NA	NA	NA	NA	NA	NA	NA	NA	NA	NA	NA	NA	NA	NA	NA	NA	NA	NA	NA	NA	NA	NA	NA	NA	NA	NA	NA
NA	NA	NA	NA	NA	NA	NA	NA	NA	NA	NA	NA	NA	NA	NA	NA	NA	NA	NA	NA	NA	NA	NA	NA	NA	NA	NA	NA	NA	NA	NA	NA	NA	NA	NA	NA	NA	NA	NA	NA	NA	NA	NA	NA	NA	NA	NA	NA	NA	NA
NA	NA	NA	NA	NA	NA	NA	NA	NA	NA	NA	NA	NA	NA	NA	NA	NA	NA	NA	NA	NA	NA	NA	NA	NA	NA	NA	NA	NA	NA	NA	NA	NA	NA	NA	NA	NA	NA	NA	NA	NA	NA	NA	NA	NA	NA	NA	NA	NA	NA
NA	NA	NA	NA	NA	NA	NA	NA	NA	NA	NA	NA	NA	NA	NA	NA	NA	NA	NA	NA	NA	NA	NA	NA	NA	NA	NA	NA	NA	NA	NA	NA	NA	NA	NA	NA	NA	NA	NA	NA	NA	NA	NA	NA	NA	NA	NA	NA	NA	NA
NA	NA	NA	NA	NA	NA	NA	NA	NA	NA	NA	NA	NA	NA	NA	NA	NA	NA	NA	NA	NA	NA	NA	NA	NA	NA	NA	NA	NA	NA	NA	NA	NA	NA	NA	NA	NA	NA	NA	NA	NA	NA	NA	NA	NA	NA	NA	NA	NA	NA
NA	NA	NA	NA	NA	NA	NA	NA	NA	NA	NA	NA	NA	NA	NA	NA	NA	NA	NA	NA	NA	NA	NA	NA	NA	NA	NA	NA	NA	NA	NA	NA	NA	NA	NA	NA	NA	NA	NA	NA	NA	NA	NA	NA	NA	NA	NA	NA	NA	NA
NA	NA	NA	NA	NA	NA	NA	NA	NA	NA	NA	NA	NA	NA	NA	NA	NA	NA	NA	NA	NA	NA	NA	NA	NA	NA	NA	NA	NA	NA	NA	NA	NA	NA	NA	NA	NA	NA	NA	NA	NA	NA	NA	NA	NA	NA	NA	NA	NA	NA
NA	NA	NA	NA	NA	NA	NA	NA	NA	NA	NA	NA	NA	NA	NA	NA	NA	NA	NA	NA	NA	NA	NA	NA	NA	NA	NA	NA	NA	NA	NA	NA	NA	NA	NA	NA	NA	NA	NA	NA	NA	NA	NA	NA	NA	NA	NA	NA	NA	NA
[truncated: 59 more rows]
[truncated: 450 more columns]

## Sheet: mid_wales_craneflies_future
6.83	5.705	5.83	5.83	5.83	NA	NA	NA	NA	NA	NA	NA	NA	NA	NA	NA	NA	NA	NA	NA	NA	NA	NA	NA	NA	NA	NA	NA	NA	NA	NA	NA	NA	NA	NA	NA	NA	NA	NA	NA	NA	NA	NA	NA	NA	NA	NA	NA	NA	NA
[truncated: 499 more rows]
[truncated: 450 more columns]

[truncated: 8 more sheets: s_pennines_wtd_baseline, s_pennines_wtd_future, s_pennines_craneflies_baseline, s_pennines_craneflies_future, ny_moors_wtd_baseline, ny_moors_wtd_future, ny_moors_craneflies_baseline, ny_moors_craneflies_future]
