# Supplementary material for: Hydrologically driven ecosystem processes determine the distribution and persistence of ecosystem-specialist predators under climate change
Source: Nat Commun. 2015 Jul 31;6:7851. doi: 10.1038/ncomms8851 (PMC4532857; doi:10.1038/ncomms8851)
Supplement: Supplementary Data 4 — Decadal mean cranefly abundance estimates for climate change projections [file ncomms8851-s5.xlsx]

## Sheet: info
Supplementary Data 4: decadal mean cranefly abundance estimates for climate change projections
For 1920s - 2000s, MILLENNIA model driven by UK Met Office gridded climate data, available http://www.metoffice.gov.uk/climatechange/science/monitoring/ukcp09/
Ref: Perry, M. & Hollis, D. The generation of monthly gridded datasets for a range of climatic variables over the UK. International Journal of Climatology 25, 1041-1054, doi:10.1002/joc.1161 (2005).
For 2010s - 2070s, MILLENNIA model driven by stochastic UKCP09 weather generator projections, available http://ukclimateprojections.metoffice.gov.uk/
Ref: Jones, P. D., Kilsby, C. G., Harpham, C., Glenis, V. & Burton, A. UK Climate Projections science report: Projections of future daily climate for the UK from the Weather Generator. (University of Newcastle, UK, 2009)
Each site represents a 5 km x 5 km focal grid square at 10 m x 10 m resolution.
Topographic data from NEXTMap digital elevation models
(Intermap Technologies. NEXTMap Britain: Digital terrain mapping of the UK. NERC Earth Observation Data Centre, 2007, accessed 04/04/2011. Available from http://badc.nerc.ac.uk).
Mid Wales square extent is British National Grid 290000, 295000, 320000, 325000 (xmin, xmax, ymin, ymax)
South Pennines square extent is British National Grid 400000, 405000, 370000, 375000 (xmin, xmax, ymin, ymax)
North York Moors square extent is British National Grid 460000, 465000, 500000, 505000 (xmin, xmax, ymin, ymax)
Cranefly abundance values are mean emerging adult cranefly abundance (craneflies m^-2), averaged across all cells in each focal 5 km square and across all years in each decade

## Sheet: climate_change_projections
decade	mid_wales_mean_abundance	south_pennines_mean_abundance	north_york_moors_mean_abundance
1920	39.03	22.166	26.78
1930	21.577	9.468	11.175
1940	37.313	13.547	13.28
1950	39.453	35.094	21.129
1960	17.008	16.676	4.798
1970	18.786	6.715	3.074
1980	15.101	5.759	2.645
1990	22.512	4.032	2.073
2000	28.314	12.096	7.792
2010	12.641	3.205	5.13
2020	10.754	10.06	4.42
2030	19.977	3.32	3.812
2040	8.863	2.421	3.085
2050	9.36	9.255	0.506
2060	6.603	2.638	0.247
2070	5.804	0.948	1.221
