# Supplementary material for: Hydrologically driven ecosystem processes determine the distribution and persistence of ecosystem-specialist predators under climate change
Source: Nat Commun. 2015 Jul 31;6:7851. doi: 10.1038/ncomms8851 (PMC4532857; doi:10.1038/ncomms8851)
Supplement: Supplementary Data 5 — Data for analysis of relationships between modelled cranefly abundance and observed bird populations [file ncomms8851-s6.xlsx]

## Sheet: info
Supplementary Data 5: data for analysis of relationships between modelled cranefly abundance and observed bird populations
To produce estimates, MILLENNIA model driven by UK Met Office gridded climate data, available http://www.metoffice.gov.uk/climatechange/science/monitoring/ukcp09/
Ref: Perry, M. & Hollis, D. The generation of monthly gridded datasets for a range of climatic variables over the UK. International Journal of Climatology 25, 1041-1054, doi:10.1002/joc.1161 (2005).
Topographic data used in modelling derived from NEXTMap digital elevation models
(Intermap Technologies. NEXTMap Britain: Digital terrain mapping of the UK. NERC Earth Observation Data Centre, 2007, accessed 04/04/2011. Available from http://badc.nerc.ac.uk).
Cranefly abundances are modelled mean craneflies^m-2, for each 1 km x 1 km bird observation square
Bird abundances are maximum count across two visits during breeding season.
1990 bird data provided by Natural England. Ref: Brown, A. & Shepherd, K. Breeding birds of the South Pennine moors. (JNCC report: Peterborough, UK, 1991).
We thank Andy Brown and Natural England for provision of these data
2004 data available by request from Moors for the Future for non-commercial purposes, at http://www.moorsforthefuture.org.uk/data-requests
We thank Jon Walker and Moors for the Future for permission to use these data.

## Sheet: bird_analysis_data
x_coord	y_coord	BNG_square	mean_cranefly_abund_1989	mean_cranefly_abund_1990	mean_cranefly_abund_2003	mean_cranefly_abund_2004	mean_cranefly_abund_1989_2003	DN_1990	GP_1990	RG_1990	DN_cell_category	GP_cell_category	RG_cell_category
398000	365000	SJ96	1.687	0.026	0.749	0.064	1.218	0	0	0	emp	emp	col
398000	374000	SJ97	11.107	0.104	4.209	0.469	7.658	0	0	0	emp	emp	col
399000	363000	SJ96	1.716	0.05	0.866	0.093	1.291	0	0	0	emp	emp	emp
399000	364000	SJ96	6.08	0.157	3.613	0.345	4.846	0	0	0	emp	emp	col
399000	365000	SJ96	2.882	0.042	1.352	0.107	2.117	0	0	0	emp	emp	col
399000	369000	SJ96	7.685	0.131	3.873	0.331	5.779	0	0	0	emp	col	col
399000	370000	SJ97	11.971	0.138	4.876	0.572	8.424	0	0	2	emp	col	ext
399000	371000	SJ97	17.676	0.282	8.31	1.064	12.993	0	1	2	emp	occ	ext
399000	372000	SJ97	13.087	0.15	5.211	0.62	9.149	0	0	4	emp	emp	ext
399000	373000	SJ97	17.366	0.291	7.813	1.055	12.59	0	10	23	emp	occ	occ
399000	374000	SJ97	10.991	0.167	4.779	0.632	7.885	0	8	9	emp	ext	occ
399000	375000	SJ97	11.099	0.196	3.288	0.457	7.194	0	1	0	emp	ext	col
399000	376000	SJ97	15.57	0.192	3.879	0.485	9.725	0	0	0	emp	emp	col
401000	361000	SK06	1.155	0.007	0.375	0.017	0.765	0	0	0	emp	emp	emp
401000	362000	SK06	5.111	0.039	2.13	0.115	3.621	0	0	0	emp	emp	col
401000	363000	SK06	9.247	0.059	3.956	0.195	6.601	0	0	0	emp	emp	emp
401000	364000	SK06	6.482	0.039	2.667	0.127	4.574	0	0	0	emp	emp	emp
401000	365000	SK06	8.892	0.049	2.157	0.092	5.525	0	0	0	emp	emp	col
401000	366000	SK06	6.342	0.037	1.549	0.066	3.945	0	0	0	emp	emp	emp
401000	367000	SK06	12.004	0.078	3.066	0.133	7.535	0	0	0	emp	emp	col
401000	368000	SK06	10.565	0.069	2.709	0.12	6.637	0	0	0	emp	emp	col
401000	369000	SK06	17.468	0.156	4.819	0.233	11.144	0	2	3	emp	ext	occ
401000	370000	SK07	34.731	0.197	8.499	0.325	21.615	0	4	5	emp	ext	occ
401000	371000	SK07	31.557	0.161	7.651	0.294	19.604	0	4	2	emp	ext	occ
401000	372000	SK07	16.946	0.074	3.907	0.146	10.426	0	2	4	emp	occ	occ
401000	373000	SK07	9.56	0.041	2.064	0.082	5.812	0	0	5	emp	emp	occ
401000	374000	SK07	3.577	0.014	0.681	0.03	2.129	0	0	5	emp	emp	occ
401000	399000	SK09	23.711	0.151	7.942	0.248	15.826	0	0	2	emp	emp	occ
401000	405000	SE00	28.959	0.257	10.39	0.203	19.675	0	0	0	emp	emp	col
401000	406000	SE00	23.725	0.208	8.622	0.165	16.173	0	0	0	emp	emp	emp
401000	407000	SE00	15.368	0.096	5.544	0.087	10.456	0	2	0	emp	ext	emp
401000	400000	SE00	38.691	0.146	6.33	0.124	22.511	0	1	0	emp	ext	col
402000	362000	SK06	3.521	0.029	1.399	0.076	2.46	0	0	0	emp	emp	emp
402000	363000	SK06	13.883	0.114	6.082	0.322	9.982	0	0	1	emp	emp	occ
402000	364000	SK06	15.479	0.129	6.887	0.363	11.183	0	0	0	emp	emp	col
402000	365000	SK06	11.813	0.084	3.037	0.146	7.425	0	0	0	emp	emp	emp
402000	367000	SK06	12.993	0.141	3.647	0.216	8.32	0	0	0	emp	emp	col
402000	368000	SK06	10.633	0.094	2.809	0.155	6.721	0	0	0	emp	col	col
402000	369000	SK06	25.461	0.28	7.347	0.38	16.404	0	5	0	emp	occ	col
402000	370000	SK07	40.833	0.346	11.266	0.478	26.05	0	7	2	emp	occ	occ
402000	371000	SK07	37.314	0.269	10.06	0.406	23.687	0	1	0	emp	occ	col
402000	372000	SK07	29.419	0.191	7.516	0.297	18.467	0	3	10	emp	occ	occ
402000	373000	SK07	21.641	0.143	5.547	0.232	13.594	0	3	15	emp	occ	occ
402000	374000	SK07	4.433	0.018	0.878	0.039	2.655	0	0	8	emp	emp	occ
402000	375000	SK07	10.507	0.107	2.122	0.162	6.314	0	0	0	emp	emp	col
402000	397000	SK09	11.361	0.037	2.84	0.047	7.1	0	0	2	emp	emp	occ
402000	398000	SK09	15.753	0.072	4.68	0.11	10.216	0	0	7	emp	emp	occ
402000	399000	SK09	25.313	0.178	8.298	0.267	16.806	0	0	5	emp	emp	occ
402000	401000	SE00	40.604	0.723	9.449	0.361	25.027	2	6	0	ext	occ	emp
402000	402000	SE00	15.03	0.257	3.309	0.13	9.169	0	2	1	emp	ext	occ
402000	403000	SE00	29.171	0.473	6.613	0.241	17.892	0	0	0	emp	col	col
402000	404000	SE00	5.478	0.037	0.926	0.027	3.202	0	0	0	emp	emp	col
402000	405000	SE00	7.799	0.036	2.865	0.037	5.332	0	0	0	emp	emp	col
402000	406000	SE00	52.306	0.7	18.526	0.478	35.416	0	2	0	emp	occ	col
402000	407000	SE00	33.157	0.324	11.811	0.254	22.484	0	4	6	emp	occ	occ
402000	408000	SE00	26.978	0.148	8.83	0.127	17.904	0	0	0	emp	col	col
402000	409000	SE00	50.662	0.262	17.034	0.241	33.848	0	2	0	emp	occ	col
402000	400000	SE00	37.655	0.263	6.692	0.178	22.174	0	0	2	emp	col	occ
403000	359000	SK05	27.046	0.229	8.76	0.679	17.903	0	0	0	emp	emp	emp
403000	361000	SK06	8.492	0.097	3.89	0.225	6.191	0	0	0	emp	emp	col
403000	362000	SK06	14.177	0.129	6.351	0.348	10.264	0	0	2	emp	emp	occ
403000	363000	SK06	19.519	0.161	8.66	0.448	14.089	0	0	3	emp	emp	occ
403000	364000	SK06	19.062	0.16	8.48	0.442	13.771	0	0	0	emp	emp	col
403000	365000	SK06	20.433	0.144	5.414	0.239	12.923	0	0	0	emp	emp	col
403000	367000	SK06	8.608	0.069	2.233	0.115	5.42	0	0	0	emp	emp	emp
403000	369000	SK06	15.786	0.221	4.686	0.283	10.236	0	4	6	emp	occ	ext
403000	370000	SK07	29.359	0.402	8.952	0.478	19.155	0	4	6	emp	occ	occ
403000	372000	SK07	10.484	0.056	2.366	0.11	6.425	0	0	0	emp	emp	emp
403000	374000	SK07	11.36	0.043	2.399	0.094	6.88	0	0	0	emp	emp	emp
403000	376000	SK07	21.004	0.318	5.231	0.402	13.118	0	1	1	emp	ext	ext
403000	389000	SK08	2.123	0.016	0.484	0.019	1.304	0	0	0	emp	emp	col
403000	390000	SK09	19.113	0.149	9.468	0.406	14.29	0	0	0	emp	emp	col
403000	391000	SK09	10.492	0.073	6.059	0.202	8.275	0	0	2	emp	emp	occ
403000	398000	SK09	12.478	0.088	4.238	0.138	8.358	0	0	2	emp	emp	occ
403000	399000	SK09	27.393	0.549	9.886	0.639	18.64	0	2	8	emp	ext	occ
403000	401000	SE00	62.443	1.411	15.24	0.675	38.841	0	2	4	emp	occ	occ
403000	402000	SE00	68.203	1.417	16.2	0.663	42.201	4	4	0	occ	occ	emp
403000	403000	SE00	65.857	1.34	15.686	0.643	40.772	6	5	3	occ	occ	occ
403000	404000	SE00	39.795	0.72	9.348	0.362	24.571	0	5	4	emp	occ	occ
403000	405000	SE00	21.156	0.218	7.627	0.157	14.391	0	1	0	emp	ext	emp
403000	406000	SE00	61.825	1.447	23.528	0.84	42.677	0	6	3	emp	occ	ext
403000	407000	SE00	57.783	0.718	20.271	0.515	39.027	0	4	2	col	occ	occ
403000	408000	SE00	53.847	0.458	18.189	0.359	36.018	3	3	3	occ	occ	occ
403000	409000	SE00	49.465	0.268	16.632	0.243	33.049	10	4	2	ext	ext	occ
403000	400000	SE00	61.27	1.111	14.481	0.543	37.876	1	10	5	ext	occ	occ
404000	360000	SK06	12.839	0.116	5.749	0.324	9.294	0	0	0	emp	emp	col
404000	361000	SK06	10.136	0.114	4.672	0.297	7.404	0	0	0	emp	emp	emp
404000	362000	SK06	6.313	0.062	2.76	0.171	4.537	0	0	4	emp	emp	occ
404000	363000	SK06	6.762	0.049	2.876	0.153	4.819	0	0	0	emp	emp	col
404000	364000	SK06	6.558	0.045	2.78	0.147	4.669	0	0	0	emp	emp	emp
404000	375000	SK07	43.703	0.824	12.776	0.909	28.24	0	2	2	emp	ext	occ
404000	376000	SK07	27.946	0.543	8.233	0.593	18.089	0	3	4	emp	occ	occ
404000	377000	SK07	4.873	0.043	0.891	0.061	2.882	0	0	0	emp	emp	emp
404000	387000	SK08	18.352	0.139	4.9	0.241	11.626	0	0	0	emp	col	col
404000	388000	SK08	12.315	0.098	3.242	0.155	7.778	0	0	13	emp	col	occ
404000	389000	SK08	7.581	0.096	2.119	0.136	4.85	0	0	4	emp	col	occ
404000	390000	SK09	33.411	0.613	14.107	1.053	23.759	0	2	8	emp	ext	occ
404000	391000	SK09	6.957	0.065	4.085	0.162	5.521	0	2	5	emp	ext	occ
404000	397000	SK09	11.117	0.114	3.92	0.166	7.519	0	0	0	emp	emp	col
404000	399000	SK09	35.075	1.02	13.947	1.152	24.511	0	1	4	emp	occ	occ
404000	401000	SE00	70.185	1.959	17.534	0.913	43.859	0	9	9	emp	occ	occ
404000	402000	SE00	68.796	1.444	16.376	0.675	42.586	4	11	0	ext	occ	col
404000	403000	SE00	66.357	1.362	15.922	0.658	41.139	9	8	6	ext	occ	occ
404000	404000	SE00	55.484	0.741	12.613	0.4	34.048	0	4	14	emp	occ	occ
404000	405000	SE00	44.124	0.758	16.03	0.474	30.077	0	1	12	emp	occ	occ
404000	406000	SE00	70.37	1.851	26.975	1.039	48.672	1	6	10	occ	occ	occ
404000	407000	SE00	57.551	0.842	20.369	0.569	38.96	0	10	5	emp	occ	occ
404000	408000	SE00	39.94	0.278	13.706	0.234	26.823	0	3	2	col	occ	occ
404000	409000	SE00	32.217	0.117	11.732	0.125	21.974	0	1	2	emp	occ	occ
404000	400000	SE00	67.111	1.598	16.336	0.74	41.723	0	16	4	emp	occ	occ
405000	360000	SK06	19.442	0.183	3.925	0.256	11.684	0	0	0	emp	emp	col
405000	362000	SK06	27.311	0.263	5.737	0.371	16.524	0	0	4	emp	emp	occ
405000	363000	SK06	16.588	0.107	2.633	0.16	9.61	0	0	0	emp	emp	emp
405000	375000	SK07	38.603	0.165	6.014	0.226	22.308	0	4	2	emp	ext	occ
405000	376000	SK07	49.467	0.299	9.267	0.369	29.367	0	1	3	emp	occ	occ
405000	377000	SK07	33.759	0.171	5.556	0.223	19.657	0	0	4	emp	emp	occ
405000	378000	SK07	21.714	0.101	3.621	0.133	12.667	0	0	0	emp	emp	col
405000	388000	SK08	3.253	0.008	1.778	0.046	2.516	0	0	7	emp	col	occ
405000	389000	SK08	9.212	0.036	4.673	0.187	6.942	0	2	6	emp	occ	occ
405000	390000	SK09	47.506	0.234	8.35	0.366	27.928	0	5	5	emp	occ	occ
405000	391000	SK09	10.618	0.029	0.943	0.039	5.78	0	2	7	emp	ext	occ
405000	392000	SK09	24.803	0.036	2.052	0.064	13.428	0	0	4	emp	emp	occ
405000	393000	SK09	8.975	0.008	0.55	0.011	4.762	0	0	2	emp	emp	occ
405000	395000	SK09	15.237	0.009	5.145	0.062	10.191	0	0	0	emp	emp	emp
405000	396000	SK09	21.47	0.027	7.276	0.136	14.373	0	0	0	emp	col	col
405000	397000	SK09	21.779	0.048	7.431	0.178	14.605	0	2	0	emp	occ	col
405000	399000	SK09	28.066	0.095	9.527	0.285	18.796	0	0	2	emp	emp	occ
405000	401000	SE00	64.844	1.939	15.102	1.214	39.973	0	3	0	emp	occ	col
405000	402000	SE00	87.513	2.34	19.623	1.143	53.568	0	3	1	emp	occ	occ
405000	403000	SE00	87.912	2.065	19.155	0.828	53.533	3	4	7	occ	occ	occ
405000	404000	SE00	94.774	2.234	20.316	0.892	57.545	2	2	4	ext	occ	occ
405000	405000	SE00	67.233	2.727	25.064	1.928	46.148	0	1	8	emp	occ	occ
405000	406000	SE00	71.671	2.877	27.03	1.961	49.351	1	1	12	occ	occ	occ
405000	407000	SE00	54.827	1.422	24.996	0.732	39.911	0	2	5	emp	occ	occ
405000	408000	SE00	15.713	0.23	10.471	0.165	13.092	0	1	3	emp	occ	occ
405000	409000	SE00	14.186	0.156	8.642	0.119	11.414	0	0	0	emp	emp	emp
405000	410000	SE01	24.886	0.189	12.274	0.24	18.58	0	1	0	emp	ext	emp
405000	400000	SE00	58.025	1.233	13.892	0.55	35.959	0	4	4	emp	occ	occ
406000	359000	SK05	26.147	0.08	1.962	0.331	14.055	0	0	1	emp	emp	ext
406000	360000	SK06	25.135	0.14	4.175	0.225	14.655	0	0	2	emp	emp	occ
406000	361000	SK06	15.164	0.067	2.112	0.104	8.638	0	0	0	emp	emp	NA
406000	376000	SK07	35.681	0.268	7.086	0.288	21.384	0	0	0	emp	col	col
406000	377000	SK07	29.464	0.268	6.669	0.265	18.066	0	0	2	emp	emp	occ
406000	378000	SK07	17.083	0.077	2.598	0.096	9.84	0	0	1	emp	emp	ext
406000	384000	SK08	16.522	0.092	4.888	0.189	10.705	0	0	0	emp	emp	emp
406000	385000	SK08	1.052	0.003	0.61	0.013	0.831	0	0	1	emp	emp	ext
406000	386000	SK08	2.734	0.011	1.494	0.049	2.114	0	0	2	emp	emp	occ
406000	387000	SK08	2.491	0.007	1.459	0.034	1.975	0	0	0	emp	emp	col
406000	388000	SK08	1.668	0.004	0.917	0.022	1.292	0	0	0	emp	emp	col
406000	389000	SK08	4.379	0.042	1.704	0.122	3.042	0	0	1	emp	col	occ
406000	390000	SK09	44.947	0.299	8.378	0.407	26.662	5	4	0	occ	occ	col
406000	391000	SK09	41.114	0.29	7.391	0.372	24.252	4	4	4	occ	occ	occ
406000	392000	SK09	18.406	0.052	2.136	0.089	10.271	0	2	7	emp	occ	occ
406000	393000	SK09	11.916	0.014	0.937	0.025	6.427	0	4	9	emp	ext	occ
406000	394000	SK09	5.198	0.004	0.281	0.005	2.74	0	0	6	emp	emp	occ
406000	395000	SK09	12.482	0.026	4.244	0.1	8.363	0	0	11	emp	col	occ
406000	396000	SK09	46.111	0.118	15.342	0.43	30.726	0	6	8	emp	occ	occ
406000	397000	SK09	1.676	0.002	0.654	0.006	1.165	0	1	13	emp	ext	occ
406000	399000	SK09	9.559	0.015	3.457	0.059	6.508	0	0	4	emp	emp	occ
406000	401000	SE00	42.804	0.842	10.172	0.379	26.488	1	1	12	ext	ext	occ
406000	402000	SE00	59.975	1.305	13.589	0.553	36.782	1	1	7	ext	ext	occ
406000	403000	SE00	79.71	1.704	18.344	0.732	49.027	0	2	7	emp	occ	occ
406000	404000	SE00	91.677	2.188	20.064	0.959	55.871	0	7	6	col	occ	ext
406000	405000	SE00	72.226	2.851	27.021	2.05	49.624	0	4	6	col	occ	occ
406000	406000	SE00	59.803	2.248	24.08	1.571	41.942	7	2	7	ext	occ	occ
406000	407000	SE00	27.968	0.669	13.743	0.333	20.856	0	0	5	emp	col	occ
406000	408000	SE00	18.437	0.29	10.335	0.177	14.386	0	0	0	emp	emp	col
406000	409000	SE00	57.629	0.963	24.806	0.507	41.217	0	3	1	col	occ	occ
406000	410000	SE01	59.653	0.603	21.968	0.65	40.81	1	1	0	ext	occ	col
406000	411000	SE01	30.783	0.17	15.467	0.241	23.125	0	0	0	emp	col	emp
406000	400000	SE00	7.204	0.047	1.919	0.033	4.561	0	0	15	emp	emp	occ
407000	359000	SK05	24.093	0.094	2.011	0.357	13.052	0	0	2	emp	emp	occ
407000	360000	SK06	23.927	0.121	3.702	0.198	13.814	0	0	0	emp	emp	col
407000	383000	SK08	1.297	0.005	0.359	0.008	0.828	0	0	0	emp	emp	emp
407000	384000	SK08	32.455	0.236	8.914	0.424	20.685	0	0	5	emp	emp	ext
407000	385000	SK08	6.436	0.03	3.306	0.138	4.871	0	2	3	emp	ext	occ
407000	386000	SK08	12.785	0.118	4.956	0.371	8.87	0	2	4	emp	ext	occ
407000	387000	SK08	11.314	0.157	4.002	0.472	7.658	0	2	21	emp	ext	occ
407000	388000	SK08	1.546	0.015	0.842	0.037	1.194	0	0	12	emp	emp	occ
407000	389000	SK08	33.261	0.318	9.836	0.942	21.549	0	2	5	emp	occ	occ
407000	390000	SK09	38.142	0.12	5.359	0.223	21.75	0	2	4	emp	occ	occ
407000	391000	SK09	56.646	0.34	10.629	0.484	33.637	3	4	5	occ	occ	occ
407000	392000	SK09	34.303	0.143	5.362	0.238	19.833	0	2	6	emp	occ	occ
407000	393000	SK09	25.99	0.072	3.242	0.13	14.616	0	3	15	emp	occ	occ
407000	394000	SK09	7.09	0.027	0.787	0.038	3.938	0	0	2	emp	emp	occ
407000	395000	SK09	26.738	0.15	9.357	0.359	18.047	0	1	2	emp	occ	occ
407000	396000	SK09	52.725	0.268	18.934	0.692	35.83	0	2	11	emp	occ	occ
407000	397000	SK09	28.755	0.123	10.075	0.343	19.415	0	1	6	emp	occ	occ
407000	398000	SK09	3.519	0.005	1.285	0.017	2.402	0	0	1	emp	emp	occ
407000	399000	SK09	4.86	0.005	1.719	0.02	3.29	0	0	1	emp	emp	ext
407000	401000	SE00	16.128	0.186	4.318	0.111	10.223	0	0	16	emp	emp	ext
407000	402000	SE00	39.149	0.6	10.587	0.318	24.868	0	3	15	emp	occ	occ
407000	403000	SE00	80.213	2.112	18.653	1.239	49.433	0	5	4	emp	occ	ext
407000	404000	SE00	96.099	3.578	21.914	2.512	59.007	0	4	15	emp	occ	occ
407000	405000	SE00	52.798	2.505	22.761	2.044	37.779	0	7	12	emp	occ	occ
407000	406000	SE00	48.827	1.218	22.192	0.603	35.51	0	3	11	emp	ext	occ
407000	407000	SE00	42.309	1.045	19.829	0.539	31.069	0	0	2	emp	emp	occ
407000	408000	SE00	46.336	1.288	19.87	0.693	33.103	0	4	6	emp	occ	occ
407000	409000	SE00	41.284	0.874	20.894	0.462	31.089	0	3	0	emp	occ	col
407000	410000	SE01	21.351	0.142	11.279	0.186	16.315	0	0	0	emp	col	col
407000	400000	SE00	15.285	0.111	4.047	0.081	9.666	0	0	9	emp	emp	occ
408000	383000	SK08	22.647	0.141	6.521	0.279	14.584	0	2	2	emp	ext	occ
408000	384000	SK08	30.9	0.364	8.928	0.533	19.914	3	9	3	ext	ext	occ
408000	385000	SK08	16.579	0.108	7.068	0.425	11.823	0	0	3	emp	col	occ
408000	386000	SK08	4.927	0.045	2.226	0.143	3.577	0	0	0	emp	emp	emp
408000	387000	SK08	64.176	0.949	19.257	2.806	41.717	0	6	11	emp	ext	occ
408000	388000	SK08	54.333	0.511	14.869	1.531	34.601	0	2	27	emp	occ	occ
408000	389000	SK08	49.949	0.469	13.239	1.407	31.594	0	4	27	emp	occ	occ
408000	390000	SK09	29.964	0.082	3.773	0.147	16.869	0	0	23	emp	col	occ
408000	391000	SK09	67.278	0.362	12.969	0.542	40.123	0	10	19	emp	occ	occ
408000	392000	SK09	72.79	0.473	15.099	0.623	43.945	2	6	15	occ	occ	occ
408000	393000	SK09	40.343	0.232	7.887	0.324	24.115	1	9	13	occ	occ	occ
408000	394000	SK09	18.674	0.246	3.79	0.255	11.232	0	3	4	emp	occ	occ
408000	395000	SK09	79.462	1.076	28.807	1.892	54.134	0	3	4	emp	occ	occ
408000	396000	SK09	62.377	0.583	21.81	1.177	42.094	0	5	5	emp	ext	occ
408000	397000	SK09	76.198	0.611	27.047	1.254	51.623	0	6	9	emp	occ	occ
408000	398000	SK09	34.716	0.19	12.439	0.468	23.578	0	2	9	emp	ext	occ
408000	399000	SK09	6.728	0.003	2.432	0.021	4.58	0	0	0	emp	emp	col
408000	401000	SE00	57.73	1.049	14.116	0.533	35.923	0	4	2	col	occ	occ
408000	402000	SE00	56.753	1.239	14.729	0.586	35.741	2	2	0	ext	occ	col
408000	403000	SE00	51.443	1.372	12.765	0.887	32.104	2	2	27	ext	occ	occ
408000	404000	SE00	86.723	3.212	19.45	2.141	53.087	0	3	26	emp	occ	occ
408000	405000	SE00	31.348	1.548	14.015	1.146	22.681	0	1	12	emp	occ	occ
408000	406000	SE00	30.637	0.503	16.552	0.301	23.594	0	0	10	emp	emp	ext
408000	407000	SE00	30.515	0.717	15.174	0.41	22.844	0	2	2	emp	ext	occ
408000	408000	SE00	31.523	0.793	15.326	0.412	23.424	0	2	4	emp	occ	ext
408000	409000	SE00	15.832	0.182	10.599	0.155	13.216	0	0	0	emp	emp	col
408000	410000	SE01	17.757	0.058	12.518	0.1	15.137	0	0	0	emp	emp	col
408000	400000	SE00	33.114	0.244	8.935	0.185	21.025	0	2	5	emp	occ	occ
409000	383000	SK08	38.652	0.276	10.583	0.495	24.617	0	2	1	emp	occ	occ
409000	384000	SK08	24.192	0.296	6.77	0.432	15.481	1	1	0	ext	occ	col
409000	385000	SK08	0.294	0.002	0.186	0.005	0.24	0	0	0	emp	emp	emp
409000	386000	SK08	4.939	0.04	2.11	0.13	3.524	0	0	0	emp	col	col
409000	387000	SK08	53.712	0.661	15.644	1.936	34.678	0	3	12	emp	occ	occ
409000	388000	SK08	69.929	0.807	19.183	2.4	44.556	0	2	15	emp	occ	occ
409000	389000	SK08	28.993	0.27	8.308	0.794	18.651	0	0	12	emp	emp	occ
409000	390000	SK09	26.615	0.104	3.903	0.178	15.259	0	0	21	emp	emp	occ
409000	391000	SK09	54.771	0.332	10.078	0.471	32.424	0	3	11	col	occ	occ
409000	392000	SK09	60.879	0.456	12.751	0.583	36.815	2	3	18	occ	occ	occ
409000	393000	SK09	66.006	0.407	13.295	0.567	39.651	0	3	11	emp	occ	occ
409000	394000	SK09	58.444	0.627	12.594	0.705	35.519	0	5	7	emp	occ	occ
409000	395000	SK09	90.991	1.725	34.879	2.772	62.935	0	4	3	emp	occ	occ
409000	396000	SK09	91.875	1.884	36.475	3.034	64.175	0	5	10	emp	occ	occ
409000	397000	SK09	87.687	1.199	32.524	2.111	60.105	0	6	16	emp	occ	occ
409000	398000	SK09	44.6	0.297	16.601	0.675	30.6	0	0	17	emp	col	occ
409000	399000	SK09	7.697	0.005	3.027	0.026	5.362	0	0	0	emp	emp	emp
409000	401000	SE00	26.23	0.263	7.13	0.172	16.68	0	0	3	emp	emp	occ
409000	402000	SE00	24.013	0.31	6.259	0.165	15.136	0	0	1	emp	col	occ
409000	403000	SE00	44.839	1.047	9.942	0.465	27.39	0	0	1	emp	emp	occ
409000	404000	SE00	61.882	1.955	13.957	1.197	37.92	0	2	0	emp	occ	col
409000	405000	SE00	23.175	0.896	10.203	0.64	16.689	0	0	12	col	col	occ
409000	406000	SE00	20.307	0.185	12.88	0.173	16.594	0	1	7	emp	ext	ext
409000	407000	SE00	16.749	0.187	9.901	0.14	13.325	0	0	2	emp	emp	occ
409000	408000	SE00	15.249	0.176	8.917	0.135	12.083	0	0	0	emp	emp	emp
409000	400000	SE00	7.16	0.045	1.946	0.036	4.553	0	1	2	emp	ext	occ
410000	383000	SK18	22.394	0.161	7.413	0.334	14.904	0	1	3	emp	occ	ext
410000	386000	SK18	14.027	0.652	5.68	0.553	9.854	0	0	7	emp	emp	occ
410000	387000	SK18	58.585	3.338	17.668	3.207	38.126	0	5	11	emp	occ	occ
410000	388000	SK18	63.527	3.576	19.406	3.613	41.467	0	5	17	emp	occ	ext
410000	389000	SK18	12.149	0.388	5.744	0.293	8.947	0	0	6	emp	emp	occ
410000	390000	SK19	27.438	0.522	8.452	0.304	17.945	0	0	5	emp	emp	occ
410000	391000	SK19	52.538	1.282	15.427	0.711	33.982	0	0	12	emp	col	occ
410000	392000	SK19	54.194	1.608	16.159	0.846	35.177	0	2	14	emp	occ	occ
410000	393000	SK19	64.593	1.851	19.15	0.982	41.872	0	5	13	emp	occ	occ
410000	394000	SK19	66.305	2.583	20.577	1.407	43.441	3	3	16	ext	occ	occ
410000	395000	SK19	53.315	1.566	15.06	1.292	34.187	0	4	18	emp	occ	occ
410000	396000	SK19	97.086	3.576	27.308	3.469	62.197	2	0	11	ext	col	occ
410000	397000	SK19	73.835	2.192	19.688	1.85	46.761	1	4	12	ext	occ	occ
410000	398000	SK19	58.381	1.226	15.796	0.689	37.089	0	3	16	emp	ext	occ
410000	399000	SK19	7.826	0.057	3.361	0.039	5.594	0	0	6	emp	emp	ext
410000	401000	SE10	33.252	0.318	12.569	0.201	22.91	0	4	3	emp	ext	occ
410000	402000	SE10	53.378	1.05	16.204	0.815	34.791	0	2	3	emp	occ	occ
410000	403000	SE10	57.224	1.434	16.893	1.22	37.059	0	4	11	emp	occ	occ
410000	404000	SE10	9.873	0.112	5.197	0.059	7.535	0	0	0	emp	emp	emp
410000	400000	SE10	12.24	0.097	4.572	0.066	8.406	0	0	0	emp	emp	col
411000	386000	SK18	17.363	0.745	7.794	0.592	12.579	0	0	2	emp	col	occ
411000	387000	SK18	28.509	1.665	8.739	1.643	18.624	0	1	1	emp	occ	occ
411000	388000	SK18	44.77	2.485	14.887	2.348	29.828	0	3	15	emp	occ	ext
411000	389000	SK18	15.076	0.389	7.559	0.329	11.317	0	0	7	emp	emp	occ
411000	390000	SK19	5.48	0.104	1.57	0.057	3.525	0	0	0	emp	emp	col
411000	391000	SK19	52.019	1.56	15.304	0.802	33.661	1	1	0	ext	occ	col
411000	392000	SK19	80.802	2.539	23.784	1.274	52.293	2	6	0	occ	occ	col
411000	393000	SK19	51.802	1.784	15.893	0.984	33.848	0	3	0	emp	occ	col
411000	394000	SK19	53.215	1.762	16.27	0.973	34.742	4	2	0	ext	occ	col
411000	395000	SK19	61.461	1.536	16.368	1.208	38.914	2	1	0	ext	occ	col
411000	396000	SK19	64.648	2.196	18.631	2.039	41.64	2	2	19	ext	occ	occ
411000	397000	SK19	80.443	2.322	20.906	1.818	50.674	3	2	20	ext	occ	occ
411000	398000	SK19	42.006	0.752	12.273	0.402	27.139	2	2	12	ext	ext	occ
411000	399000	SK19	15.404	0.085	5.893	0.064	10.649	0	0	3	emp	emp	ext
411000	401000	SE10	21.314	0.245	8.608	0.148	14.961	0	6	2	emp	ext	occ
411000	402000	SE10	42.967	0.785	13.865	0.645	28.416	0	6	6	emp	occ	ext
411000	403000	SE10	58.202	1.148	17.063	0.872	37.632	0	4	4	emp	occ	occ
411000	404000	SE10	14.428	0.17	6.285	0.104	10.356	0	0	0	emp	emp	emp
411000	400000	SE10	29.287	0.205	11.62	0.147	20.454	2	2	1	ext	ext	occ
412000	386000	SK18	4.447	0.134	1.811	0.104	3.129	0	2	4	emp	ext	occ
412000	387000	SK18	40.572	2.17	13.145	2.198	26.859	0	0	4	emp	col	occ
412000	388000	SK18	6.264	0.282	2.913	0.229	4.589	0	0	5	emp	emp	occ
412000	389000	SK18	6.005	0.121	3.124	0.097	4.565	0	0	9	emp	emp	occ
412000	390000	SK19	38.458	0.962	11.277	0.491	24.868	0	3	1	emp	occ	occ
412000	391000	SK19	75.251	2.268	22.202	1.166	48.727	1	3	2	occ	occ	occ
412000	392000	SK19	23.498	0.724	6.941	0.375	15.219	2	3	3	ext	occ	occ
412000	393000	SK19	65.531	2.021	19.334	1.031	42.433	1	5	0	occ	occ	col
412000	394000	SK19	56.427	1.723	17.017	0.91	36.722	0	7	7	emp	ext	occ
412000	395000	SK19	44.81	0.903	11.171	0.459	27.99	2	4	5	ext	occ	occ
412000	396000	SK19	71.014	2.143	19.522	1.868	45.268	0	6	15	emp	occ	occ
412000	397000	SK19	66.054	1.638	17.483	1.095	41.769	0	10	14	emp	occ	occ
412000	398000	SK19	61.133	1.223	16.44	0.569	38.786	0	4	27	emp	ext	occ
412000	399000	SK19	17.629	0.131	6.38	0.085	12.005	0	0	12	emp	emp	ext
412000	401000	SE10	69.332	1.277	19.995	0.973	44.663	0	6	2	emp	occ	occ
412000	402000	SE10	68.949	1.149	20.113	0.737	44.531	1	3	3	ext	occ	occ
412000	403000	SE10	58.233	0.903	16.385	0.499	37.309	0	0	4	col	col	occ
412000	404000	SE10	46.261	0.555	13.428	0.346	29.845	0	0	2	emp	emp	occ
412000	400000	SE10	62.655	0.827	18.293	0.479	40.474	0	4	1	emp	occ	occ
413000	386000	SK18	6.654	0.219	3.102	0.16	4.878	0	0	14	emp	emp	occ
413000	387000	SK18	43.305	2.094	17.272	1.902	30.288	0	0	21	emp	emp	occ
413000	388000	SK18	23.958	1.035	11.063	0.845	17.51	0	0	15	emp	emp	occ
413000	390000	SK19	19.233	0.485	5.716	0.251	12.475	0	1	0	emp	occ	emp
413000	391000	SK19	11.32	0.225	3.215	0.122	7.267	0	0	0	emp	emp	emp
413000	392000	SK19	53.444	1.565	15.918	0.818	34.681	5	3	6	ext	occ	occ
413000	393000	SK19	52.224	1.319	15.8	0.724	34.012	1	3	17	ext	occ	occ
413000	394000	SK19	23.289	0.411	6.66	0.237	14.975	0	3	2	emp	ext	occ
413000	395000	SK19	52.709	1.024	13.609	0.487	33.159	1	4	3	ext	occ	occ
413000	396000	SK19	59.987	1.75	16.863	1.505	38.425	0	2	7	emp	ext	occ
413000	397000	SK19	35.912	0.807	10.642	0.548	23.277	0	0	10	emp	emp	occ
413000	398000	SK19	71.438	1.424	18.174	0.666	44.806	0	4	7	emp	occ	occ
413000	399000	SK19	24.818	0.244	8.498	0.152	16.658	0	0	7	emp	emp	ext
413000	400000	SE10	46.417	0.45	14.846	0.312	30.632	0	4	2	emp	ext	occ
414000	387000	SK18	11.958	0.338	5.182	0.254	8.57	0	0	12	emp	emp	occ
414000	388000	SK18	13.993	0.516	6.366	0.397	10.18	0	2	16	emp	ext	occ
414000	390000	SK19	27.375	0.52	7.886	0.3	17.63	0	0	1	col	col	occ
414000	391000	SK19	57.821	1.299	17.218	0.725	37.519	0	0	9	emp	col	occ
414000	392000	SK19	21.939	0.364	6.777	0.206	14.358	0	4	3	emp	occ	occ
414000	393000	SK19	13.735	0.237	4.227	0.13	8.981	0	0	1	emp	emp	occ
414000	394000	SK19	33.197	0.923	9.724	0.48	21.46	0	4	8	col	occ	occ
414000	395000	SK19	75.516	1.58	18.867	0.708	47.191	0	3	13	emp	occ	occ
414000	396000	SK19	36.787	0.533	11.327	0.301	24.057	0	3	2	emp	ext	occ
414000	397000	SK19	29.884	0.32	9.6	0.201	19.742	0	2	2	emp	ext	occ
414000	398000	SK19	77.795	1.625	18.998	0.723	48.397	2	0	3	occ	col	occ
414000	399000	SK19	60.681	0.961	16.535	0.502	38.608	2	1	1	ext	occ	ext
414000	401000	SE10	36.603	0.478	12.692	0.288	24.648	0	2	9	emp	ext	ext
414000	402000	SE10	27.714	0.25	9.922	0.181	18.818	0	0	4	emp	emp	ext
414000	400000	SE10	44.057	0.533	14.19	0.336	29.123	0	1	4	emp	ext	occ
415000	387000	SK18	8.51	0.049	3.053	0.076	5.781	0	0	0	emp	emp	col
415000	388000	SK18	8.18	0.057	3.447	0.079	5.814	0	0	1	emp	emp	occ
415000	389000	SK18	17.518	0.158	5.296	0.239	11.407	0	2	2	emp	occ	ext
415000	390000	SK19	17.011	0.273	6.52	0.031	11.765	0	0	4	emp	col	occ
415000	391000	SK19	19.965	0.239	7.086	0.024	13.525	0	0	8	emp	col	occ
415000	392000	SK19	9.679	0.086	3.306	0.007	6.493	0	0	7	emp	col	occ
415000	393000	SK19	15.438	0.219	5.528	0.023	10.483	0	2	1	col	occ	occ
415000	394000	SK19	27.078	0.466	9.804	0.058	18.441	0	5	12	col	occ	occ
415000	395000	SK19	41.854	0.113	15.439	0.262	28.647	0	3	18	emp	occ	occ
415000	396000	SK19	12.901	0.025	6.395	0.069	9.648	0	0	4	emp	emp	occ
415000	397000	SK19	31.008	0.097	11.624	0.194	21.316	5	4	4	occ	occ	occ
415000	398000	SK19	58.107	0.2	20.086	0.38	39.097	1	4	27	ext	occ	occ
415000	399000	SK19	32.759	0.073	12.717	0.186	22.738	0	3	2	emp	occ	ext
415000	401000	SE10	8.123	0.026	5.073	0.039	6.598	0	0	0	emp	emp	emp
415000	402000	SE10	10.787	0.023	6.859	0.037	8.823	0	0	0	emp	emp	col
415000	403000	SE10	23.472	0.06	11.985	0.108	17.728	0	2	0	emp	occ	col
415000	404000	SE10	33.531	0.094	15.936	0.178	24.734	0	0	0	emp	emp	col
415000	400000	SE10	32.313	0.134	14.433	0.241	23.373	0	0	3	emp	emp	occ
416000	390000	SK19	9.74	0.094	3.388	0.008	6.564	0	0	1	emp	emp	ext
416000	391000	SK19	4.321	0.052	1.588	0.004	2.954	0	0	2	emp	col	occ
416000	392000	SK19	9.951	0.094	3.508	0.007	6.73	0	0	5	emp	col	occ
416000	393000	SK19	8.89	0.101	3.143	0.009	6.017	0	0	0	emp	col	col
416000	394000	SK19	8.648	0.114	3.181	0.012	5.915	0	2	2	emp	ext	occ
416000	395000	SK19	12.096	0.017	5.685	0.053	8.89	0	0	15	emp	emp	occ
416000	396000	SK19	11.159	0.018	5.577	0.05	8.368	0	0	5	emp	emp	occ
416000	397000	SK19	22.331	0.07	8.591	0.143	15.461	1	0	4	ext	emp	occ
416000	398000	SK19	45.374	0.152	16.732	0.309	31.053	1	4	5	ext	occ	occ
416000	399000	SK19	13.791	0.027	6.758	0.073	10.275	0	2	6	emp	ext	occ
416000	401000	SE10	26.35	0.073	14.185	0.134	20.268	0	0	9	emp	col	occ
416000	402000	SE10	7.738	0.017	5.249	0.026	6.493	0	0	0	emp	emp	col
416000	400000	SE10	39.423	0.146	17.009	0.272	28.216	0	2	3	emp	ext	occ
417000	389000	SK18	8.133	0.048	2.826	0.072	5.48	0	0	0	emp	emp	col
417000	391000	SK19	7.397	0.073	2.606	0.006	5.002	0	0	6	emp	col	occ
417000	392000	SK19	10.352	0.084	3.523	0.006	6.937	0	2	0	emp	occ	col
417000	393000	SK19	8.14	0.074	2.822	0.006	5.481	0	0	0	emp	emp	col
417000	394000	SK19	14.318	0.16	5.06	0.016	9.689	0	2	0	emp	occ	col
417000	395000	SK19	7.968	0.013	3.878	0.034	5.923	0	0	6	emp	col	occ
417000	396000	SK19	26.918	0.108	10.065	0.192	18.492	0	2	9	emp	occ	occ
417000	397000	SK19	61.383	0.237	21.119	0.414	41.251	0	6	6	emp	occ	occ
417000	398000	SK19	31.513	0.091	12.949	0.205	22.231	0	0	3	emp	emp	occ
417000	399000	SK19	11.11	0.016	5.858	0.049	8.484	0	0	3	emp	emp	occ
417000	401000	SE10	19.733	0.038	12.233	0.067	15.983	0	2	5	emp	occ	occ
417000	402000	SE10	13.189	0.021	9.223	0.034	11.206	0	0	3	emp	emp	occ
417000	400000	SE10	23.152	0.065	12.677	0.118	17.915	0	0	4	emp	emp	occ
418000	389000	SK18	6.132	0.036	2.373	0.052	4.252	0	0	2	emp	col	occ
418000	390000	SK19	16.966	0.147	5.833	0.012	11.399	0	0	17	emp	emp	occ
418000	391000	SK19	21.577	0.309	7.627	0.035	14.602	0	4	14	emp	occ	occ
418000	392000	SK19	4.054	0.042	1.392	0.004	2.723	0	0	1	emp	col	occ
418000	393000	SK19	10.179	0.18	3.702	0.023	6.94	0	6	2	emp	occ	occ
418000	394000	SK19	16.353	0.439	6.086	0.065	11.22	0	4	5	emp	occ	occ
418000	395000	SK19	24.087	0.122	10.147	0.183	17.117	0	4	8	emp	occ	occ
418000	396000	SK19	61.81	0.248	22.161	0.413	41.985	9	10	4	occ	occ	occ
418000	397000	SK19	56.801	0.202	19.954	0.374	38.377	4	6	8	occ	occ	occ
418000	398000	SK19	19.554	0.059	9.137	0.139	14.346	0	4	3	emp	ext	occ
418000	399000	SK19	6.503	0.008	4.529	0.021	5.516	0	0	4	emp	emp	occ
418000	401000	SE10	18.016	0.022	12.224	0.037	15.12	0	0	4	emp	emp	occ
418000	402000	SE10	12.415	0.015	9.026	0.024	10.72	0	0	0	emp	emp	emp
418000	400000	SE10	13.227	0.027	8.616	0.045	10.921	0	0	2	emp	emp	occ
419000	386000	SK18	5.092	0.021	1.99	0.032	3.541	0	0	0	emp	emp	col
419000	387000	SK18	5.877	0.03	2.256	0.044	4.066	0	0	0	emp	emp	col
419000	388000	SK18	6.248	0.083	2.245	0.091	4.246	0	1	4	emp	ext	occ
419000	389000	SK18	22.445	0.356	7.27	0.41	14.858	0	3	11	emp	ext	occ
419000	390000	SK19	18.764	0.445	6.923	0.057	12.844	0	3	9	emp	occ	occ
419000	391000	SK19	22.629	0.54	8.846	0.07	15.737	0	1	2	emp	occ	occ
419000	392000	SK19	8.987	0.154	3.343	0.019	6.165	0	1	4	emp	occ	occ
419000	393000	SK19	27.455	0.897	10.304	0.131	18.879	0	6	12	emp	ext	occ
419000	394000	SK19	44.662	1.547	16.701	0.231	30.681	0	4	0	emp	occ	col
419000	395000	SK19	60.868	0.263	21.168	0.445	41.018	0	3	6	emp	occ	occ
419000	396000	SK19	52.703	0.162	18.099	0.332	35.401	0	4	8	emp	occ	occ
419000	397000	SK19	41.716	0.126	15.12	0.263	28.418	0	2	9	emp	occ	occ
419000	398000	SK19	17.454	0.03	9.036	0.089	13.245	0	0	7	emp	emp	occ
419000	399000	SK19	13.85	0.01	7.842	0.034	10.846	0	0	5	emp	emp	occ
419000	400000	SE10	6.41	0.013	4.642	0.02	5.526	0	0	3	emp	emp	occ
420000	384000	SK28	2.773	0.032	1.35	0.037	2.061	0	0	1	emp	emp	occ
420000	385000	SK28	3.634	0.033	2.144	0.042	2.889	0	0	0	emp	emp	col
420000	386000	SK28	1.962	0.016	1.206	0.016	1.584	0	0	3	emp	emp	occ
420000	387000	SK28	2.465	0.026	1.456	0.029	1.96	0	0	17	emp	emp	occ
420000	388000	SK28	12.634	0.132	6.961	0.192	9.797	0	4	12	emp	occ	occ
420000	389000	SK28	12.747	0.145	7.063	0.207	9.905	0	0	9	emp	emp	occ
420000	390000	SK29	14.791	0.39	15.811	0.068	15.301	0	0	4	emp	col	occ
420000	391000	SK29	19.261	0.575	19.97	0.104	19.615	0	1	4	emp	occ	occ
420000	392000	SK29	17.393	0.516	17.24	0.098	17.316	0	2	4	emp	occ	occ
420000	393000	SK29	21.929	0.647	21.308	0.124	21.619	2	4	7	ext	occ	occ
420000	394000	SK29	25.805	0.945	24.329	0.181	25.067	0	1	12	emp	occ	occ
420000	397000	SK29	17.985	0.39	12.727	0.086	15.356	0	0	22	emp	col	occ
420000	398000	SK29	5.85	0.097	7.183	0.019	6.516	0	1	17	emp	ext	occ
420000	399000	SK29	4.925	0.052	7.275	0.008	6.1	0	0	7	emp	emp	occ
421000	384000	SK28	11.818	0.135	5.855	0.156	8.836	0	0	8	emp	col	occ
421000	385000	SK28	8.806	0.073	5.178	0.099	6.992	0	4	7	emp	ext	occ
421000	386000	SK28	3.754	0.025	2.26	0.029	3.007	0	5	4	emp	ext	occ
421000	387000	SK28	1.979	0.014	1.222	0.014	1.601	0	2	9	emp	ext	occ
421000	388000	SK28	4.755	0.044	2.888	0.052	3.821	0	1	15	emp	occ	occ
421000	389000	SK28	4.884	0.046	2.932	0.056	3.908	0	0	10	emp	col	occ
421000	390000	SK29	5.349	0.076	6.646	0.01	5.998	0	0	0	emp	emp	col
421000	391000	SK29	9.437	0.167	11.603	0.024	10.52	0	0	3	emp	emp	ext
421000	393000	SK29	20.131	0.437	20.092	0.084	20.111	0	4	7	emp	occ	ext
421000	394000	SK29	23.013	0.608	22.233	0.119	22.623	2	1	7	ext	occ	occ
421000	397000	SK29	16.578	0.325	12.022	0.073	14.3	0	0	18	emp	col	occ
421000	398000	SK29	5.489	0.068	7.351	0.012	6.42	0	0	15	emp	emp	occ
422000	384000	SK28	8.917	0.082	4.809	0.088	6.863	0	2	4	emp	occ	occ
422000	385000	SK28	8.383	0.079	4.695	0.114	6.539	0	1	3	emp	occ	occ
422000	386000	SK28	8.848	0.086	5.017	0.124	6.932	0	10	2	emp	occ	occ
422000	387000	SK28	2.892	0.022	1.761	0.024	2.327	0	2	0	emp	ext	col
422000	388000	SK28	3.196	0.024	1.945	0.026	2.57	0	0	0	emp	emp	col
422000	389000	SK28	1.48	0.014	0.933	0.013	1.206	0	0	0	emp	emp	col
422000	394000	SK29	12.473	0.224	13.763	0.038	13.118	0	5	10	emp	ext	occ
423000	383000	SK28	1.112	0.01	0.61	0.008	0.861	0	0	0	emp	emp	emp
423000	384000	SK28	6.634	0.088	3.321	0.096	4.977	0	0	0	emp	col	col
423000	385000	SK28	15.531	0.137	8.704	0.21	12.117	0	3	6	emp	ext	occ
423000	386000	SK28	11.799	0.102	6.721	0.147	9.26	0	1	5	emp	occ	occ
423000	387000	SK28	6.649	0.052	4.049	0.067	5.349	0	2	4	emp	occ	occ
423000	394000	SK29	7.031	0.092	8.499	0.012	7.765	0	0	6	emp	emp	occ
424000	376000	SK27	3.248	0.032	6.516	0.076	4.882	0	0	0	emp	emp	emp
424000	380000	SK28	2.406	0.023	1.315	0.019	1.86	0	0	0	emp	emp	emp
424000	383000	SK28	12.527	0.14	5.896	0.175	9.211	2	0	5	ext	emp	occ
424000	384000	SK28	29.319	0.426	14.364	0.498	21.842	2	2	0	ext	ext	col
424000	385000	SK28	9.673	0.08	5.616	0.111	7.645	0	2	1	emp	ext	occ
424000	386000	SK28	6.783	0.053	3.91	0.069	5.347	0	0	5	emp	emp	occ
424000	387000	SK28	3.772	0.029	2.355	0.032	3.064	0	0	4	emp	emp	occ
424000	394000	SK29	6.075	0.072	7.514	0.009	6.795	0	0	3	emp	emp	ext
424000	395000	SK29	5.773	0.086	8.066	0.015	6.919	0	0	5	emp	emp	ext
425000	373000	SK27	0.088	0.003	0.607	0.004	0.348	0	0	0	emp	emp	emp
425000	374000	SK27	0.13	0.004	0.627	0.007	0.378	0	0	0	emp	emp	emp
425000	375000	SK27	2.644	0.028	3.283	0.026	2.963	0	0	7	emp	emp	ext
425000	376000	SK27	1.949	0.02	2.611	0.014	2.28	0	0	0	emp	emp	emp
425000	377000	SK27	1.867	0.019	2.578	0.012	2.222	0	0	0	emp	emp	col
425000	379000	SK27	1.443	0.016	2.215	0.01	1.829	0	0	0	emp	emp	emp
425000	380000	SK28	2.211	0.016	1.907	0.013	2.059	0	0	3	emp	emp	occ
425000	381000	SK28	3.488	0.027	2.524	0.029	3.006	0	0	2	emp	emp	ext
425000	382000	SK28	6.458	0.061	4.116	0.082	5.287	0	0	2	emp	emp	occ
425000	383000	SK28	11.107	0.083	7.348	0.115	9.228	0	2	19	emp	ext	occ
425000	384000	SK28	9.579	0.075	6.667	0.099	8.123	0	3	10	emp	ext	occ
425000	386000	SK28	12.667	0.118	4.05	0.113	8.358	0	0	6	emp	col	occ
425000	387000	SK28	5.052	0.048	1.529	0.035	3.291	0	0	3	emp	emp	occ
425000	393000	SK29	3.007	0.023	2	0.025	2.504	0	0	2	emp	emp	ext
425000	394000	SK29	7.927	0.07	5.425	0.083	6.676	0	0	4	emp	emp	occ
426000	373000	SK27	2.173	0.041	7.981	0.105	5.077	0	0	0	emp	emp	NA
426000	374000	SK27	2.03	0.041	7.728	0.099	4.879	0	0	0	emp	emp	emp
426000	375000	SK27	3.05	0.033	3.732	0.03	3.391	0	3	11	emp	ext	occ
426000	376000	SK27	4.14	0.044	5.094	0.043	4.617	0	0	3	emp	emp	occ
426000	377000	SK27	2.929	0.031	3.651	0.028	3.29	0	2	5	emp	occ	occ
426000	378000	SK27	4.661	0.057	5.277	0.059	4.969	0	0	2	emp	emp	occ
426000	379000	SK27	2.46	0.028	3.175	0.023	2.817	0	0	0	emp	emp	emp
426000	380000	SK28	3.539	0.024	2.638	0.025	3.089	0	0	1	emp	emp	occ
426000	381000	SK28	2.386	0.021	1.857	0.02	2.121	0	1	1	emp	ext	occ
426000	382000	SK28	7.018	0.059	4.464	0.081	5.741	0	0	2	emp	emp	occ
426000	383000	SK28	12.173	0.083	7.824	0.118	9.998	0	2	11	emp	occ	occ
426000	384000	SK28	7.831	0.062	5.506	0.079	6.669	0	1	6	emp	occ	occ
426000	385000	SK28	9.257	0.086	2.944	0.073	6.101	0	0	0	emp	emp	col
426000	386000	SK28	7.694	0.068	2.356	0.054	5.025	0	1	5	emp	ext	occ
426000	387000	SK28	2.498	0.023	0.701	0.013	1.6	0	0	2	emp	emp	occ
427000	365000	SK26	1.877	0.03	5.062	0.057	3.469	0	0	NA	emp	emp	NA
427000	366000	SK26	1.866	0.032	4.753	0.063	3.309	0	0	0	emp	emp	col
427000	368000	SK26	1.669	0.025	4.554	0.049	3.112	0	0	0	emp	emp	emp
427000	371000	SK27	1.127	0.026	6.006	0.053	3.567	0	0	1	emp	emp	ext
427000	373000	SK27	1.146	0.029	6.642	0.052	3.894	0	0	0	emp	emp	emp
427000	374000	SK27	1.263	0.027	6.225	0.057	3.744	0	0	0	emp	emp	emp
427000	375000	SK27	1.413	0.015	1.967	0.009	1.69	0	0	3	emp	emp	occ
427000	376000	SK27	2.502	0.026	3.281	0.021	2.892	0	1	6	emp	ext	occ
427000	377000	SK27	4.029	0.042	4.809	0.039	4.419	0	2	4	emp	ext	occ
427000	378000	SK27	4.1	0.044	4.873	0.043	4.487	0	0	1	emp	col	occ
427000	379000	SK27	6.115	0.075	6.86	0.079	6.487	0	2	1	emp	ext	occ
427000	380000	SK28	8.653	0.069	6.127	0.085	7.39	0	0	1	emp	emp	ext
427000	381000	SK28	9.117	0.073	6.391	0.092	7.754	0	0	2	emp	emp	occ
427000	382000	SK28	14.005	0.122	8.481	0.179	11.243	0	4	6	emp	occ	occ
427000	383000	SK28	10.644	0.08	7.223	0.109	8.933	1	0	3	ext	col	occ
427000	384000	SK28	7.728	0.065	5.492	0.082	6.61	0	1	0	emp	ext	emp
428000	365000	SK26	1.707	0.027	4.644	0.051	3.176	0	0	NA	emp	emp	NA
428000	366000	SK26	5.492	0.089	12.03	0.199	8.761	0	1	4	emp	ext	occ
428000	367000	SK26	3.985	0.068	9.152	0.145	6.569	0	2	2	emp	ext	occ
428000	368000	SK26	2.188	0.031	5.699	0.063	3.944	0	0	4	emp	emp	occ
428000	369000	SK26	4.644	0.081	10.49	0.175	7.567	0	0	3	emp	col	occ
428000	370000	SK27	2.073	0.043	8.04	0.107	5.057	0	0	2	emp	emp	occ
428000	371000	SK27	0.873	0.021	5.984	0.04	3.428	0	0	0	emp	emp	col
428000	372000	SK27	1.539	0.029	6.6	0.068	4.069	0	0	0	emp	emp	emp
428000	373000	SK27	2.076	0.041	8.525	0.1	5.3	0	0	1	emp	emp	ext
428000	374000	SK27	1.344	0.028	6.206	0.061	3.775	0	0	0	emp	emp	emp
428000	375000	SK27	2.193	0.02	2.737	0.014	2.465	0	0	2	emp	emp	occ
428000	376000	SK27	2.188	0.02	2.8	0.014	2.494	0	0	0	emp	emp	emp
428000	377000	SK27	3.258	0.033	3.98	0.03	3.619	0	0	0	emp	col	emp
428000	378000	SK27	4.808	0.058	5.554	0.059	5.181	0	1	0	emp	ext	col
428000	379000	SK27	4.282	0.055	4.988	0.056	4.635	0	0	0	emp	emp	emp
428000	380000	SK28	2.564	0.02	1.965	0.02	2.264	0	0	0	emp	emp	emp
428000	381000	SK28	3.242	0.03	2.461	0.032	2.852	0	0	0	emp	emp	emp
428000	382000	SK28	5.399	0.044	3.906	0.051	4.652	0	1	0	emp	occ	col
428000	383000	SK28	7.785	0.06	5.557	0.074	6.671	0	0	0	emp	emp	col
429000	366000	SK26	5.972	0.098	13.126	0.22	9.549	0	1	11	emp	ext	occ
429000	367000	SK26	5.552	0.094	12.393	0.204	8.973	0	0	5	emp	emp	occ
429000	368000	SK26	4.175	0.075	9.279	0.162	6.727	0	0	2	emp	emp	occ
429000	369000	SK26	5.03	0.086	11.27	0.189	8.15	0	0	0	emp	emp	col
429000	370000	SK27	2.253	0.045	8.504	0.112	5.378	0	0	0	emp	emp	col
429000	371000	SK27	0.951	0.025	5.582	0.047	3.266	0	0	0	emp	emp	col
429000	372000	SK27	2.775	0.05	10.029	0.132	6.402	0	0	0	emp	emp	emp
429000	373000	SK27	2.962	0.054	10.648	0.142	6.805	0	0	1	emp	emp	occ
429000	374000	SK27	2.813	0.051	10.176	0.133	6.495	0	0	0	emp	emp	col
429000	375000	SK27	1.088	0.013	1.608	0.008	1.348	0	0	0	emp	emp	emp
429000	379000	SK27	0.436	0.009	0.679	0.005	0.558	0	0	0	emp	emp	col
429000	380000	SK28	0.151	0.002	0.143	0.001	0.147	0	0	0	emp	emp	emp
430000	367000	SK36	2.566	0.034	5.009	0.068	3.787	0	0	0	emp	emp	col
430000	369000	SK36	4.624	0.07	8.466	0.145	6.545	0	2	0	emp	ext	col
400000	361000	SK06	1.483	0.01	0.533	0.026	1.008	0	0	0	emp	emp	col
400000	362000	SK06	5.016	0.044	2.1	0.121	3.558	0	0	3	emp	emp	occ
400000	363000	SK06	8.225	0.08	3.639	0.215	5.932	0	0	0	emp	emp	col
400000	364000	SK06	3.464	0.029	1.418	0.081	2.441	0	0	2	emp	emp	occ
400000	365000	SK06	7.953	0.041	1.929	0.08	4.941	0	0	0	emp	emp	col
400000	367000	SK06	3.652	0.023	0.886	0.043	2.269	0	0	0	emp	emp	emp
400000	368000	SK06	11.361	0.083	3.037	0.139	7.199	0	0	0	emp	col	col
400000	369000	SK06	10.73	0.084	2.812	0.135	6.771	0	0	0	emp	emp	emp
400000	370000	SK07	39.077	0.445	11.66	0.549	25.368	0	11	2	emp	occ	occ
400000	371000	SK07	47.209	0.56	14.596	0.684	30.903	0	5	3	emp	occ	occ
400000	372000	SK07	28.717	0.225	7.907	0.346	18.312	0	10	17	emp	ext	occ
400000	373000	SK07	12.954	0.106	3.384	0.175	8.169	0	5	16	emp	ext	occ
400000	376000	SK07	34.476	0.436	8.167	0.603	21.322	0	0	0	emp	emp	col
400000	377000	SK07	15.763	0.125	3.16	0.231	9.462	0	0	0	emp	emp	col
400000	399000	SK09	13.198	0.064	3.751	0.094	8.474	0	0	1	emp	emp	occ
