# Supplementary material for: Hydrologically driven ecosystem processes determine the distribution and persistence of ecosystem-specialist predators under climate change
Source: Nat Commun. 2015 Jul 31;6:7851. doi: 10.1038/ncomms8851 (PMC4532857; doi:10.1038/ncomms8851)
Supplement: Supplementary Data 6 — Data for projections of bird abundance under climate change [file ncomms8851-s7.xlsx]

## Sheet: info
Supplementary Data 6: data for projections of bird abundance under climate change
To produce baseline estimates, MILLENNIA model driven by UK Met Office gridded climate data, available http://www.metoffice.gov.uk/climatechange/science/monitoring/ukcp09/
Ref: Perry, M. & Hollis, D. The generation of monthly gridded datasets for a range of climatic variables over the UK. International Journal of Climatology 25, 1041-1054, doi:10.1002/joc.1161 (2005).
Topographic data used in modelling derived from NEXTMap digital elevation models
(Intermap Technologies. NEXTMap Britain: Digital terrain mapping of the UK. NERC Earth Observation Data Centre, 2007, accessed 04/04/2011. Available from http://badc.nerc.ac.uk).
Cranefly abundances are modelled mean craneflies^m-2, for each 1 km x 1 km bird observation square
Baseline estimates are the mean of 1989 and 2003 abundances (i.e., those influencing bird populations in 1990 and 2004)
Future estimates produced by applying the South Pennines climate change regression equation (see main text) to baseline abundance, estimating for 70 years in future (i.e., midpoint of 2051 - 2080 period)
Bird abundances are modelled mean bird count for each 1 km x 1 km bird observation square
Baseline estimates are fitted values from model of observed bird abundance as a function of estimated cranefly abundance in 1989 and 2003
Future estimates are predicted values from applying fitted bird-cranefly models to future cranefly abundance estimates

## Sheet: bird_projection_data
x	y	mean_cranefly_abund_baseline	mean_cranefly_abund_future	GP_abund_baseline	GP_abund_future	DN_abund_baseline	DN_abund_future	RG_abund_baseline	RG_abund_future
398000	365000	1.218	0	0.587	0.556	0.023	0.021	4.574	4.455
398000	374000	7.658	0	0.786	0.556	0.04	0.021	5.26	4.455
399000	363000	1.291	0	0.589	0.556	0.023	0.021	4.582	4.455
399000	364000	4.846	0	0.692	0.556	0.032	0.021	4.949	4.455
399000	365000	2.117	0	0.612	0.556	0.025	0.021	4.664	4.455
399000	369000	5.779	0	0.722	0.556	0.034	0.021	5.05	4.455
399000	370000	8.424	0	0.814	0.556	0.043	0.021	5.348	4.455
399000	371000	12.993	4.503	1.001	0.682	0.064	0.031	5.905	4.912
399000	372000	9.149	0.66	0.841	0.573	0.046	0.022	5.433	4.519
399000	373000	12.59	4.1	0.982	0.669	0.062	0.03	5.854	4.869
399000	374000	7.885	0	0.794	0.556	0.041	0.021	5.286	4.455
399000	375000	7.194	0	0.77	0.556	0.039	0.021	5.207	4.455
399000	376000	9.725	1.235	0.863	0.588	0.048	0.023	5.501	4.576
401000	361000	0.765	0	0.576	0.556	0.022	0.021	4.53	4.455
401000	362000	3.621	0	0.655	0.556	0.028	0.021	4.819	4.455
401000	363000	6.601	0	0.749	0.556	0.037	0.021	5.141	4.455
401000	364000	4.574	0	0.684	0.556	0.031	0.021	4.92	4.455
401000	365000	5.525	0	0.714	0.556	0.034	0.021	5.022	4.455
401000	366000	3.945	0	0.665	0.556	0.029	0.021	4.853	4.455
401000	367000	7.535	0	0.782	0.556	0.04	0.021	5.246	4.455
401000	368000	6.637	0	0.751	0.556	0.037	0.021	5.145	4.455
401000	369000	11.144	2.654	0.92	0.627	0.054	0.026	5.673	4.719
401000	370000	21.615	13.125	1.478	1.007	0.134	0.065	7.12	5.922
401000	371000	19.604	11.114	1.349	0.919	0.113	0.054	6.816	5.67
401000	372000	10.426	1.937	0.891	0.607	0.051	0.025	5.586	4.646
401000	373000	5.812	0	0.723	0.556	0.034	0.021	5.054	4.455
401000	374000	2.129	0	0.612	0.556	0.025	0.021	4.666	4.455
401000	399000	15.826	7.337	1.137	0.775	0.082	0.039	6.28	5.224
401000	405000	19.675	11.185	1.354	0.922	0.114	0.055	6.826	5.678
401000	406000	16.173	7.684	1.155	0.787	0.084	0.04	6.327	5.263
401000	407000	10.456	1.966	0.892	0.608	0.051	0.025	5.589	4.649
401000	400000	22.511	14.021	1.539	1.048	0.145	0.07	7.26	6.039
402000	362000	2.46	0	0.621	0.556	0.026	0.021	4.699	4.455
402000	363000	9.982	1.493	0.873	0.595	0.049	0.024	5.532	4.602
402000	364000	11.183	2.693	0.922	0.628	0.055	0.026	5.678	4.723
402000	365000	7.425	0	0.778	0.556	0.039	0.021	5.234	4.455
402000	367000	8.32	0	0.81	0.556	0.043	0.021	5.336	4.455
402000	368000	6.721	0	0.753	0.556	0.037	0.021	5.154	4.455
402000	369000	16.404	7.915	1.167	0.795	0.086	0.041	6.359	5.289
402000	370000	26.05	17.56	1.806	1.23	0.197	0.095	7.839	6.52
402000	371000	23.687	15.198	1.623	1.105	0.161	0.077	7.447	6.195
402000	372000	18.467	9.978	1.282	0.873	0.102	0.049	6.65	5.532
402000	373000	13.594	5.104	1.028	0.7	0.067	0.032	5.983	4.977
402000	374000	2.655	0	0.627	0.556	0.026	0.021	4.719	4.455
402000	375000	6.314	0	0.74	0.556	0.036	0.021	5.109	4.455
402000	397000	7.1	0	0.766	0.556	0.038	0.021	5.197	4.455
402000	398000	10.216	1.726	0.882	0.601	0.05	0.024	5.56	4.625
402000	399000	16.806	8.316	1.189	0.81	0.089	0.043	6.415	5.336
402000	401000	25.027	16.537	1.724	1.174	0.18	0.087	7.667	6.377
402000	402000	9.169	0.68	0.842	0.573	0.046	0.022	5.435	4.521
402000	403000	17.892	9.402	1.249	0.851	0.097	0.047	6.567	5.463
402000	404000	3.202	0	0.643	0.556	0.027	0.021	4.775	4.455
402000	405000	5.332	0	0.708	0.556	0.033	0.021	5.001	4.455
402000	406000	35.416	26.926	2.758	1.879	0.443	0.213	9.605	7.989
402000	407000	22.484	13.995	1.537	1.047	0.145	0.07	7.255	6.035
402000	408000	17.904	9.414	1.249	0.851	0.098	0.047	6.569	5.464
402000	409000	33.848	25.358	2.569	1.75	0.387	0.186	9.283	7.722
402000	400000	22.174	13.684	1.515	1.032	0.141	0.068	7.207	5.995
403000	359000	17.903	9.413	1.249	0.851	0.098	0.047	6.569	5.464
403000	361000	6.191	0	0.736	0.556	0.035	0.021	5.095	4.455
403000	362000	10.264	1.775	0.884	0.602	0.05	0.024	5.566	4.63
403000	363000	14.089	5.6	1.051	0.716	0.07	0.034	6.048	5.03
403000	364000	13.771	5.282	1.036	0.706	0.068	0.033	6.006	4.996
403000	365000	12.923	4.434	0.997	0.679	0.063	0.03	5.897	4.905
403000	367000	5.42	0	0.71	0.556	0.033	0.021	5.011	4.455
403000	369000	10.236	1.746	0.883	0.602	0.05	0.024	5.563	4.627
403000	370000	19.155	10.666	1.322	0.901	0.109	0.052	6.75	5.615
403000	372000	6.425	0	0.743	0.556	0.036	0.021	5.121	4.455
403000	374000	6.88	0	0.759	0.556	0.038	0.021	5.172	4.455
403000	376000	13.118	4.628	1.006	0.685	0.065	0.031	5.921	4.926
403000	389000	1.304	0	0.59	0.556	0.023	0.021	4.583	4.455
403000	390000	14.29	5.801	1.061	0.723	0.071	0.034	6.074	5.052
403000	391000	8.275	0	0.808	0.556	0.042	0.021	5.331	4.455
403000	398000	8.358	0	0.811	0.556	0.043	0.021	5.341	4.455
403000	399000	18.64	10.15	1.292	0.88	0.104	0.05	6.675	5.552
403000	401000	38.841	30.352	3.22	2.194	0.595	0.286	10.345	8.605
403000	402000	42.201	33.712	3.749	2.554	0.795	0.382	11.128	9.256
403000	403000	40.772	32.282	3.514	2.394	0.703	0.338	10.788	8.973
403000	404000	24.571	16.082	1.689	1.151	0.174	0.083	7.591	6.315
403000	405000	14.391	5.902	1.066	0.726	0.072	0.035	6.087	5.063
403000	406000	42.677	34.187	3.83	2.609	0.828	0.398	11.243	9.352
403000	407000	39.027	30.537	3.247	2.212	0.604	0.29	10.387	8.64
403000	408000	36.018	27.529	2.834	1.931	0.466	0.224	9.731	8.094
403000	409000	33.049	24.559	2.478	1.688	0.361	0.173	9.124	7.589
403000	400000	37.876	29.386	3.083	2.1	0.547	0.263	10.131	8.427
404000	360000	9.294	0.805	0.846	0.577	0.046	0.022	5.45	4.534
404000	361000	7.404	0	0.777	0.556	0.039	0.021	5.231	4.455
404000	362000	4.537	0	0.683	0.556	0.031	0.021	4.916	4.455
404000	363000	4.819	0	0.691	0.556	0.032	0.021	4.946	4.455
404000	364000	4.669	0	0.687	0.556	0.031	0.021	4.93	4.455
404000	375000	28.24	19.75	1.994	1.358	0.238	0.114	8.22	6.838
404000	376000	18.089	9.599	1.26	0.858	0.099	0.048	6.596	5.486
404000	377000	2.882	0	0.633	0.556	0.027	0.021	4.742	4.455
404000	387000	11.626	3.136	0.941	0.641	0.057	0.027	5.733	4.769
404000	388000	7.778	0	0.79	0.556	0.041	0.021	5.274	4.455
404000	389000	4.85	0	0.692	0.556	0.032	0.021	4.949	4.455
404000	390000	23.759	15.269	1.628	1.109	0.162	0.078	7.459	6.204
404000	391000	5.521	0	0.714	0.556	0.033	0.021	5.022	4.455
404000	397000	7.519	0	0.781	0.556	0.04	0.021	5.244	4.455
404000	399000	24.511	16.021	1.684	1.147	0.173	0.083	7.581	6.306
404000	401000	43.859	35.369	4.041	2.752	0.917	0.441	11.535	9.595
404000	402000	42.586	34.096	3.814	2.598	0.822	0.395	11.221	9.334
404000	403000	41.139	32.65	3.573	2.434	0.725	0.349	10.874	9.045
404000	404000	34.048	25.558	2.593	1.766	0.393	0.189	9.324	7.756
404000	405000	30.077	21.587	2.167	1.476	0.279	0.134	8.554	7.116
404000	406000	48.672	40.183	5.023	3.422	1.39	0.668	12.804	10.651
404000	407000	38.96	30.47	3.238	2.205	0.601	0.289	10.372	8.628
404000	408000	26.823	18.333	1.87	1.274	0.211	0.101	7.971	6.631
404000	409000	21.974	13.485	1.502	1.023	0.139	0.067	7.176	5.969
404000	400000	41.723	33.234	3.669	2.499	0.763	0.367	11.013	9.161
405000	360000	11.684	3.194	0.943	0.642	0.057	0.027	5.74	4.775
405000	362000	16.524	8.035	1.174	0.8	0.087	0.042	6.376	5.303
405000	363000	9.61	1.121	0.859	0.585	0.048	0.023	5.488	4.565
405000	375000	22.308	13.819	1.525	1.039	0.143	0.069	7.228	6.012
405000	376000	29.367	20.878	2.098	1.429	0.263	0.126	8.424	7.007
405000	377000	19.657	11.168	1.352	0.921	0.114	0.055	6.824	5.676
405000	378000	12.667	4.178	0.986	0.672	0.062	0.03	5.864	4.878
405000	388000	2.516	0	0.623	0.556	0.026	0.021	4.705	4.455
405000	389000	6.942	0	0.761	0.556	0.038	0.021	5.179	4.455
405000	390000	27.928	19.438	1.966	1.339	0.232	0.111	8.165	6.792
405000	391000	5.78	0	0.722	0.556	0.034	0.021	5.05	4.455
405000	392000	13.428	4.938	1.02	0.695	0.066	0.032	5.961	4.959
405000	393000	4.762	0	0.69	0.556	0.031	0.021	4.94	4.455
405000	395000	10.191	1.701	0.881	0.6	0.05	0.024	5.557	4.622
405000	396000	14.373	5.883	1.065	0.725	0.072	0.035	6.085	5.061
405000	397000	14.605	6.115	1.076	0.733	0.073	0.035	6.116	5.087
405000	399000	18.796	10.307	1.301	0.886	0.105	0.051	6.698	5.571
405000	401000	39.973	31.484	3.389	2.309	0.656	0.315	10.603	8.819
405000	402000	53.568	45.078	6.268	4.27	2.121	1.019	14.239	11.844
405000	403000	53.533	45.044	6.258	4.263	2.115	1.016	14.228	11.835
405000	404000	57.545	49.055	7.503	5.111	2.991	1.437	15.522	12.911
405000	405000	46.148	37.659	4.481	3.053	1.118	0.537	12.122	10.083
405000	406000	49.351	40.861	5.18	3.528	1.474	0.708	12.994	10.809
405000	407000	39.911	31.421	3.38	2.302	0.652	0.313	10.588	8.807
405000	408000	13.092	4.602	1.005	0.685	0.064	0.031	5.918	4.923
405000	409000	11.414	2.925	0.932	0.635	0.056	0.027	5.707	4.747
405000	410000	18.58	10.09	1.288	0.877	0.103	0.05	6.666	5.545
405000	400000	35.959	27.469	2.827	1.926	0.464	0.223	9.718	8.084
406000	359000	14.055	5.565	1.05	0.715	0.07	0.034	6.043	5.027
406000	360000	14.655	6.165	1.079	0.735	0.074	0.035	6.122	5.092
406000	361000	8.638	0.148	0.822	0.56	0.044	0.021	5.373	4.469
406000	376000	21.384	12.894	1.462	0.996	0.132	0.063	7.084	5.893
406000	377000	18.066	9.577	1.259	0.857	0.099	0.048	6.592	5.484
406000	378000	9.84	1.351	0.868	0.591	0.049	0.023	5.515	4.588
406000	384000	10.705	2.216	0.902	0.615	0.052	0.025	5.62	4.674
406000	385000	0.831	0	0.577	0.556	0.022	0.021	4.536	4.455
406000	386000	2.114	0	0.612	0.556	0.025	0.021	4.664	4.455
406000	387000	1.975	0	0.608	0.556	0.025	0.021	4.65	4.455
406000	388000	1.292	0	0.589	0.556	0.023	0.021	4.582	4.455
406000	389000	3.042	0	0.638	0.556	0.027	0.021	4.759	4.455
406000	390000	26.662	18.173	1.857	1.265	0.208	0.1	7.944	6.608
406000	391000	24.252	15.763	1.665	1.134	0.169	0.081	7.539	6.271
406000	392000	10.271	1.782	0.885	0.603	0.05	0.024	5.567	4.631
406000	393000	6.427	0	0.743	0.556	0.036	0.021	5.121	4.455
406000	394000	2.74	0	0.629	0.556	0.026	0.021	4.728	4.455
406000	395000	8.363	0	0.812	0.556	0.043	0.021	5.341	4.455
406000	396000	30.726	22.237	2.231	1.52	0.295	0.142	8.676	7.217
406000	397000	1.165	0	0.586	0.556	0.023	0.021	4.569	4.455
406000	399000	6.508	0	0.746	0.556	0.036	0.021	5.131	4.455
406000	401000	26.488	17.998	1.842	1.255	0.205	0.098	7.914	6.583
406000	402000	36.782	28.292	2.934	1.999	0.498	0.239	9.893	8.229
406000	403000	49.027	40.537	5.104	3.477	1.433	0.689	12.903	10.733
406000	404000	55.871	47.381	6.956	4.738	2.588	1.244	14.968	12.451
406000	405000	49.624	41.134	5.244	3.572	1.509	0.725	13.071	10.873
406000	406000	41.942	33.452	3.705	2.524	0.777	0.374	11.065	9.204
406000	407000	20.856	12.366	1.428	0.973	0.126	0.06	7.004	5.826
406000	408000	14.386	5.896	1.066	0.726	0.072	0.035	6.087	5.063
406000	409000	41.217	32.728	3.586	2.442	0.73	0.351	10.893	9.061
406000	410000	40.81	32.321	3.52	2.398	0.705	0.339	10.797	8.981
406000	411000	23.125	14.635	1.582	1.078	0.153	0.074	7.357	6.12
406000	400000	4.561	0	0.683	0.556	0.031	0.021	4.918	4.455
407000	359000	13.052	4.562	1.003	0.683	0.064	0.031	5.913	4.918
407000	360000	13.814	5.325	1.038	0.707	0.069	0.033	6.012	5.001
407000	383000	0.828	0	0.577	0.556	0.022	0.021	4.536	4.455
407000	384000	20.685	12.195	1.417	0.965	0.124	0.06	6.978	5.804
407000	385000	4.871	0	0.693	0.556	0.032	0.021	4.952	4.455
407000	386000	8.87	0.381	0.83	0.566	0.045	0.021	5.4	4.492
407000	387000	7.658	0	0.786	0.556	0.04	0.021	5.26	4.455
407000	388000	1.194	0	0.587	0.556	0.023	0.021	4.572	4.455
407000	389000	21.549	13.059	1.473	1.004	0.134	0.064	7.11	5.914
407000	390000	21.75	13.261	1.487	1.013	0.136	0.065	7.141	5.94
407000	391000	33.637	25.148	2.545	1.734	0.38	0.182	9.241	7.687
407000	392000	19.833	11.343	1.363	0.929	0.115	0.055	6.85	5.698
407000	393000	14.616	6.127	1.077	0.733	0.073	0.035	6.117	5.088
407000	394000	3.938	0	0.664	0.556	0.029	0.021	4.852	4.455
407000	395000	18.047	9.558	1.257	0.857	0.099	0.047	6.59	5.481
407000	396000	35.83	27.34	2.81	1.914	0.459	0.22	9.691	8.061
407000	397000	19.415	10.925	1.338	0.911	0.111	0.053	6.788	5.646
407000	398000	2.402	0	0.62	0.556	0.026	0.021	4.693	4.455
407000	399000	3.29	0	0.645	0.556	0.028	0.021	4.785	4.455
407000	401000	10.223	1.734	0.883	0.601	0.05	0.024	5.561	4.626
407000	402000	24.868	16.378	1.712	1.166	0.178	0.086	7.64	6.355
407000	403000	49.433	40.944	5.199	3.541	1.485	0.713	13.018	10.828
407000	404000	59.007	50.517	8.016	5.46	3.393	1.63	16.022	13.327
407000	405000	37.779	29.29	3.069	2.091	0.543	0.261	10.11	8.41
407000	406000	35.51	27.02	2.77	1.887	0.446	0.214	9.624	8.006
407000	407000	31.069	22.579	2.266	1.544	0.304	0.146	8.74	7.27
407000	408000	33.103	24.613	2.484	1.692	0.362	0.174	9.135	7.598
407000	409000	31.089	22.6	2.268	1.545	0.305	0.146	8.744	7.274
407000	410000	16.315	7.826	1.163	0.792	0.085	0.041	6.347	5.279
407000	400000	9.666	1.176	0.861	0.586	0.048	0.023	5.494	4.57
408000	383000	14.584	6.094	1.075	0.732	0.073	0.035	6.113	5.085
408000	384000	19.914	11.425	1.368	0.932	0.116	0.056	6.862	5.708
408000	385000	11.823	3.334	0.949	0.646	0.058	0.028	5.757	4.789
408000	386000	3.577	0	0.654	0.556	0.028	0.021	4.814	4.455
408000	387000	41.717	33.227	3.667	2.498	0.763	0.366	11.011	9.159
408000	388000	34.601	26.111	2.658	1.811	0.412	0.198	9.436	7.849
408000	389000	31.594	23.104	2.32	1.581	0.318	0.153	8.84	7.354
408000	390000	16.869	8.379	1.192	0.812	0.089	0.043	6.423	5.343
408000	391000	40.123	31.634	3.412	2.325	0.665	0.319	10.637	8.848
408000	392000	43.945	35.455	4.056	2.763	0.924	0.444	11.556	9.613
408000	393000	24.115	15.625	1.655	1.127	0.167	0.08	7.517	6.252
408000	394000	11.232	2.742	0.924	0.629	0.055	0.026	5.684	4.728
408000	395000	54.134	45.645	6.43	4.38	2.228	1.07	14.415	11.991
408000	396000	42.094	33.604	3.73	2.541	0.788	0.378	11.102	9.234
408000	397000	51.623	43.133	5.74	3.91	1.793	0.862	13.651	11.355
408000	398000	23.578	15.088	1.615	1.1	0.159	0.077	7.43	6.18
408000	399000	4.58	0	0.684	0.556	0.031	0.021	4.92	4.455
408000	401000	35.923	27.434	2.822	1.922	0.462	0.222	9.711	8.078
408000	402000	35.741	27.252	2.799	1.907	0.455	0.219	9.673	8.046
408000	403000	32.104	23.614	2.374	1.617	0.332	0.16	8.939	7.435
408000	404000	53.087	44.597	6.133	4.178	2.035	0.978	14.091	11.721
408000	405000	22.681	14.192	1.551	1.056	0.147	0.071	7.286	6.061
408000	406000	23.594	15.105	1.616	1.101	0.159	0.077	7.432	6.182
408000	407000	22.844	14.354	1.562	1.064	0.149	0.072	7.312	6.082
408000	408000	23.424	14.935	1.604	1.092	0.157	0.076	7.405	6.159
408000	409000	13.216	4.726	1.011	0.688	0.065	0.031	5.934	4.936
408000	410000	15.137	6.648	1.102	0.751	0.077	0.037	6.187	5.146
408000	400000	21.025	12.535	1.439	0.98	0.128	0.061	7.029	5.847
409000	383000	24.617	16.128	1.693	1.153	0.174	0.084	7.599	6.321
409000	384000	15.481	6.991	1.12	0.763	0.079	0.038	6.233	5.185
409000	385000	0.24	0	0.562	0.556	0.021	0.021	4.478	4.455
409000	386000	3.524	0	0.652	0.556	0.028	0.021	4.809	4.455
409000	387000	34.678	26.189	2.668	1.817	0.415	0.2	9.452	7.862
409000	388000	44.556	36.067	4.17	2.841	0.974	0.468	11.711	9.741
409000	389000	18.651	10.161	1.292	0.88	0.104	0.05	6.676	5.554
409000	390000	15.259	6.77	1.109	0.755	0.078	0.037	6.203	5.16
409000	391000	32.424	23.935	2.409	1.641	0.342	0.164	9.001	7.487
409000	392000	36.815	28.325	2.938	2.002	0.499	0.24	9.901	8.235
409000	393000	39.651	31.161	3.34	2.275	0.638	0.307	10.529	8.758
409000	394000	35.519	27.029	2.771	1.888	0.447	0.215	9.626	8.007
409000	395000	62.935	54.445	9.574	6.522	4.763	2.288	17.447	14.513
409000	396000	64.175	55.685	10.126	6.898	5.301	2.547	17.923	14.908
409000	397000	60.105	51.616	8.424	5.738	3.731	1.792	16.408	13.649
409000	398000	30.6	22.111	2.218	1.511	0.292	0.14	8.652	7.197
409000	399000	5.362	0	0.709	0.556	0.033	0.021	5.005	4.455
409000	401000	16.68	8.191	1.182	0.805	0.088	0.042	6.397	5.321
409000	402000	15.136	6.646	1.102	0.751	0.077	0.037	6.186	5.146
409000	403000	27.39	18.901	1.919	1.307	0.221	0.106	8.07	6.713
409000	404000	37.92	29.43	3.089	2.104	0.549	0.264	10.141	8.435
409000	405000	16.689	8.199	1.183	0.806	0.088	0.042	6.398	5.322
409000	406000	16.594	8.104	1.177	0.802	0.087	0.042	6.385	5.311
409000	407000	13.325	4.836	1.016	0.692	0.066	0.032	5.948	4.948
409000	408000	12.083	3.593	0.96	0.654	0.059	0.028	5.79	4.816
409000	400000	4.553	0	0.683	0.556	0.031	0.021	4.918	4.455
410000	383000	14.904	6.414	1.091	0.743	0.075	0.036	6.155	5.12
410000	386000	9.854	1.364	0.868	0.591	0.049	0.023	5.517	4.589
410000	387000	38.126	29.637	3.118	2.124	0.559	0.269	10.186	8.473
410000	388000	41.467	32.977	3.626	2.47	0.746	0.359	10.952	9.11
410000	389000	8.947	0.457	0.833	0.568	0.045	0.022	5.409	4.499
410000	390000	17.945	9.456	1.252	0.853	0.098	0.047	6.575	5.469
410000	391000	33.982	25.493	2.585	1.761	0.391	0.188	9.311	7.745
410000	392000	35.177	26.687	2.728	1.859	0.434	0.208	9.555	7.948
410000	393000	41.872	33.382	3.693	2.516	0.773	0.371	11.048	9.19
410000	394000	43.441	34.951	3.965	2.701	0.885	0.425	11.431	9.508
410000	395000	34.187	25.698	2.609	1.777	0.398	0.191	9.352	7.779
410000	396000	62.197	53.707	9.259	6.307	4.469	2.147	17.17	14.282
410000	397000	46.761	38.272	4.607	3.138	1.179	0.566	12.285	10.218
410000	398000	37.089	28.599	2.975	2.026	0.511	0.246	9.96	8.284
410000	399000	5.594	0	0.716	0.556	0.034	0.021	5.03	4.455
410000	401000	22.91	14.421	1.567	1.067	0.15	0.072	7.323	6.091
410000	402000	34.791	26.301	2.681	1.826	0.419	0.201	9.475	7.882
410000	403000	37.059	28.569	2.971	2.024	0.51	0.245	9.953	8.279
410000	404000	7.535	0	0.782	0.556	0.04	0.021	5.246	4.455
410000	400000	8.406	0	0.813	0.556	0.043	0.021	5.346	4.455
411000	386000	12.579	4.089	0.982	0.669	0.062	0.03	5.853	4.868
411000	387000	18.624	10.134	1.291	0.879	0.104	0.05	6.673	5.55
411000	388000	29.828	21.339	2.142	1.459	0.273	0.131	8.508	7.077
411000	389000	11.317	2.828	0.928	0.632	0.055	0.027	5.695	4.737
411000	390000	3.525	0	0.652	0.556	0.028	0.021	4.809	4.455
411000	391000	33.661	25.171	2.548	1.735	0.38	0.183	9.246	7.691
411000	392000	52.293	43.803	5.917	4.03	1.9	0.913	13.851	11.521
411000	393000	33.848	25.358	2.569	1.75	0.387	0.186	9.283	7.722
411000	394000	34.742	26.253	2.675	1.822	0.418	0.201	9.465	7.873
411000	395000	38.914	30.425	3.231	2.201	0.599	0.288	10.362	8.619
411000	396000	41.64	33.15	3.655	2.49	0.757	0.364	10.993	9.144
411000	397000	50.674	42.185	5.499	3.746	1.652	0.794	13.373	11.124
411000	398000	27.139	18.65	1.897	1.292	0.217	0.104	8.026	6.676
411000	399000	10.649	2.159	0.9	0.613	0.052	0.025	5.613	4.669
411000	401000	14.961	6.471	1.094	0.745	0.076	0.036	6.163	5.126
411000	402000	28.416	19.926	2.01	1.369	0.242	0.116	8.252	6.864
411000	403000	37.632	29.142	3.049	2.077	0.536	0.257	10.078	8.383
411000	404000	10.356	1.867	0.888	0.605	0.051	0.024	5.577	4.639
411000	400000	20.454	11.964	1.402	0.955	0.122	0.058	6.943	5.775
412000	386000	3.129	0	0.64	0.556	0.027	0.021	4.768	4.455
412000	387000	26.859	18.369	1.873	1.276	0.211	0.102	7.978	6.636
412000	388000	4.589	0	0.684	0.556	0.031	0.021	4.921	4.455
412000	389000	4.565	0	0.683	0.556	0.031	0.021	4.919	4.455
412000	390000	24.868	16.378	1.712	1.166	0.178	0.086	7.64	6.355
412000	391000	48.727	40.237	5.035	3.43	1.397	0.671	12.82	10.663
412000	392000	15.219	6.73	1.107	0.754	0.077	0.037	6.198	5.155
412000	393000	42.433	33.943	3.788	2.58	0.811	0.39	11.184	9.303
412000	394000	36.722	28.232	2.926	1.993	0.495	0.238	9.881	8.219
412000	395000	27.99	19.501	1.971	1.343	0.233	0.112	8.176	6.801
412000	396000	45.268	36.778	4.306	2.933	1.036	0.498	11.893	9.893
412000	397000	41.769	33.279	3.676	2.504	0.766	0.368	11.024	9.17
412000	398000	38.786	30.297	3.212	2.188	0.592	0.284	10.333	8.595
412000	399000	12.005	3.515	0.957	0.652	0.059	0.028	5.78	4.808
412000	401000	44.663	36.174	4.19	2.854	0.983	0.473	11.738	9.764
412000	402000	44.531	36.041	4.165	2.837	0.972	0.467	11.704	9.736
412000	403000	37.309	28.82	3.005	2.047	0.521	0.25	10.007	8.324
412000	404000	29.845	21.355	2.144	1.46	0.274	0.131	8.511	7.08
412000	400000	40.474	31.984	3.467	2.362	0.685	0.329	10.718	8.916
413000	386000	4.878	0	0.693	0.556	0.032	0.021	4.952	4.455
413000	387000	30.288	21.799	2.187	1.49	0.284	0.137	8.594	7.148
413000	388000	17.51	9.021	1.227	0.836	0.094	0.045	6.513	5.418
413000	390000	12.475	3.985	0.977	0.666	0.061	0.029	5.839	4.857
413000	391000	7.267	0	0.772	0.556	0.039	0.021	5.216	4.455
413000	392000	34.681	26.191	2.668	1.817	0.415	0.2	9.453	7.863
413000	393000	34.012	25.522	2.588	1.763	0.392	0.188	9.317	7.75
413000	394000	14.975	6.485	1.094	0.745	0.076	0.036	6.165	5.128
413000	395000	33.159	24.669	2.491	1.697	0.364	0.175	9.146	7.608
413000	396000	38.425	29.935	3.16	2.153	0.574	0.276	10.252	8.528
413000	397000	23.277	14.787	1.593	1.085	0.155	0.075	7.381	6.14
413000	398000	44.806	36.316	4.217	2.873	0.996	0.478	11.774	9.794
413000	399000	16.658	8.168	1.181	0.804	0.088	0.042	6.394	5.319
413000	400000	30.632	22.142	2.222	1.513	0.293	0.141	8.658	7.202
414000	387000	8.57	0.08	0.819	0.558	0.044	0.021	5.365	4.463
414000	388000	10.18	1.69	0.881	0.6	0.05	0.024	5.556	4.621
414000	390000	17.63	9.141	1.234	0.841	0.095	0.046	6.53	5.432
414000	391000	37.519	29.03	3.033	2.066	0.531	0.255	10.053	8.362
414000	392000	14.358	5.868	1.064	0.725	0.072	0.035	6.083	5.06
414000	393000	8.981	0.491	0.835	0.568	0.045	0.022	5.413	4.503
414000	394000	21.46	12.971	1.467	1	0.133	0.064	7.096	5.903
414000	395000	47.191	38.702	4.698	3.2	1.223	0.588	12.4	10.314
414000	396000	24.057	15.567	1.65	1.124	0.166	0.08	7.507	6.245
414000	397000	19.742	11.252	1.358	0.925	0.114	0.055	6.836	5.687
414000	398000	48.397	39.907	4.961	3.379	1.357	0.652	12.728	10.587
414000	399000	38.608	30.118	3.186	2.171	0.583	0.28	10.293	8.562
414000	401000	24.648	16.158	1.695	1.155	0.175	0.084	7.604	6.325
414000	402000	18.818	10.328	1.302	0.887	0.106	0.051	6.701	5.574
414000	400000	29.123	20.633	2.075	1.413	0.257	0.124	8.379	6.97
415000	387000	5.781	0	0.722	0.556	0.034	0.021	5.05	4.455
415000	388000	5.814	0	0.723	0.556	0.034	0.021	5.054	4.455
415000	389000	11.407	2.918	0.931	0.634	0.056	0.027	5.706	4.746
415000	390000	11.765	3.276	0.947	0.645	0.057	0.028	5.75	4.783
415000	391000	13.525	5.036	1.025	0.698	0.067	0.032	5.974	4.969
415000	392000	6.493	0	0.746	0.556	0.036	0.021	5.129	4.455
415000	393000	10.483	1.993	0.893	0.608	0.051	0.025	5.593	4.652
415000	394000	18.441	9.952	1.28	0.872	0.102	0.049	6.646	5.528
415000	395000	28.647	20.157	2.031	1.383	0.247	0.119	8.293	6.898
415000	396000	9.648	1.158	0.86	0.586	0.048	0.023	5.492	4.568
415000	397000	21.316	12.826	1.458	0.993	0.131	0.063	7.074	5.884
415000	398000	39.097	30.607	3.258	2.219	0.608	0.292	10.403	8.653
415000	399000	22.738	14.249	1.555	1.059	0.148	0.071	7.295	6.068
415000	401000	6.598	0	0.749	0.556	0.037	0.021	5.141	4.455
415000	402000	8.823	0.333	0.829	0.564	0.045	0.021	5.395	4.487
415000	403000	17.728	9.239	1.239	0.844	0.096	0.046	6.544	5.444
415000	404000	24.734	16.244	1.701	1.159	0.176	0.085	7.618	6.337
415000	400000	23.373	14.883	1.6	1.09	0.156	0.075	7.397	6.153
416000	390000	6.564	0	0.748	0.556	0.037	0.021	5.137	4.455
416000	391000	2.954	0	0.635	0.556	0.027	0.021	4.75	4.455
416000	392000	6.73	0	0.754	0.556	0.037	0.021	5.155	4.455
416000	393000	6.017	0	0.73	0.556	0.035	0.021	5.076	4.455
416000	394000	5.915	0	0.726	0.556	0.035	0.021	5.065	4.455
416000	395000	8.89	0.401	0.831	0.566	0.045	0.022	5.403	4.494
416000	396000	8.368	0	0.812	0.556	0.043	0.021	5.342	4.455
416000	397000	15.461	6.972	1.119	0.762	0.079	0.038	6.23	5.182
416000	398000	31.053	22.563	2.264	1.542	0.304	0.146	8.737	7.268
416000	399000	10.275	1.785	0.885	0.603	0.05	0.024	5.567	4.631
416000	401000	20.268	11.778	1.39	0.947	0.12	0.057	6.915	5.752
416000	402000	6.493	0	0.746	0.556	0.036	0.021	5.129	4.455
416000	400000	28.216	19.727	1.992	1.357	0.238	0.114	8.216	6.834
417000	389000	5.48	0	0.712	0.556	0.033	0.021	5.017	4.455
417000	391000	5.002	0	0.697	0.556	0.032	0.021	4.966	4.455
417000	392000	6.937	0	0.761	0.556	0.038	0.021	5.179	4.455
417000	393000	5.481	0	0.712	0.556	0.033	0.021	5.017	4.455
417000	394000	9.689	1.199	0.862	0.587	0.048	0.023	5.497	4.572
417000	395000	5.923	0	0.727	0.556	0.035	0.021	5.066	4.455
417000	396000	18.492	10.002	1.283	0.874	0.103	0.049	6.653	5.534
417000	397000	41.251	32.761	3.591	2.446	0.732	0.352	10.901	9.067
417000	398000	22.231	13.741	1.519	1.035	0.142	0.068	7.216	6.002
417000	399000	8.484	0	0.816	0.556	0.043	0.021	5.355	4.455
417000	401000	15.983	7.493	1.145	0.78	0.083	0.04	6.301	5.241
417000	402000	11.206	2.716	0.923	0.629	0.055	0.026	5.681	4.725
417000	400000	17.915	9.425	1.25	0.851	0.098	0.047	6.571	5.466
418000	389000	4.252	0	0.674	0.556	0.03	0.021	4.886	4.455
418000	390000	11.399	2.91	0.931	0.634	0.056	0.027	5.705	4.745
418000	391000	14.602	6.113	1.076	0.733	0.073	0.035	6.115	5.087
418000	392000	2.723	0	0.629	0.556	0.026	0.021	4.726	4.455
418000	393000	6.94	0	0.761	0.556	0.038	0.021	5.179	4.455
418000	394000	11.22	2.73	0.923	0.629	0.055	0.026	5.683	4.727
418000	395000	17.117	8.628	1.206	0.821	0.091	0.044	6.458	5.372
418000	396000	41.985	33.496	3.712	2.529	0.78	0.375	11.076	9.213
418000	397000	38.377	29.888	3.153	2.148	0.572	0.275	10.242	8.519
418000	398000	14.346	5.856	1.064	0.725	0.072	0.034	6.081	5.058
418000	399000	5.516	0	0.713	0.556	0.033	0.021	5.021	4.455
418000	401000	15.12	6.63	1.102	0.75	0.077	0.037	6.184	5.144
418000	402000	10.72	2.231	0.903	0.615	0.052	0.025	5.621	4.676
418000	400000	10.921	2.432	0.911	0.621	0.053	0.026	5.646	4.696
419000	386000	3.541	0	0.653	0.556	0.028	0.021	4.811	4.455
419000	387000	4.066	0	0.668	0.556	0.03	0.021	4.866	4.455
419000	388000	4.246	0	0.674	0.556	0.03	0.021	4.885	4.455
419000	389000	14.858	6.368	1.089	0.742	0.075	0.036	6.149	5.115
419000	390000	12.844	4.354	0.994	0.677	0.063	0.03	5.886	4.896
419000	391000	15.737	7.248	1.133	0.772	0.081	0.039	6.268	5.213
419000	392000	6.165	0	0.735	0.556	0.035	0.021	5.092	4.455
419000	393000	18.879	10.39	1.306	0.889	0.106	0.051	6.71	5.581
419000	394000	30.681	22.192	2.227	1.517	0.294	0.141	8.667	7.21
419000	395000	41.018	32.528	3.553	2.421	0.718	0.345	10.846	9.022
419000	396000	35.401	26.911	2.756	1.878	0.442	0.212	9.601	7.987
419000	397000	28.418	19.928	2.01	1.369	0.242	0.116	8.252	6.864
419000	398000	13.245	4.755	1.012	0.689	0.065	0.031	5.938	4.939
419000	399000	10.846	2.356	0.908	0.618	0.053	0.025	5.637	4.689
419000	400000	5.526	0	0.714	0.556	0.034	0.021	5.022	4.455
420000	384000	2.061	0	0.61	0.556	0.025	0.021	4.659	4.455
420000	385000	2.889	0	0.634	0.556	0.027	0.021	4.743	4.455
420000	386000	1.584	0	0.597	0.556	0.024	0.021	4.611	4.455
420000	387000	1.96	0	0.608	0.556	0.025	0.021	4.649	4.455
420000	388000	9.797	1.308	0.866	0.59	0.048	0.023	5.51	4.583
420000	389000	9.905	1.415	0.87	0.593	0.049	0.023	5.523	4.594
420000	390000	15.301	6.811	1.111	0.757	0.078	0.037	6.209	5.164
420000	391000	19.615	11.126	1.35	0.92	0.113	0.054	6.818	5.671
420000	392000	17.316	8.827	1.217	0.829	0.093	0.045	6.486	5.395
420000	393000	21.619	13.129	1.478	1.007	0.134	0.065	7.12	5.923
420000	394000	25.067	16.578	1.727	1.177	0.181	0.087	7.673	6.383
420000	397000	15.356	6.867	1.113	0.758	0.078	0.038	6.216	5.171
420000	398000	6.516	0	0.747	0.556	0.037	0.021	5.131	4.455
420000	399000	6.1	0	0.733	0.556	0.035	0.021	5.085	4.455
421000	384000	8.836	0.347	0.829	0.565	0.045	0.021	5.396	4.489
421000	385000	6.992	0	0.763	0.556	0.038	0.021	5.185	4.455
421000	386000	3.007	0	0.637	0.556	0.027	0.021	4.755	4.455
421000	387000	1.601	0	0.598	0.556	0.024	0.021	4.612	4.455
421000	388000	3.821	0	0.661	0.556	0.029	0.021	4.84	4.455
421000	389000	3.908	0	0.663	0.556	0.029	0.021	4.849	4.455
421000	390000	5.998	0	0.729	0.556	0.035	0.021	5.074	4.455
421000	391000	10.52	2.031	0.895	0.609	0.052	0.025	5.597	4.656
421000	393000	20.111	11.622	1.381	0.94	0.118	0.057	6.891	5.732
421000	394000	22.623	14.133	1.547	1.054	0.147	0.07	7.277	6.053
421000	397000	14.3	5.81	1.061	0.723	0.071	0.034	6.075	5.053
421000	398000	6.42	0	0.743	0.556	0.036	0.021	5.121	4.455
422000	384000	6.863	0	0.758	0.556	0.038	0.021	5.17	4.455
422000	385000	6.539	0	0.747	0.556	0.037	0.021	5.134	4.455
422000	386000	6.932	0	0.761	0.556	0.038	0.021	5.178	4.455
422000	387000	2.327	0	0.618	0.556	0.025	0.021	4.686	4.455
422000	388000	2.57	0	0.625	0.556	0.026	0.021	4.711	4.455
422000	389000	1.206	0	0.587	0.556	0.023	0.021	4.573	4.455
422000	394000	13.118	4.628	1.006	0.685	0.065	0.031	5.921	4.926
423000	383000	0.861	0	0.578	0.556	0.022	0.021	4.539	4.455
423000	384000	4.977	0	0.696	0.556	0.032	0.021	4.963	4.455
423000	385000	12.117	3.628	0.962	0.655	0.059	0.028	5.794	4.82
423000	386000	9.26	0.77	0.845	0.576	0.046	0.022	5.446	4.53
423000	387000	5.349	0	0.708	0.556	0.033	0.021	5.003	4.455
423000	394000	7.765	0	0.79	0.556	0.041	0.021	5.272	4.455
424000	376000	4.882	0	0.693	0.556	0.032	0.021	4.953	4.455
424000	380000	1.86	0	0.605	0.556	0.024	0.021	4.639	4.455
424000	383000	9.211	0.722	0.843	0.574	0.046	0.022	5.44	4.525
424000	384000	21.842	13.352	1.493	1.017	0.137	0.066	7.155	5.952
424000	385000	7.645	0	0.786	0.556	0.04	0.021	5.259	4.455
424000	386000	5.347	0	0.708	0.556	0.033	0.021	5.003	4.455
424000	387000	3.064	0	0.639	0.556	0.027	0.021	4.761	4.455
424000	394000	6.795	0	0.756	0.556	0.037	0.021	5.162	4.455
424000	395000	6.919	0	0.76	0.556	0.038	0.021	5.176	4.455
425000	373000	0.348	0	0.565	0.556	0.021	0.021	4.489	4.455
425000	374000	0.378	0	0.566	0.556	0.021	0.021	4.492	4.455
425000	375000	2.963	0	0.636	0.556	0.027	0.021	4.751	4.455
425000	376000	2.28	0	0.616	0.556	0.025	0.021	4.681	4.455
425000	377000	2.222	0	0.615	0.556	0.025	0.021	4.675	4.455
425000	379000	1.829	0	0.604	0.556	0.024	0.021	4.635	4.455
425000	380000	2.059	0	0.61	0.556	0.025	0.021	4.659	4.455
425000	381000	3.006	0	0.637	0.556	0.027	0.021	4.755	4.455
425000	382000	5.287	0	0.706	0.556	0.033	0.021	4.996	4.455
425000	383000	9.228	0.738	0.844	0.575	0.046	0.022	5.442	4.527
425000	384000	8.123	0	0.803	0.556	0.042	0.021	5.313	4.455
425000	386000	8.358	0	0.811	0.556	0.043	0.021	5.341	4.455
425000	387000	3.291	0	0.645	0.556	0.028	0.021	4.785	4.455
425000	393000	2.504	0	0.623	0.556	0.026	0.021	4.704	4.455
425000	394000	6.676	0	0.752	0.556	0.037	0.021	5.149	4.455
426000	373000	5.077	0	0.699	0.556	0.032	0.021	4.974	4.455
426000	374000	4.879	0	0.693	0.556	0.032	0.021	4.952	4.455
426000	375000	3.391	0	0.648	0.556	0.028	0.021	4.795	4.455
426000	376000	4.617	0	0.685	0.556	0.031	0.021	4.924	4.455
426000	377000	3.29	0	0.645	0.556	0.028	0.021	4.785	4.455
426000	378000	4.969	0	0.696	0.556	0.032	0.021	4.962	4.455
426000	379000	2.817	0	0.632	0.556	0.027	0.021	4.736	4.455
426000	380000	3.089	0	0.639	0.556	0.027	0.021	4.764	4.455
426000	381000	2.121	0	0.612	0.556	0.025	0.021	4.665	4.455
426000	382000	5.741	0	0.721	0.556	0.034	0.021	5.046	4.455
426000	383000	9.998	1.509	0.874	0.595	0.049	0.024	5.534	4.603
426000	384000	6.669	0	0.752	0.556	0.037	0.021	5.148	4.455
426000	385000	6.101	0	0.733	0.556	0.035	0.021	5.085	4.455
426000	386000	5.025	0	0.698	0.556	0.032	0.021	4.968	4.455
426000	387000	1.6	0	0.598	0.556	0.024	0.021	4.612	4.455
427000	365000	3.469	0	0.65	0.556	0.028	0.021	4.803	4.455
427000	366000	3.309	0	0.646	0.556	0.028	0.021	4.787	4.455
427000	368000	3.112	0	0.64	0.556	0.027	0.021	4.766	4.455
427000	371000	3.567	0	0.653	0.556	0.028	0.021	4.813	4.455
427000	373000	3.894	0	0.663	0.556	0.029	0.021	4.848	4.455
427000	374000	3.744	0	0.659	0.556	0.029	0.021	4.832	4.455
427000	375000	1.69	0	0.6	0.556	0.024	0.021	4.621	4.455
427000	376000	2.892	0	0.634	0.556	0.027	0.021	4.743	4.455
427000	377000	4.419	0	0.679	0.556	0.03	0.021	4.903	4.455
427000	378000	4.487	0	0.681	0.556	0.031	0.021	4.91	4.455
427000	379000	6.487	0	0.746	0.556	0.036	0.021	5.128	4.455
427000	380000	7.39	0	0.777	0.556	0.039	0.021	5.23	4.455
427000	381000	7.754	0	0.789	0.556	0.041	0.021	5.271	4.455
427000	382000	11.243	2.753	0.924	0.63	0.055	0.026	5.685	4.729
427000	383000	8.933	0.444	0.833	0.567	0.045	0.022	5.408	4.498
427000	384000	6.61	0	0.75	0.556	0.037	0.021	5.142	4.455
428000	365000	3.176	0	0.642	0.556	0.027	0.021	4.773	4.455
428000	366000	8.761	0.271	0.826	0.563	0.044	0.021	5.387	4.481
428000	367000	6.569	0	0.748	0.556	0.037	0.021	5.137	4.455
428000	368000	3.944	0	0.665	0.556	0.029	0.021	4.853	4.455
428000	369000	7.567	0	0.783	0.556	0.04	0.021	5.25	4.455
428000	370000	5.057	0	0.699	0.556	0.032	0.021	4.972	4.455
428000	371000	3.428	0	0.649	0.556	0.028	0.021	4.799	4.455
428000	372000	4.069	0	0.668	0.556	0.03	0.021	4.866	4.455
428000	373000	5.3	0	0.707	0.556	0.033	0.021	4.998	4.455
428000	374000	3.775	0	0.659	0.556	0.029	0.021	4.835	4.455
428000	375000	2.465	0	0.622	0.556	0.026	0.021	4.7	4.455
428000	376000	2.494	0	0.622	0.556	0.026	0.021	4.703	4.455
428000	377000	3.619	0	0.655	0.556	0.028	0.021	4.819	4.455
428000	378000	5.181	0	0.703	0.556	0.033	0.021	4.985	4.455
428000	379000	4.635	0	0.686	0.556	0.031	0.021	4.926	4.455
428000	380000	2.264	0	0.616	0.556	0.025	0.021	4.679	4.455
428000	381000	2.852	0	0.633	0.556	0.027	0.021	4.739	4.455
428000	382000	4.652	0	0.686	0.556	0.031	0.021	4.928	4.455
428000	383000	6.671	0	0.752	0.556	0.037	0.021	5.149	4.455
429000	366000	9.549	1.059	0.856	0.583	0.047	0.023	5.48	4.559
429000	367000	8.973	0.483	0.834	0.568	0.045	0.022	5.412	4.502
429000	368000	6.727	0	0.754	0.556	0.037	0.021	5.155	4.455
429000	369000	8.15	0	0.804	0.556	0.042	0.021	5.317	4.455
429000	370000	5.378	0	0.709	0.556	0.033	0.021	5.006	4.455
429000	371000	3.266	0	0.644	0.556	0.028	0.021	4.782	4.455
429000	372000	6.402	0	0.743	0.556	0.036	0.021	5.119	4.455
429000	373000	6.805	0	0.756	0.556	0.037	0.021	5.164	4.455
429000	374000	6.495	0	0.746	0.556	0.036	0.021	5.129	4.455
429000	375000	1.348	0	0.591	0.556	0.023	0.021	4.587	4.455
429000	379000	0.558	0	0.57	0.556	0.022	0.021	4.509	4.455
429000	380000	0.147	0	0.56	0.556	0.021	0.021	4.469	4.455
430000	367000	3.787	0	0.66	0.556	0.029	0.021	4.836	4.455
430000	369000	6.545	0	0.747	0.556	0.037	0.021	5.135	4.455
400000	361000	1.008	0	0.582	0.556	0.023	0.021	4.554	4.455
400000	362000	3.558	0	0.653	0.556	0.028	0.021	4.812	4.455
400000	363000	5.932	0	0.727	0.556	0.035	0.021	5.067	4.455
400000	364000	2.441	0	0.621	0.556	0.026	0.021	4.697	4.455
400000	365000	4.941	0	0.695	0.556	0.032	0.021	4.959	4.455
400000	367000	2.269	0	0.616	0.556	0.025	0.021	4.68	4.455
400000	368000	7.199	0	0.77	0.556	0.039	0.021	5.208	4.455
400000	369000	6.771	0	0.755	0.556	0.037	0.021	5.16	4.455
400000	370000	25.368	16.879	1.751	1.193	0.186	0.089	7.724	6.425
400000	371000	30.903	22.413	2.249	1.532	0.3	0.144	8.709	7.244
400000	372000	18.312	9.822	1.273	0.867	0.101	0.049	6.628	5.513
400000	373000	8.169	0	0.804	0.556	0.042	0.021	5.319	4.455
400000	376000	21.322	12.832	1.458	0.993	0.131	0.063	7.075	5.885
400000	377000	9.462	0.972	0.853	0.581	0.047	0.023	5.47	4.55
400000	399000	8.474	0	0.816	0.556	0.043	0.021	5.354	4.455
